# Supplementary material for: DOT1L provides transcriptional memory through PRC1.1 antagonism
Source: Nat Cell Biol. 2026 Feb 3;28(2):307–22. doi: 10.1038/s41556-025-01859-8 (PMC12904788; doi:10.1038/s41556-025-01859-8)
Supplement: Supplementary file 3 — CRISPR screen output. [file 41556_2025_1859_MOESM3_ESM.xlsx]

## Sheet: MLLAF9_Day13-VTP100
id	num	neg|score	neg|p-value	neg|fdr	neg|rank	neg|goodsgrna	neg|lfc	pos|score	pos|p-value	pos|fdr	pos|rank	pos|goodsgrna	pos|lfc
Fam208a	6	1	1	0.999996	1162	0	11.586	4.4e-13	4.26e-06	0.000354	1	6	11.586
Mphosph8	6	1	1	0.999996	1161	0	10.258	2.63e-11	4.26e-06	0.000354	2	6	10.258
Uchl5	6	1	1	0.999996	1160	0	11.671	1.05e-10	4.26e-06	0.000354	3	6	11.671
Carm1	6	1	1	0.999996	1159	0	8.7479	9.66e-10	4.26e-06	0.000354	4	6	8.7479
Hira	6	1	1	0.999996	1158	0	9.8374	2.98e-09	4.26e-06	0.000354	5	6	9.8374
Ddx6	6	1	1	0.999996	1157	0	9.6098	8.33e-09	4.26e-06	0.000354	6	6	9.6098
D14Abb1e	6	1	1	0.999996	1156	0	8.0642	2.97e-08	4.26e-06	0.000354	7	6	8.0642
Larp7	6	1	1	0.999996	1155	0	6.7422	3.73e-08	4.26e-06	0.000354	8	6	6.7422
Pphln1	6	0.99997	0.99999	0.999996	1146	0	7.9488	9.25e-08	4.26e-06	0.000354	9	5	7.9488
Spi1	6	1	1	0.999996	1154	0	5.8171	2.58e-07	4.26e-06	0.000354	10	6	5.8171
Arih2	6	1	1	0.999996	1153	0	8.8038	3.84e-07	4.26e-06	0.000354	11	6	8.8038
Pcgf1	6	0.99997	0.99999	0.999996	1144	0	7.4594	4.17e-07	4.26e-06	0.000354	12	5	7.4594
Med25	6	1	1	0.999996	1152	0	6.4004	6.8e-07	4.26e-06	0.000354	13	6	6.4004
Nfrkb	6	0.99876	0.99873	0.999996	1135	0	6.4251	6.86e-07	4.26e-06	0.000354	14	5	6.4251
Kdm6a	6	1	1	0.999996	1151	0	4.8877	1.88e-06	1.28e-05	0.00099	15	6	4.8877
Ints12	6	0.27505	0.53305	0.999996	560	1	7.9348	9.58e-06	2.98e-05	0.002166	16	5	7.9348
Arid2	6	0.99999	1	0.999996	1149	0	5.3571	1.53e-05	3.83e-05	0.002475	17	5	5.3571
Hexim1	6	1	1	0.999996	1150	0	6.5123	1.56e-05	3.83e-05	0.002475	18	5	6.5123
Cramp1l	6	0.93571	0.9595	0.999996	1062	1	7.1826	2.57e-05	7.24e-05	0.004429	19	5	7.1826
Ncoa6	6	0.99997	0.99999	0.999996	1147	0	6.3491	3.88e-05	0.00010651	0.006188	20	4	6.3491
Hdac1	6	0.032019	0.11456	0.576936	228	2	2.9623	4.3e-05	0.00014059	0.007779	21	4	2.9623
Tceb1	6	0.66363	0.84605	0.999996	882	1	5.1668	6.94e-05	0.00021728	0.011476	22	5	5.1668
Tfpt	6	0.99677	0.99653	0.999996	1128	0	4.734	7.74e-05	0.00024284	0.012269	23	4	4.734
Tceb2	6	0.089934	0.2575	0.859807	349	2	5.49	0.00020024	0.00062627	0.029901	24	4	5.49
Suv39h1	6	0.41984	0.67102	0.999996	681	2	2.2813	0.00020559	0.00064331	0.029901	25	3	2.2813
Med12	6	0.05933	0.18617	0.732991	294	1	5.8867	0.0002502	0.00086485	0.038652	26	4	5.8867
Tnrc18	6	0.43665	0.68362	0.999996	695	2	2.6769	0.00053277	0.0018873	0.081225	27	4	2.6769
Chd7	6	0.99995	0.99996	0.999996	1142	0	4.1113	0.00055942	0.0020237	0.083982	28	4	4.1113
Pbrm1	6	0.79992	0.90174	0.999996	970	1	4.5324	0.00083775	0.0031143	0.124787	29	4	4.5324
Chd8	6	0.17753	0.40135	0.990068	464	1	3.2466	0.00093904	0.0034551	0.133344	30	4	3.2466
Kmt2d	6	0.99998	1	0.999996	1148	0	4.3067	0.00097651	0.0035574	0.133344	31	4	4.3067
Dhx9	6	0.17753	0.40135	0.990068	454	1	1.7606	0.0014278	0.0049974	0.181467	32	4	1.7606
Runx1	6	0.99939	0.99935	0.999996	1139	0	3.7708	0.0015381	0.0053297	0.187669	33	4	3.7708
Crebbp	6	0.99997	0.99999	0.999996	1145	0	5.2832	0.0016385	0.005679	0.194089	34	4	5.2832
Morc2a	6	0.39546	0.65304	0.999996	664	1	6.8047	0.0028877	0.0093429	0.310184	35	3	6.8047
Uhrf1	6	0.43135	0.67964	0.999996	693	2	1.5641	0.0032278	0.010255	0.330996	36	3	1.5641
Trrap	6	0.14537	0.35396	0.990068	412	3	-1.5392	0.0035094	0.010902	0.342387	37	2	-1.5392
Dhx15	6	0.052628	0.16953	0.69823	282	2	3.0925	0.0037112	0.01143	0.349531	38	3	3.0925
Mybl2	6	0.0056661	0.026555	0.268317	114	3	0.15359	0.0044558	0.013279	0.395659	39	2	0.15359
Zbtb14	6	0.015718	0.066917	0.413603	186	2	1.3099	0.0048643	0.014097	0.40953	40	3	1.3099
Sox10	6	0.57556	0.78529	0.999996	806	3	0.0027864	0.0052623	0.015094	0.427795	41	1	0.0027864
Cenpm	6	0.29771	0.56039	0.999996	580	2	0.83642	0.0057321	0.016236	0.449198	42	2	0.83642
Gm10094	6	0.014137	0.06108	0.39651	168	2	2.4752	0.0059628	0.016705	0.451416	43	3	2.4752
Rcor1	6	0.14711	0.35638	0.990068	414	2	2.5314	0.0064269	0.017787	0.469734	44	3	2.5314
H2afy	6	0.13437	0.33748	0.961788	406	3	-0.63552	0.0074961	0.020462	0.527175	45	2	-0.63552
Nelfe	6	0.050391	0.1636	0.688296	275	4	-0.25388	0.0076832	0.020905	0.527175	46	1	-0.25388
Ogt	6	0.73425	0.8727	0.999996	933	1	3.0821	0.0078765	0.021323	0.527175	47	3	3.0821
Yy1	6	0.03714	0.12857	0.604862	247	2	1.6581	0.0088767	0.023538	0.550147	48	3	1.6581
Wdr82	6	0.017122	0.071007	0.423229	194	3	1.4159	0.0092551	0.02439	0.550147	49	3	1.4159
Med6	6	0.044015	0.147	0.660824	258	4	-1.0531	0.0092944	0.024476	0.550147	50	2	-1.0531
Chmp2a	6	0.18909	0.41805	0.999996	483	3	-0.67374	0.0094791	0.024987	0.550147	51	2	-0.67374
Mtf1	6	0.076545	0.22728	0.805195	329	2	2.9442	0.0095561	0.025157	0.550147	52	3	2.9442
Wdr77	6	0.071008	0.21392	0.787296	316	4	-0.38503	0.00967	0.025319	0.550147	53	2	-0.38503
Paxip1	6	0.067014	0.20407	0.760012	312	2	2.8572	0.0097662	0.025566	0.550147	54	2	2.8572
Ing3	6	0.42139	0.67227	0.999996	683	1	2.1487	0.010086	0.026427	0.558326	55	3	2.1487
Epc1	6	0.99862	0.99863	0.999996	1133	0	3.3977	0.010449	0.027279	0.566036	56	3	3.3977
Bcl7c	6	0.91301	0.95377	0.999996	1053	1	2.9788	0.010651	0.02779	0.566528	57	2	2.9788
Dhx40	6	0.806	0.90462	0.999996	977	1	2.0817	0.011104	0.028923	0.579464	58	3	2.0817
Taf1c	6	0.016877	0.070376	0.423229	192	4	-2.5238	0.011707	0.030363	0.596495	59	1	-2.5238
Gadd45a	6	0.6057	0.80728	0.999996	830	2	2.7327	0.012132	0.03148	0.596495	60	3	2.7327
Nelfa	6	0.77093	0.88809	0.999996	952	1	1.6806	0.012385	0.032033	0.596495	61	3	1.6806
Jmjd6	6	0.37304	0.63593	0.999996	653	2	2.4884	0.012487	0.032315	0.596495	62	3	2.4884
Hist1h4c	6	0.11809	0.3128	0.9392	387	3	-0.56126	0.01251	0.03234	0.596495	63	2	-0.56126
Ints7	6	0.30073	0.56406	0.999996	586	3	1.572	0.013163	0.03407	0.612736	64	3	1.572
Asf1b	6	0.93555	0.95945	0.999996	1061	1	2.2933	0.013293	0.034317	0.612736	65	2	2.2933
Paf1	6	0.01373	0.05947	0.39651	161	4	-0.92493	0.013515	0.034803	0.612736	66	2	-0.92493
Ints1	6	0.96317	0.96991	0.999996	1077	1	2.7166	0.014115	0.036319	0.629895	67	2	2.7166
Ddx31	6	0.12313	0.32059	0.952736	391	4	-0.51263	0.014917	0.038117	0.651354	68	1	-0.51263
Ddx41	6	0.9617	0.9693	0.999996	1076	1	2.02	0.015323	0.039003	0.656837	69	3	2.02
Med31	6	0.34348	0.61458	0.999996	635	3	-0.13491	0.016518	0.041619	0.683517	70	2	-0.13491
Med20	6	0.30646	0.57079	0.999996	595	3	1.1126	0.016569	0.041764	0.683517	71	3	1.1126
Sirt5	6	0.98742	0.98742	0.999996	1109	0	1.8619	0.01813	0.045309	0.731229	72	3	1.8619
Pcna	6	1.97e-07	4.26e-06	0.000619	5	5	-0.2163	0.018916	0.047226	0.732136	73	1	-0.2163
Phf23	6	0.83791	0.92035	0.999996	1004	1	1.7461	0.019096	0.047549	0.732136	74	2	1.7461
Hdgf	6	0.97016	0.97366	0.999996	1086	1	1.9862	0.019227	0.047848	0.732136	75	2	1.9862
Ino80e	6	0.88691	0.94688	0.999996	1043	2	2.5622	0.020253	0.050327	0.732136	76	3	2.5622
Usp34	6	0.97165	0.97453	0.999996	1088	1	3.5224	0.02039	0.0506	0.732136	77	3	3.5224
Mettl13	6	0.86093	0.93205	0.999996	1016	2	1.5476	0.020512	0.050898	0.732136	78	2	1.5476
Cdk7	6	0.0096969	0.042974	0.344384	145	3	0.47118	0.020666	0.051282	0.732136	79	3	0.47118
Ino80	6	0.99995	0.99996	0.999996	1143	0	2.6575	0.020736	0.051418	0.732136	80	3	2.6575
Csf2ra	6	0.86316	0.9333	0.999996	1019	2	0.39426	0.020828	0.051656	0.732136	81	2	0.39426
Taf5l	6	0.024004	0.091473	0.491605	216	3	-0.10811	0.020945	0.051963	0.732136	82	3	-0.10811
Hcfc1	6	0.013375	0.058038	0.39651	160	3	-0.06785	0.021085	0.052295	0.732136	83	3	-0.06785
Phip	6	0.73236	0.87194	0.999996	931	1	2.3703	0.022106	0.05377	0.743812	84	2	2.3703
Hist1h2bn	6	0.00061209	0.0031313	0.0791	42	4	-0.2163	0.022902	0.055031	0.752301	85	1	-0.2163
Wrn	6	0.59646	0.80051	0.999996	823	1	2.2781	0.023908	0.056496	0.763355	86	2	2.2781
Nsun7	6	0.97394	0.97599	0.999996	1091	1	0.85783	0.02478	0.057757	0.765292	87	2	0.85783
Smc1a	6	0.014137	0.06108	0.39651	176	2	1.185	0.025684	0.059112	0.765292	88	2	1.185
Dctd	6	0.072779	0.21828	0.787296	321	4	-1.9924	0.025684	0.059112	0.765292	89	1	-1.9924
Usp7	6	0.014137	0.06108	0.39651	167	2	2.0052	0.025815	0.059274	0.765292	90	2	2.0052
Prdm9	6	0.96755	0.97207	0.999996	1083	1	2.3522	0.026875	0.060731	0.775487	91	2	2.3522
2410016O06Rik	6	0.68852	0.85502	0.999996	895	2	1.4365	0.030616	0.066261	0.832695	92	2	1.4365
Pcgf2	6	0.99577	0.9956	0.999996	1126	0	1.3365	0.030938	0.066644	0.832695	93	2	1.3365
Padi1	6	0.48524	0.71948	0.999996	733	3	0.54901	0.032568	0.069124	0.839676	94	2	0.54901
Ddx52	6	0.073121	0.21914	0.787296	322	3	-2.0236	0.032808	0.069371	0.839676	95	1	-2.0236
Sp140	6	0.021451	0.084308	0.468435	209	4	-3.1867	0.032808	0.069371	0.839676	96	1	-3.1867
Chaf1b	6	0.13477	0.33793	0.961788	408	4	-0.38466	0.03373	0.070581	0.840523	97	2	-0.38466
Hr	6	0.55102	0.7677	0.999996	777	3	0.067972	0.033991	0.070888	0.840523	98	1	0.067972
Sirt6	6	0.56183	0.7755	0.999996	794	2	2.2907	0.035079	0.072575	0.849653	99	2	2.2907
H2afz	6	0.05376	0.17248	0.705454	284	4	-0.62274	0.035567	0.07312	0.849653	100	2	-0.62274
Kdm1a	6	0.025139	0.094566	0.504065	218	4	-0.76033	0.036277	0.074202	0.853691	101	2	-0.76033
Brca2	6	0.56932	0.78091	0.999996	798	3	0.38717	0.037843	0.07652	0.871724	102	2	0.38717
Zhx3	6	0.48776	0.72119	0.999996	737	3	-0.086605	0.039258	0.078556	0.881045	103	2	-0.086605
Cenph	6	0.1087	0.29843	0.912572	380	4	-0.63675	0.039496	0.078854	0.881045	104	1	-0.63675
Wnt5a	6	0.99481	0.99461	0.999996	1124	0	0.59322	0.041064	0.081189	0.893845	105	1	0.59322
Ttf2	6	0.87393	0.9392	0.999996	1031	1	1.279	0.04142	0.081538	0.893845	106	2	1.279
Zw10	6	0.81887	0.91075	0.999996	988	2	0.61445	0.043412	0.084393	0.914536	107	1	0.61445
Mbtd1	6	0.33091	0.5999	0.999996	621	4	-0.12104	0.044565	0.085756	0.914536	108	2	-0.12104
Foxo1	6	0.481	0.71633	0.999996	729	2	0.87666	0.044753	0.086054	0.914536	109	2	0.87666
Naa10	6	0.66505	0.84666	0.999996	883	2	1.3383	0.045129	0.086574	0.914536	110	2	1.3383
Eif4a3	6	0.0015532	0.0076217	0.141678	61	4	-1.6468	0.047705	0.090383	0.930659	111	1	-1.6468
Med9	6	0.067758	0.20579	0.763117	313	3	-1.3235	0.047705	0.090383	0.930659	112	1	-1.3235
Ino80d	6	0.93008	0.958	0.999996	1060	1	3.7344	0.047802	0.090511	0.930659	113	2	3.7344
Arid1a	6	0.17298	0.39474	0.990068	439	3	-0.061369	0.049553	0.092794	0.930659	114	2	-0.061369
Prmt6	6	0.41633	0.66857	0.999996	679	3	-0.16239	0.04965	0.092896	0.930659	115	1	-0.16239
Paxbp1	6	0.17753	0.40135	0.990068	466	3	0.1085	0.049946	0.093297	0.930659	116	2	0.1085
Ddx47	6	0.046032	0.15211	0.666972	265	3	-1.8038	0.050428	0.093996	0.930659	117	1	-1.8038
Cenpq	6	0.0019218	0.0095048	0.16242	66	3	-0.74276	0.052127	0.096552	0.930659	118	2	-0.74276
Foxa2	6	0.63989	0.83166	0.999996	868	3	0.6472	0.052327	0.096884	0.930659	119	2	0.6472
Fabp1	6	0.857	0.93013	0.999996	1013	2	0.54474	0.052929	0.097736	0.930659	120	2	0.54474
Sbno1	6	0.33371	0.6035	0.999996	624	3	-0.0818	0.053332	0.098281	0.930659	121	2	-0.0818
Flywch1	6	0.19051	0.41998	0.999996	484	4	-0.89695	0.054307	0.099772	0.930659	122	1	-0.89695
Atoh1	6	0.1336	0.33653	0.961788	404	3	-2.9689	0.055081	0.10093	0.930659	123	1	-2.9689
Cdk13	6	0.42779	0.67672	0.999996	691	1	2.8982	0.055365	0.10135	0.930659	124	2	2.8982
Zmym4	6	0.7296	0.87089	0.999996	928	2	1.708	0.05557	0.10159	0.930659	125	2	1.708
Supt5	6	0.17753	0.40135	0.990068	452	4	-0.17212	0.055855	0.102	0.930659	126	1	-0.17212
Mecp2	6	0.26223	0.51616	0.999996	546	3	-0.71421	0.056628	0.10308	0.930659	127	1	-0.71421
Kmt2c	6	0.98004	0.98056	0.999996	1096	1	3.1273	0.057428	0.10429	0.930659	128	2	3.1273
Aebp2	6	0.99956	0.99955	0.999996	1140	0	2.8878	0.057636	0.10456	0.930659	129	2	2.8878
Hist1h4a	6	0.00061209	0.0031313	0.0791	43	5	-0.46808	0.058173	0.10514	0.930659	130	1	-0.46808
Sfmbt1	6	0.99967	0.99966	0.999996	1141	0	2.0651	0.058889	0.10626	0.930659	131	2	2.0651
Ints8	6	0.41497	0.66754	0.999996	678	2	1.0458	0.059309	0.10675	0.930659	132	2	1.0458
Gtf2f1	6	0.33102	0.59999	0.999996	622	3	-0.036973	0.059731	0.1074	0.930659	133	2	-0.036973
Ints2	6	0.36905	0.63296	0.999996	651	2	0.3244	0.060153	0.10804	0.930659	134	2	0.3244
Zbtb18	6	0.044447	0.14809	0.661862	260	3	-0.2629	0.060365	0.10826	0.930659	135	2	-0.2629
Ruvbl1	6	0.0039441	0.019056	0.229907	95	3	0.42622	0.062927	0.11156	0.930659	136	2	0.42622
Rbl1	6	0.29713	0.55967	0.999996	577	4	-0.63122	0.063358	0.11209	0.930659	137	2	-0.63122
Hdac10	6	0.76535	0.88556	0.999996	949	2	0.26887	0.063563	0.11233	0.930659	138	1	0.26887
Mbd6	6	0.17118	0.39205	0.990068	436	3	0.98592	0.064223	0.11324	0.930659	139	2	0.98592
Nat10	6	0.27505	0.53305	0.999996	562	2	1.0753	0.064441	0.11354	0.930659	140	2	1.0753
Srcap	6	0.080713	0.23663	0.82325	334	3	0.29799	0.064875	0.11405	0.930659	141	2	0.29799
Aicda	6	0.91032	0.95306	0.999996	1051	1	3.0549	0.065098	0.11434	0.930659	142	1	3.0549
Daxx	6	0.23567	0.48118	0.999996	522	4	-0.47653	0.06553	0.11496	0.930659	143	2	-0.47653
Nek6	6	0.77101	0.88815	0.999996	953	2	2.2115	0.066187	0.11584	0.930659	144	2	2.2115
Hist2h2ab	6	0.2954	0.55752	0.999996	576	2	1.1916	0.066407	0.11613	0.930659	145	2	1.1916
Brip1	6	0.12602	0.32502	0.95577	395	4	-0.50768	0.068927	0.11982	0.945979	146	1	-0.50768
Trim33	6	0.29317	0.55496	0.999996	575	2	0.51253	0.069286	0.12015	0.945979	147	2	0.51253
Kansl1	6	0.97886	0.97951	0.999996	1094	1	2.0943	0.069509	0.12049	0.945979	148	2	2.0943
Ino80c	6	0.69641	0.85804	0.999996	902	1	0.46574	0.074265	0.1274	0.993588	149	2	0.46574
Wbscr22	6	0.30403	0.56796	0.999996	591	2	1.6712	0.076335	0.13028	0.999996	150	2	1.6712
Rsf1	6	0.40406	0.65912	0.999996	671	3	-0.24623	0.076545	0.13058	0.999996	151	1	-0.24623
Hist1h4h	6	0.044003	0.14694	0.660824	256	3	0.022629	0.077495	0.13179	0.999996	152	2	0.022629
Senp3	6	0.74565	0.87721	0.999996	940	2	1.5671	0.078063	0.13255	0.999996	153	1	1.5671
Fbxo10	6	0.55294	0.7691	0.999996	783	3	-0.052653	0.081092	0.13654	0.999996	154	1	-0.052653
Med11	6	0.17753	0.40135	0.990068	445	2	1.5989	0.082603	0.13861	0.999996	155	2	1.5989
Kmt2b	6	0.2921	0.55367	0.999996	573	2	0.26917	0.083358	0.13951	0.999996	156	1	0.26917
Parp6	6	0.6155	0.81426	0.999996	841	2	0.72905	0.083392	0.13955	0.999996	157	2	0.72905
Hif1an	6	0.68502	0.85366	0.999996	892	2	1.2368	0.083632	0.13985	0.999996	158	2	1.2368
Akap1	6	0.54229	0.76141	0.999996	769	3	0.26552	0.084866	0.14175	0.999996	159	1	0.26552
Mier1	6	0.95487	0.9663	0.999996	1069	1	2.7257	0.085619	0.14278	0.999996	160	1	2.7257
Chmp3	6	0.46059	0.70124	0.999996	712	3	0.62608	0.086278	0.14377	0.999996	161	2	0.62608
Cenpe	6	0.50248	0.7319	0.999996	751	2	1.2005	0.087124	0.14489	0.999996	162	1	1.2005
Polr2d	6	0.018656	0.075429	0.442669	198	4	-4.5838	0.088465	0.14689	0.999996	163	2	-4.5838
Brd8	6	0.38795	0.64762	0.999996	658	2	1.0525	0.088709	0.14726	0.999996	164	2	1.0525
Phf12	6	0.50312	0.73237	0.999996	752	3	0.19161	0.089199	0.14808	0.999996	165	2	0.19161
Dhx33	6	0.014137	0.06108	0.39651	179	3	0.23744	0.090425	0.14964	0.999996	166	2	0.23744
Senp1	6	0.44116	0.68676	0.999996	698	3	-0.084011	0.090878	0.15018	0.999996	167	1	-0.084011
Ubr1	6	0.68575	0.85399	0.999996	893	2	3.132	0.094619	0.15557	0.999996	168	2	3.132
Hist1h4d	6	0.17753	0.40135	0.990068	447	3	0.75434	0.094891	0.15592	0.999996	169	2	0.75434
Kntc1	6	0.42252	0.67301	0.999996	684	3	1.3731	0.095141	0.15635	0.999996	170	2	1.3731
Senp6	6	0.71911	0.86684	0.999996	923	2	0.46382	0.095642	0.15704	0.999996	171	2	0.46382
Prdm14	6	0.26375	0.51823	0.999996	547	4	-0.86438	0.096111	0.15789	0.999996	172	1	-0.86438
Pak2	6	0.9648	0.97076	0.999996	1080	1	2.9765	0.096144	0.15793	0.999996	173	2	2.9765
Phc3	6	0.67381	0.84977	0.999996	889	1	0.65605	0.098346	0.16116	0.999996	174	1	0.65605
Vrk1	6	0.21112	0.4482	0.999996	499	2	0.48873	0.09943	0.16268	0.999996	175	2	0.48873
Lrwd1	6	0.50145	0.73102	0.999996	750	3	0.81889	0.10121	0.16495	0.999996	176	2	0.81889
Lmnb1	6	0.30035	0.56368	0.999996	585	2	0.46257	0.10327	0.16754	0.999996	177	2	0.46257
Phrf1	6	0.77473	0.88995	0.999996	954	2	0.16923	0.10354	0.16795	0.999996	178	1	0.16923
Taf9	12	1.08e-05	0.00015763	0.010775	12	7	-0.83181	0.10371	0.21417	0.999996	179	3	-0.83181
Esco1	6	0.99367	0.99332	0.999996	1122	0	3.1848	0.1043	0.169	0.999996	180	2	3.1848
Parp1	6	0.073885	0.22088	0.787296	327	2	1.3494	0.10456	0.16934	0.999996	181	2	1.3494
Glyr1	6	0.99923	0.99919	0.999996	1137	0	3.6733	0.10482	0.16967	0.999996	182	2	3.6733
Pygo1	6	0.86242	0.93286	0.999996	1017	2	0.25909	0.10502	0.16993	0.999996	183	1	0.25909
Sox15	6	0.71185	0.86403	0.999996	919	2	0.28954	0.10585	0.17118	0.999996	184	2	0.28954
Setd8	6	0.73732	0.87401	0.999996	937	2	1.3053	0.10637	0.17194	0.999996	185	2	1.3053
Sap130	6	0.18708	0.41511	0.999996	482	3	-1.4717	0.10945	0.17625	0.999996	186	1	-1.4717
Nsun4	6	0.26679	0.52194	0.999996	548	4	-0.39685	0.11294	0.1811	0.999996	187	2	-0.39685
Ppp5c	6	0.65067	0.83942	0.999996	876	2	1.4616	0.11313	0.18134	0.999996	188	1	1.4616
Smarcc2	6	0.6997	0.85927	0.999996	908	2	1.3359	0.1132	0.18148	0.999996	189	2	1.3359
Jarid2	6	0.73478	0.87287	0.999996	934	1	1.3401	0.11453	0.18342	0.999996	190	2	1.3401
Rec8	6	0.13187	0.334	0.961788	401	3	-0.22628	0.1148	0.18378	0.999996	191	2	-0.22628
Hdac3	6	0.0098853	0.043775	0.3484	146	3	-0.049024	0.11606	0.18568	0.999996	192	1	-0.049024
Parp3	6	0.61854	0.81632	0.999996	846	3	1.0746	0.11679	0.18667	0.999996	193	1	1.0746
Myb	6	0.014137	0.06108	0.39651	173	3	0.4886	0.1172	0.18716	0.999996	194	2	0.4886
Kmt2a	6	0.29741	0.55996	0.999996	579	2	1.2612	0.11753	0.18749	0.999996	195	1	1.2612
Rcor2	6	0.5432	0.76201	0.999996	771	2	-0.12316	0.11826	0.18844	0.999996	196	1	-0.12316
Banp	6	0.22074	0.46089	0.999996	508	3	0.14966	0.12045	0.19157	0.999996	197	2	0.14966
Cdk8	6	0.99904	0.99902	0.999996	1136	0	3.0426	0.12098	0.19241	0.999996	198	2	3.0426
Phf21a	6	0.985	0.98505	0.999996	1105	0	1.5327	0.12699	0.20136	0.999996	199	1	1.5327
Rag2	6	0.81393	0.9082	0.999996	983	1	2.6549	0.12782	0.20232	0.999996	200	2	2.6549
Hinfp	6	0.034787	0.12222	0.593139	236	3	0.095028	0.12844	0.20325	0.999996	201	2	0.095028
Smarca4	6	0.034928	0.12265	0.593139	238	4	-1.6605	0.12916	0.20436	0.999996	202	1	-1.6605
Nap1l1	6	0.99378	0.99346	0.999996	1123	0	2.7976	0.1292	0.20439	0.999996	203	2	2.7976
Gm9897	6	0.062497	0.19356	0.743963	300	3	0.4219	0.12947	0.2048	0.999996	204	2	0.4219
Chd1l	6	0.55814	0.7727	0.999996	790	3	-0.18457	0.12988	0.20533	0.999996	205	1	-0.18457
Rtf1	6	0.086893	0.25062	0.846578	345	3	-1.1773	0.13086	0.20668	0.999996	206	2	-1.1773
Zhx2	6	0.63412	0.8277	0.999996	863	2	1.0163	0.13133	0.20749	0.999996	207	1	1.0163
Yeats4	6	0.015718	0.066917	0.413603	188	4	-0.48486	0.13281	0.20966	0.999996	208	2	-0.48486
Dmap1	6	0.014137	0.06108	0.39651	166	4	-0.2163	0.13349	0.2105	0.999996	209	1	-0.2163
Iws1	6	0.55677	0.77171	0.999996	787	3	0.3146	0.13393	0.21101	0.999996	210	2	0.3146
Nsun6	6	0.35544	0.62316	0.999996	644	3	0.45713	0.1342	0.21139	0.999996	211	2	0.45713
Gtf2h1	6	0.015236	0.065281	0.413603	183	4	-0.31119	0.13421	0.21141	0.999996	212	1	-0.31119
Ddx19a	6	0.036452	0.12671	0.599634	245	5	-1.3729	0.13493	0.21242	0.999996	213	1	-1.3729
Morf4l2	6	0.063861	0.19675	0.749602	305	3	-0.87184	0.13617	0.21423	0.999996	214	2	-0.87184
Zmym5	6	0.38231	0.64296	0.999996	655	2	0.7891	0.14209	0.21875	0.999996	215	1	0.7891
Sin3a	6	0.17753	0.40135	0.990068	456	2	0.033361	0.14281	0.21916	0.999996	216	1	0.033361
Ddx18	6	0.048092	0.15758	0.678163	270	3	-0.058858	0.14352	0.2197	0.999996	217	1	-0.058858
Gtf3c4	6	0.067894	0.20621	0.763117	314	3	-0.11677	0.14495	0.22054	0.999996	218	1	-0.11677
Morf4l1	6	0.82446	0.91364	0.999996	992	1	1.2155	0.14566	0.22098	0.999996	219	1	1.2155
Padi6	6	0.28386	0.54421	0.999996	570	4	-0.50183	0.14708	0.22187	0.999996	220	1	-0.50183
Hist1h2ab	6	1.5e-05	4.69e-05	0.00389	15	5	-0.2163	0.14921	0.22341	0.999996	221	1	-0.2163
Rad54l2	6	0.64495	0.83543	0.999996	872	2	0.89916	0.15628	0.2278	0.999996	222	1	0.89916
L3mbtl4	6	0.11267	0.30456	0.926429	382	4	-0.60264	0.15698	0.22836	0.999996	223	1	-0.60264
Wdr5	6	0.091466	0.26089	0.861288	351	3	-0.93304	0.15839	0.22937	0.999996	224	1	-0.93304
Setd1a	6	0.050948	0.16526	0.688296	279	4	-0.71145	0.15909	0.22984	0.999996	225	1	-0.71145
Hist1h2bb	6	0.078125	0.23089	0.810879	331	4	-0.5687	0.16259	0.23214	0.999996	226	1	-0.5687
Ddx20	6	0.087505	0.2521	0.846663	347	4	-0.34485	0.16329	0.2325	0.999996	227	1	-0.34485
Bcor	6	0.7855	0.89494	0.999996	958	2	0.26506	0.16469	0.23346	0.999996	228	1	0.26506
Foxp3	6	0.88465	0.94555	0.999996	1038	1	1.7286	0.16539	0.23398	0.999996	229	1	1.7286
Ing4	6	0.87701	0.94094	0.999996	1033	2	1.0424	0.16609	0.23444	0.999996	230	1	1.0424
Hdac9	6	0.75356	0.88053	0.999996	944	2	0.93112	0.16678	0.23492	0.999996	231	1	0.93112
Dido1	6	0.16323	0.38014	0.990068	431	3	-0.72493	0.16818	0.23586	0.999996	232	1	-0.72493
Ccnk	6	0.11502	0.30832	0.9323	384	4	-1.0847	0.16887	0.23641	0.999996	233	1	-1.0847
Gcfc2	6	0.18433	0.41124	0.997633	479	2	-0.055211	0.16957	0.23687	0.999996	234	1	-0.055211
Brd3	6	0.29737	0.5599	0.999996	578	4	-0.44124	0.17165	0.2383	0.999996	235	1	-0.44124
Cdc73	10	0.0057016	0.034504	0.310807	116	7	-1.5457	0.17284	0.2798	0.999996	236	1	-1.5457
Tada2a	6	0.031583	0.11329	0.576936	226	4	-2.4309	0.17304	0.23929	0.999996	237	1	-2.4309
Dhx38	6	0.018459	0.074858	0.441549	197	5	-3.3992	0.17511	0.24083	0.999996	238	1	-3.3992
Rpp25	6	0.54663	0.76476	0.999996	772	3	1.088	0.1758	0.24133	0.999996	239	1	1.088
Edf1	6	0.69866	0.85885	0.999996	907	1	2.1941	0.17925	0.24366	0.999996	240	1	2.1941
Brwd3	6	0.83252	0.91759	0.999996	1000	2	0.32806	0.17994	0.24421	0.999996	241	1	0.32806
Zgpat	6	0.15391	0.36627	0.990068	422	4	-0.56478	0.18063	0.24461	0.999996	242	1	-0.56478
Sap30l	6	0.63885	0.83089	0.999996	866	3	0.052844	0.18269	0.24591	0.999996	243	1	0.052844
Lmna	6	0.48664	0.72039	0.999996	735	3	0.23427	0.18611	0.24828	0.999996	244	1	0.23427
Taf10	6	0.10075	0.28113	0.890104	367	5	-0.38945	0.18679	0.24876	0.999996	245	1	-0.38945
Src	6	0.21648	0.45545	0.999996	505	4	-1.5669	0.18747	0.24911	0.999996	246	1	-1.5669
Smarcd2	6	0.0036752	0.017719	0.223795	91	3	0.098024	0.18884	0.25012	0.999996	247	1	0.098024
Mcm5	6	0.020966	0.08285	0.467341	206	4	-1.9221	0.19156	0.25191	0.999996	248	1	-1.9221
Homez	6	0.54917	0.7665	0.999996	774	1	0.73639	0.19292	0.25281	0.999996	249	1	0.73639
Brwd1	6	0.05933	0.18617	0.732991	293	3	-0.1586	0.19427	0.25387	0.999996	250	1	-0.1586
Pop7	6	0.023552	0.09017	0.489224	214	3	-1.7745	0.19631	0.25498	0.999996	251	1	-1.7745
Supt6	6	0.25217	0.50288	0.999996	540	3	0.38381	0.19833	0.25633	0.999996	252	1	0.38381
Ints4	6	0.51992	0.74504	0.999996	762	2	1.6044	0.19968	0.25732	0.999996	253	1	1.6044
Pbx1	6	0.22328	0.46427	0.999996	509	2	0.39465	0.20237	0.25901	0.999996	254	1	0.39465
Cdc5l	6	0.074766	0.22298	0.792367	328	4	-0.28426	0.20439	0.2603	0.999996	255	1	-0.28426
Pax9	6	0.49223	0.72426	0.999996	741	3	-0.42649	0.2084	0.26298	0.999996	256	1	-0.42649
Gon4l	6	0.045166	0.1499	0.665955	261	5	-0.93049	0.20974	0.26384	0.999996	257	1	-0.93049
Ehmt1	6	0.67349	0.84964	0.999996	888	2	0.67756	0.21107	0.26481	0.999996	258	1	0.67756
Mta2	6	0.7578	0.88221	0.999996	946	1	1.5672	0.2124	0.26566	0.999996	259	1	1.5672
Rad54l	6	0.62614	0.82174	0.999996	857	3	0.027822	0.21572	0.2677	0.999996	260	1	0.027822
Cdc6	6	0.1811	0.4067	0.991438	476	3	-0.3755	0.21638	0.26807	0.999996	261	1	-0.3755
Zfp740	6	0.6723	0.84922	0.999996	886	2	0.47349	0.22035	0.27071	0.999996	262	1	0.47349
Nr2c1	6	0.96505	0.97083	0.999996	1081	1	1.2182	0.22757	0.27558	0.999996	263	1	1.2182
Tceanc2	6	0.62378	0.82007	0.999996	855	3	0.049285	0.23018	0.27775	0.999996	264	1	0.049285
Fus	6	0.34355	0.61471	0.999996	637	2	0.46037	0.23149	0.27874	0.999996	265	1	0.46037
Dhx30	6	0.17753	0.40135	0.990068	471	1	1.2973	0.23409	0.28053	0.999996	266	1	1.2973
Kdm5b	6	0.94203	0.96153	0.999996	1065	1	0.63926	0.23474	0.28097	0.999996	267	1	0.63926
Taf1	6	0.27959	0.53895	0.999996	564	3	0.29739	0.23539	0.2813	0.999996	268	1	0.29739
Cenpi	6	0.16005	0.37548	0.990068	428	2	1.7833	0.23733	0.28273	0.999996	269	1	1.7833
Mcm6	6	0.03514	0.12307	0.593139	240	4	-3.3987	0.2383	0.28331	0.999996	270	1	-3.3987
Hnrnpa1	6	0.34944	0.61892	0.999996	641	3	0.28698	0.2383	0.28331	0.999996	271	1	0.28698
Smarcad1	6	0.65936	0.8443	0.999996	881	2	0.78741	0.24056	0.28501	0.999996	272	1	0.78741
Brd2	6	0.0041747	0.020181	0.229907	101	4	-0.75624	0.24185	0.28599	0.999996	273	1	-0.75624
Topors	6	0.57486	0.78485	0.999996	804	2	0.65384	0.2425	0.28656	0.999996	274	1	0.65384
Mllt6	6	0.32816	0.59676	0.999996	616	4	-0.47265	0.24314	0.28706	0.999996	275	1	-0.47265
Rad51	6	0.0001865	0.00081372	0.03502	27	5	-1.0297	0.24378	0.28749	0.999996	276	1	-1.0297
Brd4	6	0.062497	0.19356	0.743963	301	3	-0.16323	0.24507	0.28822	0.999996	277	1	-0.16323
Cbx5	6	0.0096969	0.042974	0.344384	142	4	-0.34052	0.24635	0.28923	0.999996	278	1	-0.34052
Polr1b	6	0.011295	0.049782	0.385644	150	3	-0.14056	0.24699	0.28958	0.999996	279	1	-0.14056
Kif22	6	0.72608	0.86963	0.999996	926	1	1.5936	0.24763	0.29008	0.999996	280	1	1.5936
Dhx57	6	0.95779	0.96747	0.999996	1072	1	0.63572	0.24827	0.29063	0.999996	281	1	0.63572
Actr8	6	0.015065	0.064642	0.413603	180	4	-1.26	0.24891	0.29098	0.999996	282	1	-1.26
Ascl2	6	0.02249	0.087196	0.477933	212	5	-1.734	0.24955	0.29149	0.999996	283	1	-1.734
Tcea1	6	0.17753	0.40135	0.990068	462	3	-0.095693	0.2521	0.29332	0.999996	284	1	-0.095693
Zranb3	6	0.64733	0.83704	0.999996	874	3	0.049103	0.25401	0.29464	0.999996	285	1	0.049103
Parg	6	0.01891	0.076426	0.444035	200	3	-1.7088	0.25908	0.29871	0.999996	286	1	-1.7088
Zzz3	6	0.70016	0.85946	0.999996	909	2	-0.018587	0.25971	0.29928	0.999996	287	1	-0.018587
Mbd3	6	0.55209	0.76851	0.999996	781	1	1.4267	0.26349	0.30208	0.999996	288	1	1.4267
Med4	6	0.2282	0.47091	0.999996	514	4	-0.22178	0.26475	0.30296	0.999996	289	1	-0.22178
Gli3	6	0.95524	0.96641	0.999996	1070	1	0.2552	0.26538	0.30347	0.999996	290	1	0.2552
Gatad2b	6	0.83905	0.92098	0.999996	1005	2	0.99751	0.26601	0.30388	0.999996	291	1	0.99751
Med13	6	0.0021979	0.010953	0.174352	73	4	-1.4339	0.26663	0.30431	0.999996	292	1	-1.4339
Epc2	6	0.85098	0.92714	0.999996	1008	2	1.0763	0.26914	0.30596	0.999996	293	1	1.0763
Alkbh8	6	0.99867	0.99868	0.999996	1134	0	2.4781	0.27038	0.30671	0.999996	294	1	2.4781
Cdca7l	6	0.82651	0.91459	0.999996	995	2	0.098294	0.27163	0.30763	0.999996	295	1	0.098294
Nfe2	6	0.99935	0.99931	0.999996	1138	0	1.3857	0.27225	0.30802	0.999996	296	1	1.3857
Zbtb4	6	0.9089	0.95276	0.999996	1050	1	0.57508	0.27288	0.30843	0.999996	297	1	0.57508
Mysm1	6	0.19925	0.432	0.999996	489	3	-0.75881	0.27536	0.31015	0.999996	298	1	-0.75881
Chmp5	6	0.27223	0.5293	0.999996	558	4	-0.3016	0.27598	0.31064	0.999996	299	1	-0.3016
Kdm3b	6	0.17753	0.40135	0.990068	470	1	0.50836	0.27722	0.3116	0.999996	300	1	0.50836
Kdm4d	6	0.43984	0.68572	0.999996	697	3	-0.18234	0.27969	0.31344	0.999996	301	1	-0.18234
Cers3	6	0.32189	0.58929	0.999996	610	3	-0.28587	0.28031	0.31383	0.999996	302	1	-0.28587
Cbx1	6	0.11153	0.30284	0.923612	381	4	-1.1243	0.28154	0.31475	0.999996	303	1	-1.1243
Dpf2	6	0.15639	0.37001	0.990068	424	3	-0.15353	0.28277	0.31549	0.999996	304	1	-0.15353
Phf8	6	0.0094479	0.042037	0.344384	140	4	-0.97676	0.28523	0.31704	0.999996	305	1	-0.97676
Rfwd2	6	0.099046	0.27753	0.885962	364	3	-1.2778	0.28584	0.31745	0.999996	306	1	-1.2778
Gtf2e1	6	0.0023031	0.011422	0.174635	76	4	-1.4024	0.2889	0.31961	0.999996	307	1	-1.4024
Noc2l	6	0.17753	0.40135	0.990068	442	2	0.022206	0.28951	0.32005	0.999996	308	1	0.022206
Mettl10	6	0.92955	0.95782	0.999996	1059	1	1.1775	0.29134	0.32141	0.999996	309	1	1.1775
Snapc4	6	0.03257	0.11616	0.58179	232	4	-1.3824	0.29256	0.3224	0.999996	310	1	-1.3824
Cdk9	6	0.0079929	0.036447	0.320845	132	4	-4.4028	0.29377	0.32327	0.999996	311	1	-4.4028
Nnmt	6	0.91151	0.95339	0.999996	1052	1	0.84593	0.29499	0.32409	0.999996	312	1	0.84593
Taf12	6	0.17753	0.40135	0.990068	453	1	0.49901	0.29681	0.32553	0.999996	313	1	0.49901
Rtel1	6	0.020424	0.081095	0.461925	204	4	-0.74284	0.29741	0.32606	0.999996	314	1	-0.74284
Slk	6	0.86968	0.93667	0.999996	1025	1	1.5745	0.29801	0.32653	0.999996	315	1	1.5745
Adprh	6	0.6195	0.81701	0.999996	849	2	-0.058074	0.29862	0.32701	0.999996	316	1	-0.058074
Usp35	6	0.68804	0.85486	0.999996	894	2	0.91716	0.29922	0.32748	0.999996	317	1	0.91716
Polr2g	6	6.79e-05	0.00028544	0.016584	20	5	-1.875	0.29982	0.32788	0.999996	318	1	-1.875
Bmi1	6	0.57748	0.78672	0.999996	809	2	1.3495	0.30283	0.32994	0.999996	319	1	1.3495
Foxo3	6	0.56074	0.77461	0.999996	792	3	0.19595	0.30403	0.33107	0.999996	320	1	0.19595
Prdm15	6	0.81497	0.90866	0.999996	984	2	0.15333	0.30523	0.33188	0.999996	321	1	0.15333
Cenpw	6	0.047377	0.15577	0.672881	269	5	-1.3	0.31061	0.33602	0.999996	322	1	-1.3
Rad18	6	0.80313	0.90339	0.999996	974	2	1.0347	0.3112	0.33643	0.999996	323	1	1.0347
Med27	6	0.022117	0.086071	0.474004	211	3	-0.9622	0.3118	0.33696	0.999996	324	1	-0.9622
Zmym3	6	0.85329	0.92831	0.999996	1009	1	0.66131	0.31239	0.33746	0.999996	325	1	0.66131
Setd5	6	0.087425	0.25193	0.846663	346	5	-0.82079	0.31298	0.33797	0.999996	326	1	-0.82079
Trim24	6	0.29977	0.56287	0.999996	584	4	-1.5066	0.31417	0.33866	0.999996	327	1	-1.5066
Terf2	6	0.024118	0.091806	0.491605	217	3	0.47871	0.31476	0.33907	0.999996	328	1	0.47871
Shprh	6	0.88534	0.94604	0.999996	1039	2	1.5023	0.31713	0.34058	0.999996	329	1	1.5023
Gdap2	6	0.17753	0.40135	0.990068	443	3	0.88608	0.31949	0.34228	0.999996	330	1	0.88608
Zc3hav1	6	0.45939	0.70055	0.999996	709	2	0.2658	0.32066	0.34329	0.999996	331	1	0.2658
Cbx8	6	0.17026	0.39075	0.990068	435	4	-0.44623	0.32184	0.34415	0.999996	332	1	-0.44623
Aire	6	0.17753	0.40135	0.990068	458	3	0.4289	0.3236	0.34553	0.999996	333	1	0.4289
Ndc80	6	0.016569	0.069337	0.423229	190	4	-1.5041	0.32477	0.34639	0.999996	334	1	-1.5041
Brd9	6	0.48048	0.7159	0.999996	727	3	0.13006	0.32594	0.34733	0.999996	335	1	0.13006
Tdrd7	6	0.46704	0.70614	0.999996	717	3	0.47244	0.32652	0.34769	0.999996	336	1	0.47244
Senp8	6	0.99107	0.99064	0.999996	1118	0	1.8779	0.3271	0.34813	0.999996	337	1	1.8779
Ythdc2	6	0.99692	0.99671	0.999996	1129	0	0.75582	0.32769	0.34864	0.999996	338	1	0.75582
Gtf2f2	6	0.015451	0.066039	0.413603	184	4	-1.9127	0.32827	0.34904	0.999996	339	1	-1.9127
Asxl1	6	0.6186	0.81637	0.999996	847	1	1.6402	0.33001	0.35054	0.999996	340	1	1.6402
Kdm8	6	0.19201	0.42202	0.999996	485	3	-0.4942	0.33291	0.3529	0.999996	341	1	-0.4942
Cenpn	6	0.20408	0.43844	0.999996	491	4	-0.20884	0.33349	0.35329	0.999996	342	1	-0.20884
Mterf	6	0.98804	0.988	0.999996	1111	0	0.36434	0.33407	0.35379	0.999996	343	1	0.36434
Polq	6	0.50033	0.73022	0.999996	748	3	0.25689	0.3358	0.35511	0.999996	344	1	0.25689
Elp2	6	0.036536	0.12694	0.599634	246	4	-0.15736	0.34041	0.35849	0.999996	345	1	-0.15736
Actr3b	6	0.40016	0.65649	0.999996	668	3	0.38655	0.34155	0.35933	0.999996	346	1	0.38655
Taf4a	6	0.49276	0.72464	0.999996	742	2	0.52723	0.3427	0.36021	0.999996	347	1	0.52723
Ube2b	6	0.56217	0.77573	0.999996	795	1	1.7705	0.34327	0.36066	0.999996	348	1	1.7705
Nuf2	6	0.0058341	0.027262	0.270754	117	3	-0.06977	0.34498	0.362	0.999996	349	1	-0.06977
Ddx60	6	0.082792	0.24121	0.829413	338	4	-1.3974	0.34612	0.36284	0.999996	350	1	-1.3974
Wdr61	6	0.019512	0.078275	0.450274	202	4	-4.8457	0.35066	0.36643	0.999996	351	1	-4.8457
Baz1a	6	0.96338	0.97	0.999996	1078	1	1.5416	0.35293	0.3681	0.999996	352	1	1.5416
Zmym6	6	0.13255	0.3351	0.961788	402	4	-0.70616	0.35349	0.36851	0.999996	353	1	-0.70616
Ddx39b	6	0.0069181	0.031718	0.290598	127	4	-2.4283	0.35462	0.36938	0.999996	354	1	-2.4283
Rad51b	6	0.95419	0.96608	0.999996	1068	1	0.37063	0.35574	0.3704	0.999996	355	1	0.37063
Taf1a	6	0.0079732	0.036336	0.320845	131	5	-2.8038	0.3563	0.37089	0.999996	356	1	-2.8038
Tlk1	6	0.97046	0.97387	0.999996	1087	1	2.2138	0.35799	0.37208	0.999996	357	1	2.2138
Asf1a	6	0.97947	0.98	0.999996	1095	1	1.1874	0.35911	0.37298	0.999996	358	1	1.1874
Med8	6	0.0010039	0.0051678	0.110591	54	5	-2.6953	0.36023	0.37393	0.999996	359	1	-2.6953
Zbtb33	6	0.80763	0.90546	0.999996	979	2	1.3117	0.36079	0.37437	0.999996	360	1	1.3117
Mcm4	6	0.008104	0.036848	0.321931	133	5	-0.55422	0.36135	0.37478	0.999996	361	1	-0.55422
Kdm4b	6	0.98378	0.98391	0.999996	1101	1	1.9125	0.36302	0.37626	0.999996	362	1	1.9125
Cenpv	6	0.56251	0.77597	0.999996	796	3	-0.066831	0.36469	0.3776	0.999996	363	1	-0.066831
Phf16	6	0.21625	0.4551	0.999996	504	3	-1.9525	0.3658	0.37846	0.999996	364	1	-1.9525
Chd2	6	0.70751	0.86227	0.999996	912	2	0.016684	0.36636	0.37889	0.999996	365	1	0.016684
Sin3b	6	0.19905	0.43177	0.999996	488	3	-0.14201	0.36857	0.38048	0.999996	366	1	-0.14201
Parp14	6	0.46406	0.70388	0.999996	716	2	0.0603	0.36912	0.38095	0.999996	367	1	0.0603
Tdrd5	6	0.80724	0.90529	0.999996	978	1	0.96994	0.37023	0.38186	0.999996	368	1	0.96994
Msh6	6	0.70817	0.86253	0.999996	914	2	0.66672	0.37078	0.38231	0.999996	369	1	0.66672
Nsmce2	6	0.014137	0.06108	0.39651	163	4	-0.51235	0.37188	0.3832	0.999996	370	1	-0.51235
Mettl11b	6	0.55129	0.76786	0.999996	779	3	-0.21854	0.37243	0.38367	0.999996	371	1	-0.21854
Phf7	6	0.45105	0.69439	0.999996	701	3	0.19505	0.37298	0.38409	0.999996	372	1	0.19505
Apbb1	6	0.43525	0.68267	0.999996	694	2	0.59936	0.37353	0.38458	0.999996	373	1	0.59936
Mta1	6	0.42931	0.67801	0.999996	692	3	0.46976	0.37408	0.38509	0.999996	374	1	0.46976
E130308A19Rik	6	0.32344	0.59099	0.999996	612	4	-0.2782	0.37573	0.38636	0.999996	375	1	-0.2782
Ssrp1	6	0.011151	0.049177	0.383514	149	4	-2.1157	0.37737	0.38782	0.999996	376	1	-2.1157
Whsc1l1	6	0.083658	0.24323	0.831261	341	3	-0.95448	0.37955	0.38973	0.999996	377	1	-0.95448
Cux1	6	0.99761	0.99743	0.999996	1130	0	2.9835	0.3801	0.39022	0.999996	378	1	2.9835
Ddx39	6	0.17753	0.40135	0.990068	469	3	0.192	0.38064	0.39074	0.999996	379	1	0.192
Dhx32	6	0.3579	0.62496	0.999996	645	3	-0.26078	0.38119	0.39124	0.999996	380	1	-0.26078
Ddb1	6	0.00061209	0.0031313	0.0791	41	3	0.34806	0.38173	0.39173	0.999996	381	1	0.34806
Klhdc3	6	0.3232	0.5907	0.999996	611	4	-0.93512	0.38282	0.39254	0.999996	382	1	-0.93512
Supt20	12	0.69663	0.91581	0.999996	904	4	0.41231	0.38282	0.51691	0.999996	383	1	0.41231
Dhx8	6	0.035344	0.12353	0.593139	242	4	-0.94811	0.38444	0.39425	0.999996	384	1	-0.94811
Cdk5	6	0.79434	0.89916	0.999996	964	1	1.7288	0.38553	0.39515	0.999996	385	1	1.7288
Smarca1	6	0.45133	0.69457	0.999996	702	3	-0.01001	0.38607	0.39568	0.999996	386	1	-0.01001
Cers2	6	0.35511	0.62294	0.999996	643	3	1.071	0.38715	0.39661	0.999996	387	1	1.071
Prdm6	6	0.93759	0.95992	0.999996	1063	1	1.5789	0.38768	0.39707	0.999996	388	1	1.5789
Usp46	6	0.69648	0.85806	0.999996	903	2	0.91267	0.3893	0.3984	0.999996	389	1	0.91267
Dmtf1	6	0.59735	0.80112	0.999996	826	3	0.47364	0.38984	0.39882	0.999996	390	1	0.47364
38412	6	0.082821	0.24126	0.829413	339	4	-0.71488	0.39091	0.39979	0.999996	391	1	-0.71488
Ints5	6	0.00085734	0.0043924	0.103484	49	4	-1.5103	0.39199	0.40079	0.999996	392	1	-1.5103
Taf7l	6	0.6188	0.81656	0.999996	848	3	0.55771	0.39466	0.40293	0.999996	393	1	0.55771
Phf21b	6	0.4602	0.70105	0.999996	711	2	0.69574	0.39519	0.40328	0.999996	394	1	0.69574
Ifih1	6	0.6564	0.84329	0.999996	880	2	0.3606	0.39573	0.4037	0.999996	395	1	0.3606
Hmga2	6	0.040442	0.13777	0.637785	251	4	-0.53644	0.39626	0.40408	0.999996	396	1	-0.53644
Smarcc1	6	0.031449	0.11278	0.576936	225	4	-0.8905	0.39786	0.4055	0.999996	397	1	-0.8905
Aff1	6	0.21014	0.4469	0.999996	498	3	-0.29877	0.39892	0.40638	0.999996	398	1	-0.29877
Smarca5	6	0.0039441	0.019056	0.229907	96	4	-0.97782	0.39998	0.40728	0.999996	399	1	-0.97782
Hist1h2ak	6	0.00061209	0.0031313	0.0791	46	4	-0.2163	0.40051	0.40776	0.999996	400	1	-0.2163
Brd7	6	0.99671	0.99647	0.999996	1127	0	2.7822	0.40104	0.40827	0.999996	401	1	2.7822
Ep400	6	0.57502	0.78495	0.999996	805	3	0.72082	0.40368	0.41026	0.999996	402	1	0.72082
Setd6	6	0.51337	0.74022	0.999996	758	2	0.84392	0.40474	0.41118	0.999996	403	1	0.84392
Cbx7	6	0.6303	0.82507	0.999996	860	3	0.24704	0.40841	0.41448	0.999996	404	1	0.24704
Prdm11	6	0.60693	0.80826	0.999996	834	3	0.86344	0.40894	0.41488	0.999996	405	1	0.86344
Ddx50	6	0.94195	0.96148	0.999996	1064	1	1.3504	0.40946	0.41544	0.999996	406	1	1.3504
Brpf1	6	0.017029	0.070777	0.423229	193	5	-2.3624	0.4105	0.41632	0.999996	407	1	-2.3624
Mettl20	6	0.48916	0.72212	0.999996	739	3	0.80615	0.41103	0.41674	0.999996	408	1	0.80615
Naa60	6	0.79607	0.89987	0.999996	966	2	0.3036	0.41259	0.41802	0.999996	409	1	0.3036
Ep300	6	0.0033522	0.016245	0.214206	88	5	-3.3878	0.41519	0.42014	0.999996	410	1	-3.3878
Rb1	6	0.76998	0.88768	0.999996	950	1	0.40067	0.41623	0.42104	0.999996	411	1	0.40067
Mbd4	6	0.60969	0.81006	0.999996	835	2	0.23241	0.41933	0.42346	0.999996	412	1	0.23241
Zfp787	6	0.94248	0.96168	0.999996	1066	1	0.66258	0.42087	0.42471	0.999996	413	1	0.66258
Rad54b	6	0.59575	0.79995	0.999996	822	3	0.083463	0.42139	0.42522	0.999996	414	1	0.083463
Rps19bp1	6	0.38064	0.64169	0.999996	654	1	2.2905	0.4219	0.42562	0.999996	415	1	2.2905
Ddx55	6	0.0029331	0.014396	0.197387	84	4	-4.4897	0.42293	0.42652	0.999996	416	1	-4.4897
Dtx3l	6	0.84908	0.9262	0.999996	1007	2	0.32932	0.42344	0.42701	0.999996	417	1	0.32932
Ash2l	6	0.16894	0.38883	0.990068	434	2	0.72783	0.42396	0.42732	0.999996	418	1	0.72783
Vrk2	6	0.63083	0.82542	0.999996	861	2	0.32457	0.42498	0.42823	0.999996	419	1	0.32457
Polr2b	6	0.00014556	0.00065183	0.029132	26	5	-0.29377	0.426	0.4291	0.999996	420	1	-0.29377
Taf1b	6	0.015718	0.066917	0.413603	185	4	-1.148	0.42651	0.42956	0.999996	421	1	-1.148
Prkcd	6	0.79452	0.89925	0.999996	965	2	1.3071	0.42753	0.43046	0.999996	422	1	1.3071
Rpp25l	6	0.014137	0.06108	0.39651	174	4	-0.22248	0.42804	0.43096	0.999996	423	1	-0.22248
Camk4	6	0.75202	0.87979	0.999996	943	2	1.4457	0.42855	0.43155	0.999996	424	1	1.4457
Ap2a1	6	0.71416	0.86497	0.999996	920	2	0.58236	0.42906	0.43198	0.999996	425	1	0.58236
Cenpb	6	0.7062	0.86182	0.999996	911	2	0.50737	0.42957	0.43247	0.999996	426	1	0.50737
Msl2	6	0.17753	0.40135	0.990068	467	1	1.0264	0.43008	0.43296	0.999996	427	1	1.0264
Tle4	6	0.098025	0.2753	0.881256	363	5	-1.638	0.43058	0.4334	0.999996	428	1	-1.638
Gtf2h2	6	0.0060933	0.028191	0.277605	119	4	-0.2163	0.43362	0.43636	0.999996	429	1	-0.2163
Med17	6	0.014137	0.06108	0.39651	171	4	-0.17572	0.43463	0.43728	0.999996	430	1	-0.17572
Smyd4	6	0.98627	0.98635	0.999996	1108	0	1.6853	0.43564	0.43822	0.999996	431	1	1.6853
Bap1	6	0.0019218	0.0095048	0.16242	68	4	-1.5594	0.43614	0.4386	0.999996	432	1	-1.5594
Ctsl	6	0.61251	0.81212	0.999996	837	2	0.0487	0.43815	0.44036	0.999996	433	1	0.0487
Oard1	6	0.64195	0.83327	0.999996	870	3	0.25892	0.43916	0.44123	0.999996	434	1	0.25892
Phf17	6	0.5842	0.79141	0.999996	814	3	0.25358	0.43966	0.44169	0.999996	435	1	0.25358
Hprt	6	0.59708	0.80088	0.999996	825	3	-0.020068	0.44016	0.44214	0.999996	436	1	-0.020068
Ercc6l2	6	0.78983	0.89699	0.999996	961	2	1.9839	0.44166	0.44354	0.999996	437	1	1.9839
Uty	6	0.64143	0.83287	0.999996	869	3	-0.36505	0.44216	0.44399	0.999996	438	1	-0.36505
Ddx43	6	0.24179	0.48946	0.999996	530	3	-0.6499	0.44266	0.44439	0.999996	439	1	-0.6499
Nat6	6	0.96819	0.97241	0.999996	1084	1	1.5226	0.44315	0.44493	0.999996	440	1	1.5226
Cers6	6	0.30993	0.57528	0.999996	599	4	-0.35802	0.44564	0.44731	0.999996	441	1	-0.35802
Dzip3	6	0.57246	0.78309	0.999996	801	2	0.76175	0.44663	0.44827	0.999996	442	1	0.76175
Nelfcd	6	0.009167	0.04092	0.342083	139	4	-1.9292	0.44713	0.44883	0.999996	443	1	-1.9292
Dnajc2	6	0.045811	0.1516	0.666972	263	4	-2.1535	0.44762	0.44937	0.999996	444	1	-2.1535
Asxl2	6	0.99785	0.99763	0.999996	1131	0	1.5164	0.4496	0.4512	0.999996	445	1	1.5164
Chmp7	6	0.62012	0.81743	0.999996	850	3	-0.038664	0.45157	0.45287	0.999996	446	1	-0.038664
Foxa1	6	0.82389	0.9134	0.999996	991	1	0.94989	0.45255	0.45381	0.999996	447	1	0.94989
Cenpf	6	0.55486	0.77037	0.999996	785	3	-0.28229	0.45353	0.45471	0.999996	448	1	-0.28229
Chuk	6	0.31975	0.58675	0.999996	606	3	-0.47755	0.45451	0.45556	0.999996	449	1	-0.47755
Chd5	6	0.63901	0.83098	0.999996	867	2	1.5893	0.455	0.45604	0.999996	450	1	1.5893
Hdac11	6	0.42651	0.67581	0.999996	689	2	0.62881	0.45549	0.45657	0.999996	451	1	0.62881
Pygo2	6	0.22361	0.46463	0.999996	510	4	-0.59369	0.45647	0.4576	0.999996	452	1	-0.59369
Ddx24	6	0.23653	0.48231	0.999996	523	3	-0.0011914	0.45696	0.45802	0.999996	453	1	-0.0011914
Ikbkap	6	0.0019181	0.0095048	0.16242	65	5	-3.4244	0.45769	0.4587	0.999996	454	1	-3.4244
Sirt1	6	0.05955	0.18672	0.732991	296	5	-1.249	0.4589	0.4599	0.999996	455	1	-1.249
Maz	6	0.47768	0.71403	0.999996	724	3	-0.38074	0.45939	0.46033	0.999996	456	1	-0.38074
Ntmt1	6	0.67301	0.8495	0.999996	887	1	0.62932	0.45988	0.46068	0.999996	457	1	0.62932
Prdm4	6	0.064884	0.19909	0.755995	306	5	-1.7643	0.46036	0.46101	0.999996	458	1	-1.7643
Hist1h2ae	6	1.97e-07	4.26e-06	0.000619	7	5	-0.2163	0.46085	0.46148	0.999996	459	1	-0.2163
Tcp1	6	0.23926	0.48608	0.999996	527	4	-0.30994	0.46133	0.46193	0.999996	460	1	-0.30994
Mbd2	6	0.99038	0.99007	0.999996	1116	0	1.3448	0.46182	0.46243	0.999996	461	1	1.3448
Svep1	6	0.13019	0.33148	0.961788	399	4	-1.6471	0.46278	0.46342	0.999996	462	1	-1.6471
Aurkb	6	0.0041747	0.020181	0.229907	102	4	-4.1809	0.46327	0.46374	0.999996	463	1	-4.1809
Rbbp4	6	0.014137	0.06108	0.39651	175	3	-0.0053701	0.46375	0.46429	0.999996	464	1	-0.0053701
Polr2j	6	0.0036752	0.017719	0.223795	92	5	-0.75675	0.46471	0.46521	0.999996	465	1	-0.75675
Stat5b	6	0.14577	0.35463	0.990068	413	3	-0.3934	0.4652	0.46557	0.999996	466	1	-0.3934
Camkmt	6	0.81732	0.90988	0.999996	987	2	0.31804	0.46568	0.46598	0.999996	467	1	0.31804
Prkaa1	6	0.83471	0.91872	0.999996	1002	2	0.9998	0.46712	0.46729	0.999996	468	1	0.9998
Recql4	6	0.70769	0.86239	0.999996	913	2	1.2781	0.46999	0.47006	0.999996	469	1	1.2781
Kat8	6	0.0022604	0.011234	0.174635	74	5	-0.86359	0.47047	0.47041	0.999996	470	1	-0.86359
Mcm7	6	0.065436	0.20038	0.755995	308	4	-2.5594	0.47095	0.47087	0.999996	471	1	-2.5594
As3mt	6	0.96056	0.96874	0.999996	1074	1	0.5622	0.4719	0.47162	0.999996	472	1	0.5622
Arid4a	6	0.73182	0.87178	0.999996	930	2	2.494	0.47238	0.47205	0.999996	473	1	2.494
Pias1	6	0.48277	0.71754	0.999996	732	2	1.5874	0.47333	0.47293	0.999996	474	1	1.5874
Wbscr27	6	0.88833	0.94767	0.999996	1045	2	0.058863	0.47476	0.47426	0.999996	475	1	0.058863
Ncoa1	6	0.82546	0.91418	0.999996	994	2	0.46762	0.47571	0.47512	0.999996	476	1	0.46762
Tdrd6	6	0.30664	0.57105	0.999996	596	2	0.18499	0.47665	0.47604	0.999996	477	1	0.18499
Zmynd8	6	0.1078	0.29666	0.911952	378	4	-2.3476	0.47712	0.4765	0.999996	478	1	-2.3476
Sap18	6	0.00061209	0.0031313	0.0791	44	4	-0.2163	0.4776	0.47699	0.999996	479	1	-0.2163
Kat5	6	0.17977	0.40472	0.990068	475	2	0.6142	0.47807	0.4774	0.999996	480	1	0.6142
Smc1b	6	0.87171	0.9378	0.999996	1027	2	0.41368	0.47854	0.47793	0.999996	481	1	0.41368
Sirt7	6	0.25269	0.50346	0.999996	541	3	-0.012754	0.47901	0.47827	0.999996	482	1	-0.012754
Hist1h2bp	6	0.035259	0.12326	0.593139	241	4	-1.1553	0.47995	0.47909	0.999996	483	1	-1.1553
Baz2b	6	0.99053	0.99024	0.999996	1117	0	2.7177	0.48089	0.47997	0.999996	484	1	2.7177
Emg1	6	0.3303	0.59924	0.999996	620	3	-0.019119	0.48136	0.48044	0.999996	485	1	-0.019119
Elp3	6	0.0038807	0.018664	0.229907	93	5	-2.3431	0.48183	0.48076	0.999996	486	1	-2.3431
Polr2f	6	0.017843	0.073069	0.433194	196	3	-1.0521	0.4823	0.48131	0.999996	487	1	-1.0521
Scmh1	6	0.973	0.97545	0.999996	1090	1	0.76305	0.48277	0.48161	0.999996	488	1	0.76305
Smarcb1	6	0.0056443	0.026495	0.268317	112	5	-0.2163	0.48324	0.48205	0.999996	489	1	-0.2163
Hdac8	6	0.15159	0.36303	0.990068	421	2	1.5158	0.48417	0.48301	0.999996	490	1	1.5158
Parp2	6	0.20953	0.44589	0.999996	496	4	-0.58112	0.48464	0.48353	0.999996	491	1	-0.58112
Rps6ka4	6	0.42276	0.67316	0.999996	685	3	0.14148	0.48511	0.48384	0.999996	492	1	0.14148
Cers4	6	0.067014	0.20407	0.760012	311	5	-0.74099	0.48744	0.48629	0.999996	493	1	-0.74099
Ddx27	6	0.50592	0.73431	0.999996	755	2	0.57321	0.4879	0.48669	0.999996	494	1	0.57321
Tdrd12	6	0.86435	0.93393	0.999996	1020	2	0.48054	0.48837	0.48716	0.999996	495	1	0.48054
Atm	6	0.32856	0.59717	0.999996	617	3	-0.016639	0.48883	0.48762	0.999996	496	1	-0.016639
Rpa1	6	0.0027855	0.013688	0.192592	82	5	-2.6514	0.48929	0.48796	0.999996	497	1	-2.6514
Ehmt2	6	0.14985	0.36053	0.990068	418	3	-2.0273	0.48976	0.48835	0.999996	498	1	-2.0273
Ddx51	6	0.020321	0.080746	0.461925	203	4	-2.3854	0.49022	0.48872	0.999996	499	1	-2.3854
Ube2c	6	0.17753	0.40135	0.990068	446	2	0.62374	0.49068	0.48924	0.999996	500	1	0.62374
Meaf6	6	0.020562	0.081513	0.462038	205	3	0.37854	0.49115	0.48959	0.999996	501	1	0.37854
Brcc3	6	0.90723	0.95242	0.999996	1049	1	0.43629	0.49299	0.4915	0.999996	502	1	0.43629
Ddx25	6	0.39182	0.65056	0.999996	662	3	1.2377	0.49391	0.49236	0.999996	503	1	1.2377
Rfx5	6	0.094364	0.26714	0.871969	356	4	-0.67464	0.49529	0.49382	0.999996	504	1	-0.67464
Cdc34	6	0.30969	0.575	0.999996	598	4	-0.80454	0.49575	0.49424	0.999996	505	1	-0.80454
Cenpc1	6	0.36915	0.63305	0.999996	652	3	0.17967	0.49621	0.49472	0.999996	506	1	0.17967
Skiv2l2	6	0.27505	0.53305	0.999996	561	3	-0.19007	0.49849	0.49706	0.999996	507	1	-0.19007
Rps6ka3	6	0.63498	0.82836	0.999996	864	3	-0.068409	0.49895	0.49743	0.999996	508	1	-0.068409
Nsun5	6	0.04696	0.15451	0.669924	268	4	-2.4301	0.49986	0.49835	0.999996	509	1	-2.4301
Rps6ka5	6	0.83739	0.92009	0.999996	1003	2	0.33717	0.50123	0.49977	0.999996	510	1	0.33717
Usp12	6	0.17753	0.40135	0.990068	468	2	1.406	0.5044	0.50279	0.999996	511	1	1.406
Taf4b	6	0.86078	0.932	0.999996	1015	2	0.58356	0.51069	0.50921	0.999996	512	0	0.58356
L3mbtl1	6	0.743	0.87618	0.999996	938	1	1.4552	0.51114	0.50968	0.999996	513	0	1.4552
Smndc1	6	0.13743	0.34201	0.969295	410	3	-0.4427	0.51203	0.51055	0.999996	514	0	-0.4427
Ddx58	6	0.78004	0.89259	0.999996	956	2	0.55142	0.51248	0.51097	0.999996	515	0	0.55142
Alkbh2	6	0.67125	0.84883	0.999996	885	2	1.4039	0.51382	0.51245	0.999996	516	0	1.4039
Actl6b	6	0.72498	0.86917	0.999996	925	2	0.10441	0.51426	0.51292	0.999996	517	0	0.10441
Sumo3	6	0.014137	0.06108	0.39651	177	3	0.11102	0.51515	0.51371	0.999996	518	0	0.11102
Phc1	6	0.50898	0.73655	0.999996	756	3	-0.023495	0.51559	0.51411	0.999996	519	0	-0.023495
Nap1l3	6	0.22905	0.47213	0.999996	516	4	-1.7005	0.51604	0.51456	0.999996	520	0	-1.7005
Pias4	6	0.012819	0.056036	0.39651	156	5	-1.5472	0.51648	0.51492	0.999996	521	0	-1.5472
Bptf	6	0.158	0.37246	0.990068	425	3	-0.24697	0.51692	0.51536	0.999996	522	0	-0.24697
Recql5	6	0.40078	0.65688	0.999996	669	2	0.60213	0.51825	0.51669	0.999996	523	0	0.60213
Setdb2	6	0.30435	0.56837	0.999996	592	3	0.49186	0.52045	0.51879	0.999996	524	0	0.49186
Keap1	6	0.64503	0.8355	0.999996	873	3	-0.093014	0.52089	0.51913	0.999996	525	0	-0.093014
Mecom	6	0.21554	0.45417	0.999996	502	3	-0.18023	0.52133	0.5197	0.999996	526	0	-0.18023
Supt3	6	0.2512	0.50167	0.999996	539	4	-0.44597	0.52177	0.52016	0.999996	527	0	-0.44597
Tdrd9	6	0.99188	0.99145	0.999996	1119	0	0.93101	0.52265	0.52099	0.999996	528	0	0.93101
Terf1	6	0.0051277	0.024399	0.262514	108	5	-0.95019	0.5244	0.52265	0.999996	529	0	-0.95019
L3mbtl3	6	0.86943	0.93652	0.999996	1024	2	0.41651	0.52614	0.52443	0.999996	530	0	0.41651
Supv3l1	6	0.0043396	0.020922	0.233768	104	5	-2.6863	0.52657	0.52489	0.999996	531	0	-2.6863
Usf2	6	0.9851	0.9852	0.999996	1106	0	0.59461	0.52701	0.52531	0.999996	532	0	0.59461
Zak	6	0.96067	0.96878	0.999996	1075	1	0.72124	0.52744	0.52575	0.999996	533	0	0.72124
Jmjd7	6	0.42388	0.67394	0.999996	686	3	-0.4595	0.52788	0.52623	0.999996	534	0	-0.4595
Hist4h4	6	0.2299	0.47319	0.999996	517	4	-0.62016	0.52875	0.52722	0.999996	535	0	-0.62016
Sfmbt2	6	0.92385	0.95641	0.999996	1058	1	0.41971	0.52918	0.52762	0.999996	536	0	0.41971
Smyd5	6	0.99797	0.99779	0.999996	1132	0	2.7637	0.52961	0.52794	0.999996	537	0	2.7637
Dhx37	6	0.28304	0.54323	0.999996	568	2	1.2501	0.53004	0.52826	0.999996	538	0	1.2501
Adar	6	0.011763	0.051648	0.392254	153	5	-3.1669	0.53048	0.52866	0.999996	539	0	-3.1669
Nsd1	6	0.60608	0.80751	0.999996	832	3	-0.11291	0.53134	0.5295	0.999996	540	0	-0.11291
Whsc1	6	0.79801	0.90073	0.999996	968	2	1.3828	0.53263	0.53092	0.999996	541	0	1.3828
Nfyb	6	0.050816	0.16487	0.688296	276	2	1.077	0.53349	0.53193	0.999996	542	0	1.077
Nsun2	6	0.98752	0.98752	0.999996	1110	0	2.49	0.53392	0.53238	0.999996	543	0	2.49
Pwwp2b	6	0.79971	0.90162	0.999996	969	2	1.0206	0.53435	0.53285	0.999996	544	0	1.0206
Fbxo11	6	0.71439	0.86503	0.999996	921	2	0.26717	0.53607	0.53447	0.999996	545	0	0.26717
Setmar	6	0.70985	0.86325	0.999996	917	2	1.4437	0.53649	0.53474	0.999996	546	0	1.4437
Nfya	6	0.58582	0.79268	0.999996	816	3	0.48898	0.53778	0.53611	0.999996	547	0	0.48898
Prdm10	6	0.27988	0.53929	0.999996	565	4	-0.43404	0.53841	0.53677	0.999996	548	0	-0.43404
Cbx3	6	0.0063004	0.029179	0.279135	122	5	-3.8936	0.53841	0.53677	0.999996	549	0	-3.8936
Hmg20b	6	0.046925	0.1544	0.669924	267	4	-1.2338	0.53905	0.53736	0.999996	550	0	-1.2338
Traf7	6	0.87213	0.93808	0.999996	1028	2	1.0616	0.54033	0.53862	0.999996	551	0	1.0616
Asap1	6	0.34481	0.61562	0.999996	638	3	-0.53681	0.54118	0.53942	0.999996	552	0	-0.53681
Mkrn1	6	0.59494	0.79931	0.999996	820	3	-0.15113	0.5416	0.53992	0.999996	553	0	-0.15113
Nop2	6	0.051677	0.16695	0.690374	281	4	-2.3106	0.54202	0.54046	0.999996	554	0	-2.3106
Zfp541	6	0.4816	0.71673	0.999996	730	3	-0.12677	0.54245	0.54089	0.999996	555	0	-0.12677
Med23	6	0.0056661	0.026555	0.268317	115	3	0.19389	0.54287	0.54126	0.999996	556	0	0.19389
Rbbp5	6	0.4572	0.69892	0.999996	707	2	0.47019	0.54329	0.54175	0.999996	557	0	0.47019
Stag1	6	0.98989	0.98972	0.999996	1115	0	1.9636	0.54414	0.54269	0.999996	558	0	1.9636
Zbtb9	6	0.91354	0.95392	0.999996	1054	1	0.5505	0.54456	0.54304	0.999996	559	0	0.5505
Hat1	6	0.17539	0.39824	0.990068	440	4	-0.44933	0.5454	0.54406	0.999996	560	0	-0.44933
Mnat1	6	0.0024316	0.012112	0.181664	77	5	-1.2344	0.54582	0.54441	0.999996	561	0	-1.2344
Art1	6	0.70355	0.86067	0.999996	910	2	0.076679	0.54875	0.54718	0.999996	562	0	0.076679
Smyd2	6	0.92309	0.95622	0.999996	1057	1	1.4697	0.54959	0.54789	0.999996	563	0	1.4697
Bdp1	6	0.81172	0.90721	0.999996	982	1	0.90401	0.55001	0.54844	0.999996	564	0	0.90401
Eya2	6	0.61363	0.81291	0.999996	839	2	2.0878	0.55084	0.54925	0.999996	565	0	2.0878
Ubr3	6	0.52121	0.74604	0.999996	763	3	0.30427	0.55126	0.54961	0.999996	566	0	0.30427
Hmgn5	6	0.87349	0.93896	0.999996	1030	1	1.821	0.55209	0.5505	0.999996	567	0	1.821
Phf1	6	0.24352	0.49182	0.999996	532	3	-0.097286	0.55333	0.55178	0.999996	568	0	-0.097286
Rfx4	6	0.032019	0.11456	0.576936	227	4	-0.51244	0.55416	0.55249	0.999996	569	0	-0.51244
Trim13	6	0.24598	0.49496	0.999996	534	4	-0.96404	0.55705	0.55554	0.999996	570	0	-0.96404
Ccnt1	6	0.0014494	0.0071105	0.14004	59	4	-0.2163	0.55746	0.55595	0.999996	571	0	-0.2163
Junb	6	0.85852	0.93087	0.999996	1014	2	0.25764	0.55911	0.55759	0.999996	572	0	0.25764
Cbx2	6	0.46727	0.70632	0.999996	718	3	-0.18072	0.55992	0.5584	0.999996	573	0	-0.18072
Bop1	6	0.49525	0.72634	0.999996	743	3	0.19327	0.56033	0.55873	0.999996	574	0	0.19327
Actl6a	6	0.014137	0.06108	0.39651	164	3	0.3816	0.56074	0.5592	0.999996	575	0	0.3816
Ighmbp2	6	0.41298	0.66595	0.999996	674	3	0.11424	0.56278	0.56143	0.999996	576	0	0.11424
Clock	6	0.26015	0.51335	0.999996	544	4	-0.5404	0.56319	0.56188	0.999996	577	0	-0.5404
Atf7ip	12	0.067909	0.26165	0.861288	315	9	-0.37103	0.56418	0.61202	0.999996	578	1	-0.37103
Mcrs1	6	0.034552	0.12163	0.593139	235	3	0.020643	0.56522	0.56394	0.999996	579	0	0.020643
Ncor2	6	0.48244	0.71733	0.999996	731	3	0.32463	0.56563	0.56434	0.999996	580	0	0.32463
Ubr2	6	0.062558	0.1937	0.743963	302	5	-2.0319	0.56603	0.56464	0.999996	581	0	-2.0319
Hist1h1c	6	0.71642	0.8659	0.999996	922	1	1.4269	0.56724	0.56572	0.999996	582	0	1.4269
Fxr1	6	0.78796	0.89612	0.999996	959	1	0.96157	0.56765	0.56615	0.999996	583	0	0.96157
Smarcal1	6	0.61783	0.81585	0.999996	845	2	0.15014	0.57046	0.56888	0.999996	584	0	0.15014
Ung	6	0.78505	0.89474	0.999996	957	2	0.3368	0.57086	0.5693	0.999996	585	0	0.3368
Cbx4	6	0.80275	0.90323	0.999996	973	2	1.246	0.57126	0.56978	0.999996	586	0	1.246
Hspbap1	6	0.8716	0.93765	0.999996	1026	2	0.14995	0.57166	0.57014	0.999996	587	0	0.14995
Pcgf6	6	0.88442	0.94542	0.999996	1037	2	0.20283	0.57206	0.57052	0.999996	588	0	0.20283
Hdac2	6	0.75879	0.88256	0.999996	947	1	0.099136	0.57286	0.5713	0.999996	589	0	0.099136
Pax5	6	0.99573	0.99557	0.999996	1125	0	1.8124	0.57326	0.57181	0.999996	590	0	1.8124
Gtf2b	6	0.0062554	0.028923	0.279135	121	5	-2.8664	0.57366	0.57218	0.999996	591	0	-2.8664
Phf6	6	0.90032	0.95084	0.999996	1048	1	0.43286	0.57406	0.57251	0.999996	592	0	0.43286
Hnrnpa2b1	6	0.48076	0.71611	0.999996	728	3	-0.23506	0.57446	0.57291	0.999996	593	0	-0.23506
Hist1h4i	6	0.17753	0.40135	0.990068	449	2	0.70021	0.57486	0.57323	0.999996	594	0	0.70021
Rnf20	6	0.081488	0.23819	0.826201	336	4	-0.78347	0.57525	0.57356	0.999996	595	0	-0.78347
Snrnp200	6	0.0064443	0.029699	0.280568	124	5	-2.0111	0.57605	0.57424	0.999996	596	0	-2.0111
ATF7	6	0.0025714	0.012615	0.18323	80	5	-3.3153	0.57684	0.57495	0.999996	597	0	-3.3153
Lnx1	6	0.95894	0.96795	0.999996	1073	1	0.34092	0.57842	0.57682	0.999996	598	0	0.34092
Gli1	6	0.46283	0.70306	0.999996	714	3	-0.45947	0.57882	0.57721	0.999996	599	0	-0.45947
Ddx42	6	0.73555	0.87317	0.999996	935	2	0.98319	0.57961	0.57799	0.999996	600	0	0.98319
Suz12	6	0.27074	0.5272	0.999996	554	3	-0.012434	0.5804	0.57883	0.999996	601	0	-0.012434
Eif4a1	6	0.014137	0.06108	0.39651	170	3	0.29201	0.58157	0.57999	0.999996	602	0	0.29201
Hist1h2ba	6	0.17669	0.40013	0.990068	441	4	-0.58879	0.58392	0.58228	0.999996	603	0	-0.58879
Rfxank	6	0.98279	0.98289	0.999996	1099	1	0.33118	0.58471	0.5831	0.999996	604	0	0.33118
Mycl	6	0.45988	0.70086	0.999996	710	2	0.22335	0.58548	0.58389	0.999996	605	0	0.22335
Ubr5	6	0.038852	0.13316	0.618911	250	5	-0.36497	0.58587	0.58431	0.999996	606	0	-0.36497
Asxl3	6	0.52703	0.7502	0.999996	765	3	-0.32377	0.58665	0.58503	0.999996	607	0	-0.32377
Kdm5a	6	0.31924	0.58608	0.999996	604	4	-0.46347	0.58859	0.58703	0.999996	608	0	-0.46347
Prkcb	6	0.15904	0.37398	0.990068	426	3	-0.30374	0.58975	0.58827	0.999996	609	0	-0.30374
Ube2e3	6	0.36125	0.62733	0.999996	646	3	-0.61064	0.59052	0.58915	0.999996	610	0	-0.61064
Sirt4	6	0.17753	0.40135	0.990068	444	3	-0.1367	0.59091	0.58959	0.999996	611	0	-0.1367
Orc2	6	0.035884	0.12504	0.595459	244	5	-0.85785	0.59129	0.59	0.999996	612	0	-0.85785
Sap25	6	0.081845	0.2391	0.826895	337	4	-0.64405	0.59168	0.59033	0.999996	613	0	-0.64405
Prmt8	6	0.99301	0.99269	0.999996	1120	0	0.49095	0.59245	0.59125	0.999996	614	0	0.49095
Ankef1	6	0.81569	0.90907	0.999996	985	2	1.0841	0.59321	0.59212	0.999996	615	0	1.0841
Phf20	6	0.85532	0.92921	0.999996	1011	2	0.85207	0.59398	0.59297	0.999996	616	0	0.85207
Zbtb21	6	0.17967	0.40464	0.990068	474	4	-0.73363	0.59436	0.5933	0.999996	617	0	-0.73363
Coq3	6	0.49965	0.72967	0.999996	747	2	1.1652	0.59551	0.59457	0.999996	618	0	1.1652
Hmgn3	6	0.6322	0.82636	0.999996	862	2	1.0115	0.59741	0.5966	0.999996	619	0	1.0115
Mta3	6	0.17753	0.40135	0.990068	451	4	-0.31815	0.59855	0.59777	0.999996	620	0	-0.31815
Med16	6	0.0082916	0.037606	0.323689	135	5	-3.986	0.59893	0.59821	0.999996	621	0	-3.986
Phc2	6	0.98399	0.98416	0.999996	1102	1	0.59031	0.59969	0.59899	0.999996	622	0	0.59031
Zkscan2	6	0.29785	0.56051	0.999996	581	4	-0.58766	0.60007	0.59941	0.999996	623	0	-0.58766
Ube2q2	6	0.01926	0.077457	0.447786	201	5	-3.4322	0.60082	0.60015	0.999996	624	0	-3.4322
Ccdc79	6	0.95331	0.96567	0.999996	1067	1	2.2458	0.60158	0.60085	0.999996	625	0	2.2458
Rest	6	0.59307	0.79801	0.999996	818	3	0.0019751	0.60233	0.60171	0.999996	626	0	0.0019751
Blm	6	0.57326	0.78361	0.999996	802	2	0.42424	0.60308	0.60243	0.999996	627	0	0.42424
Senp2	6	0.39091	0.64981	0.999996	660	1	-0.0062303	0.60421	0.60359	0.999996	628	0	-0.0062303
Ctr9	6	0.23203	0.47604	0.999996	519	3	0.28518	0.60496	0.6043	0.999996	629	0	0.28518
Sae1	6	0.00056404	0.0028416	0.0791	38	5	-1.7302	0.6057	0.60509	0.999996	630	0	-1.7302
Parp11	6	0.55045	0.76732	0.999996	776	2	1.4917	0.60608	0.60544	0.999996	631	0	1.4917
Rc3h1	6	0.43916	0.68529	0.999996	696	2	0.77495	0.60645	0.60587	0.999996	632	0	0.77495
Alkbh3	6	0.9228	0.95612	0.999996	1056	1	0.58033	0.60682	0.60627	0.999996	633	0	0.58033
Lmnb2	6	0.68482	0.85361	0.999996	891	1	1.3703	0.6072	0.60667	0.999996	634	0	1.3703
Macrod2	6	0.86923	0.93642	0.999996	1023	1	1.2427	0.60757	0.60701	0.999996	635	0	1.2427
Recql	6	0.45919	0.70044	0.999996	708	3	0.15181	0.60794	0.60731	0.999996	636	0	0.15181
Ece2	6	0.12997	0.33116	0.961788	398	4	-1.4852	0.61017	0.60938	0.999996	637	0	-1.4852
Tox4	6	0.48581	0.71988	0.999996	734	1	1.4637	0.61348	0.61262	0.999996	638	0	1.4637
Prdm12	6	0.55759	0.77231	0.999996	788	3	-0.47553	0.61385	0.61293	0.999996	639	0	-0.47553
Ctcf	6	0.12147	0.31796	0.949795	389	4	-1.2986	0.61422	0.61322	0.999996	640	0	-1.2986
Rasd2	6	0.45622	0.69819	0.999996	706	2	0.39467	0.61459	0.61362	0.999996	641	0	0.39467
Prdm8	6	0.73612	0.87351	0.999996	936	2	0.48468	0.61532	0.61448	0.999996	642	0	0.48468
Mier3	6	0.98943	0.98924	0.999996	1114	0	0.72427	0.61642	0.61548	0.999996	643	0	0.72427
Cxxc5	6	0.045976	0.15197	0.666972	264	5	-0.88548	0.61678	0.61582	0.999996	644	0	-0.88548
Dnmt1	6	0.023673	0.090519	0.489224	215	4	-2.8697	0.61714	0.61624	0.999996	645	0	-2.8697
Atad2	6	0.59065	0.79617	0.999996	817	3	0.053466	0.61751	0.61661	0.999996	646	0	0.053466
Ube4a	6	0.27505	0.53305	0.999996	559	1	0.54259	0.61824	0.61735	0.999996	647	0	0.54259
Elp4	6	0.17868	0.40314	0.990068	472	4	-0.73658	0.6215	0.62059	0.999996	648	0	-0.73658
Suds3	6	0.30488	0.56894	0.999996	594	3	-0.26367	0.62222	0.62137	0.999996	649	0	-0.26367
Morc1	6	0.78884	0.89659	0.999996	960	2	0.81056	0.6233	0.62241	0.999996	650	0	0.81056
Hist3h2a	6	0.23826	0.48461	0.999996	525	4	-0.7471	0.62366	0.62285	0.999996	651	0	-0.7471
Eny2	6	0.058503	0.18425	0.732991	292	3	0.56993	0.62653	0.62594	0.999996	652	0	0.56993
Ttf1	6	0.0019218	0.0095048	0.16242	67	3	-0.95731	0.6276	0.62692	0.999996	653	0	-0.95731
Cdca2	6	0.82876	0.91567	0.999996	997	2	-0.12137	0.62866	0.62795	0.999996	654	0	-0.12137
Utp3	6	0.34497	0.61582	0.999996	639	2	1.273	0.63008	0.62936	0.999996	655	0	1.273
Mis18bp1	6	0.18686	0.41487	0.999996	481	4	-1.2136	0.63114	0.63029	0.999996	656	0	-1.2136
Mis12	6	0.71033	0.86341	0.999996	918	2	0.72491	0.63185	0.63093	0.999996	657	0	0.72491
Fbxo17	6	0.5636	0.77671	0.999996	797	2	1.3285	0.6322	0.63126	0.999996	658	0	1.3285
Taf2	6	0.014137	0.06108	0.39651	172	3	0.046479	0.63466	0.63368	0.999996	659	0	0.046479
Elmsan1	6	0.74404	0.8766	0.999996	939	1	1.2398	0.63536	0.6343	0.999996	660	0	1.2398
Arid1b	6	0.42682	0.67606	0.999996	690	3	-0.10789	0.63571	0.63458	0.999996	661	0	-0.10789
Zfp57	6	0.30097	0.56435	0.999996	587	4	-0.54497	0.63641	0.63528	0.999996	662	0	-0.54497
Usp16	6	0.22582	0.46755	0.999996	512	3	-0.43986	0.63781	0.63674	0.999996	663	0	-0.43986
Dhx36	6	0.043347	0.14513	0.660824	255	5	-0.57393	0.63885	0.63766	0.999996	664	0	-0.57393
Ing2	6	0.58555	0.79247	0.999996	815	3	-0.32417	0.6392	0.63806	0.999996	665	0	-0.32417
Adprhl2	6	0.82465	0.91371	0.999996	993	1	0.42402	0.64024	0.63913	0.999996	666	0	0.42402
Dhx58	6	0.62274	0.81942	0.999996	853	3	-0.20911	0.64093	0.63978	0.999996	667	0	-0.20911
Nfyc	6	0.85624	0.92973	0.999996	1012	2	0.79943	0.64162	0.64048	0.999996	668	0	0.79943
H2afv	6	0.73005	0.87107	0.999996	929	2	0.29573	0.643	0.64181	0.999996	669	0	0.29573
Tceb3	6	0.17929	0.40409	0.990068	473	4	-1.4601	0.64368	0.64246	0.999996	670	0	-1.4601
Tdrd1	6	0.46951	0.70814	0.999996	720	2	0.64034	0.64437	0.64315	0.999996	671	0	0.64034
Ube2e1	6	0.52916	0.75184	0.999996	767	3	0.44535	0.64506	0.64392	0.999996	672	0	0.44535
Myc	6	0.0056661	0.026555	0.268317	113	5	-1.4578	0.64574	0.64463	0.999996	673	0	-1.4578
N28178	6	0.68879	0.85514	0.999996	896	2	0.61301	0.6471	0.64592	0.999996	674	0	0.61301
Ezh1	6	0.33844	0.60886	0.999996	629	4	-0.5046	0.64778	0.6466	0.999996	675	0	-0.5046
Ccnt2	6	0.91918	0.95525	0.999996	1055	1	0.50483	0.64812	0.647	0.999996	676	0	0.50483
Dot1l	6	0.14736	0.35686	0.990068	415	4	-2.933	0.64914	0.64791	0.999996	677	0	-2.933
Hist3h2ba	6	0.032019	0.11456	0.576936	229	3	0.085765	0.64948	0.64822	0.999996	678	0	0.085765
Hist1h1d	6	0.98859	0.98854	0.999996	1113	0	0.96575	0.64982	0.64859	0.999996	679	0	0.96575
Atf7ip2	6	0.86254	0.93296	0.999996	1018	1	1.235	0.65151	0.6502	0.999996	680	0	1.235
Tiparp	6	0.50061	0.73044	0.999996	749	3	-0.058468	0.65285	0.65131	0.999996	681	0	-0.058468
Ercc6	6	0.1047	0.2898	0.905235	372	4	-2.825	0.65319	0.65173	0.999996	682	0	-2.825
Fen1	6	0.028282	0.10347	0.53916	223	4	-1.4061	0.65353	0.65204	0.999996	683	0	-1.4061
Calcoco1	6	0.34299	0.61409	0.999996	634	4	-0.31982	0.6542	0.65275	0.999996	684	0	-0.31982
Fxr2	6	0.97827	0.97916	0.999996	1093	1	1.0726	0.65453	0.65304	0.999996	685	0	1.0726
Prmt2	6	0.17753	0.40135	0.990068	461	2	0.31202	0.6552	0.65374	0.999996	686	0	0.31202
H2afx	6	0.00027409	0.001325	0.046655	33	5	-1.8841	0.65553	0.65408	0.999996	687	0	-1.8841
Myrf	6	0.062155	0.19292	0.743963	299	3	0.28984	0.65587	0.65446	0.999996	688	0	0.28984
H2afj	6	0.17753	0.40135	0.990068	448	3	-0.022098	0.6572	0.65572	0.999996	689	0	-0.022098
Zbtb12	6	0.32891	0.59754	0.999996	618	4	-0.32591	0.65753	0.65606	0.999996	690	0	-0.32591
Ints9	6	0.041736	0.14125	0.64875	253	3	0.024182	0.65853	0.65699	0.999996	691	0	0.024182
Phf14	6	0.55157	0.76809	0.999996	780	3	-0.11604	0.65985	0.65842	0.999996	692	0	-0.11604
Rcor3	6	0.80557	0.90439	0.999996	976	2	0.71612	0.66018	0.65876	0.999996	693	0	0.71612
Baz1b	6	0.02132	0.083975	0.468435	207	5	-6.5568	0.66084	0.65943	0.999996	694	0	-6.5568
Mum1l1	6	0.36441	0.62981	0.999996	647	3	-0.74727	0.66117	0.65971	0.999996	695	0	-0.74727
Sf3b1	6	0.080713	0.23663	0.82325	335	3	-0.39843	0.66183	0.66032	0.999996	696	0	-0.39843
Tdrd3	6	0.58258	0.79031	0.999996	813	3	0.0097846	0.66249	0.66098	0.999996	697	0	0.0097846
Usp51	6	0.21684	0.45582	0.999996	506	3	-0.050713	0.66347	0.66211	0.999996	698	0	-0.050713
Taf3	6	0.0014494	0.0071105	0.14004	58	4	-2.1316	0.6638	0.66245	0.999996	699	0	-2.1316
Cdk12	6	0.12695	0.32654	0.95577	397	4	-1.1129	0.66543	0.6641	0.999996	700	0	-1.1129
Trim37	6	0.050816	0.16487	0.688296	277	3	-0.25162	0.66673	0.66532	0.999996	701	0	-0.25162
Ybx3	6	0.62617	0.82177	0.999996	858	2	0.32483	0.6677	0.66641	0.999996	702	0	0.32483
Gadd45b	6	0.00066705	0.003387	0.083737	47	5	-4.5548	0.67029	0.66906	0.999996	703	0	-4.5548
Parp12	6	0.33417	0.60406	0.999996	626	4	-0.14954	0.67061	0.66936	0.999996	704	0	-0.14954
Usp3	6	0.99302	0.9927	0.999996	1121	0	1.0867	0.67125	0.66997	0.999996	705	0	1.0867
Trim12c	6	0.69795	0.85861	0.999996	906	2	0.4881	0.67157	0.67023	0.999996	706	0	0.4881
Taf9b	6	0.6166	0.81502	0.999996	842	2	0.40601	0.67189	0.67055	0.999996	707	0	0.40601
Bahd1	6	0.39849	0.65529	0.999996	666	3	0.40247	0.67221	0.67082	0.999996	708	0	0.40247
Cdyl	6	0.84126	0.9221	0.999996	1006	2	0.69167	0.67253	0.67105	0.999996	709	0	0.69167
Ddx46	6	0.042765	0.14353	0.656642	254	5	-0.94551	0.67317	0.67158	0.999996	710	0	-0.94551
Padi2	6	0.31678	0.5832	0.999996	603	4	-0.63193	0.67381	0.67218	0.999996	711	0	-0.63193
Ints3	6	0.0020836	0.010365	0.169642	71	4	-0.96159	0.67508	0.67335	0.999996	712	0	-0.96159
Rcbtb1	6	0.54992	0.76696	0.999996	775	3	0.50367	0.6754	0.67358	0.999996	713	0	0.50367
Bcl6	6	0.10371	0.28764	0.902952	369	4	-1.4601	0.67667	0.67481	0.999996	714	0	-1.4601
Foxp4	6	0.87778	0.94141	0.999996	1034	1	1.6133	0.67982	0.67818	0.999996	715	0	1.6133
Ddx17	6	0.59681	0.80073	0.999996	824	3	0.20007	0.68045	0.67886	0.999996	716	0	0.20007
Smarcd1	6	0.17753	0.40135	0.990068	460	3	0.0084368	0.68326	0.68156	0.999996	717	0	0.0084368
9930021J03Rik	6	0.11342	0.30581	0.927811	383	4	-0.59305	0.68357	0.6819	0.999996	718	0	-0.59305
Smarca2	6	0.31604	0.58252	0.999996	601	4	-0.18894	0.6842	0.68247	0.999996	719	0	-0.18894
Med24	6	0.12102	0.31719	0.949795	388	4	-0.79235	0.68513	0.68342	0.999996	720	0	-0.79235
Hoxc11	6	0.24796	0.49722	0.999996	537	3	-0.75072	0.68605	0.68435	0.999996	721	0	-0.75072
Mlh3	6	0.21483	0.45317	0.999996	501	3	-0.5423	0.68729	0.68568	0.999996	722	0	-0.5423
Hmgn2	6	0.17753	0.40135	0.990068	463	2	1.6683	0.6876	0.68604	0.999996	723	0	1.6683
Baz2a	6	0.57068	0.7819	0.999996	800	3	-0.2817	0.68821	0.68676	0.999996	724	0	-0.2817
Cecr2	6	0.10842	0.29783	0.912572	379	4	-0.80176	0.68882	0.68742	0.999996	725	0	-0.80176
Zscan26	6	0.11541	0.30889	0.9323	385	4	-1.3877	0.68913	0.68769	0.999996	726	0	-1.3877
Ddx28	6	0.19813	0.43038	0.999996	487	3	-0.60087	0.68944	0.68805	0.999996	727	0	-0.60087
Trp53bp1	6	0.08624	0.24911	0.843937	344	5	-0.83171	0.68974	0.68829	0.999996	728	0	-0.83171
Fam175a	6	0.69376	0.85701	0.999996	901	2	0.31994	0.69066	0.68936	0.999996	729	0	0.31994
Chd4	6	0.17753	0.40135	0.990068	465	2	0.18771	0.69097	0.68972	0.999996	730	0	0.18771
Hp1bp3	6	0.59574	0.79994	0.999996	821	3	-0.49361	0.69188	0.69053	0.999996	731	0	-0.49361
Dpf1	6	0.22063	0.46076	0.999996	507	4	-0.71384	0.69309	0.69161	0.999996	732	0	-0.71384
Zmym1	6	0.98344	0.98357	0.999996	1100	1	0.58269	0.694	0.69253	0.999996	733	0	0.58269
Sap30	6	0.79282	0.89842	0.999996	963	2	0.52214	0.69446	0.69293	0.999996	734	0	0.52214
Mbd5	6	0.6167	0.81511	0.999996	843	3	-0.068093	0.69491	0.69328	0.999996	735	0	-0.068093
Pogz	6	0.66608	0.84694	0.999996	884	2	0.46048	0.69521	0.69354	0.999996	736	0	0.46048
Dnmt3a	6	0.16051	0.37611	0.990068	429	4	-0.27487	0.69611	0.6945	0.999996	737	0	-0.27487
Nsl1	6	0.014137	0.06108	0.39651	165	5	-0.37058	0.69701	0.69541	0.999996	738	0	-0.37058
Ppib	6	0.22735	0.46962	0.999996	513	4	-0.82105	0.6997	0.69812	0.999996	739	0	-0.82105
Uba1	6	0.0026321	0.012922	0.185369	81	5	-2.2536	0.70237	0.70082	0.999996	740	0	-2.2536
Atf2	6	0.42448	0.6744	0.999996	687	2	0.0074794	0.70267	0.70108	0.999996	741	0	0.0074794
Fbxl19	6	0.39653	0.65373	0.999996	665	2	0.25777	0.70296	0.70134	0.999996	742	0	0.25777
Vps72	6	0.0096969	0.042974	0.344384	143	3	0.031171	0.70326	0.70162	0.999996	743	0	0.031171
Pcmt1	6	0.88884	0.94794	0.999996	1046	2	1.2514	0.70561	0.704	0.999996	744	0	1.2514
Ruvbl2	6	0.044003	0.14694	0.660824	257	2	0.45891	0.7062	0.70462	0.999996	745	0	0.45891
Cenpo	6	0.0096969	0.042974	0.344384	144	3	0.24245	0.70678	0.70522	0.999996	746	0	0.24245
Ccdc101	6	0.38309	0.64357	0.999996	656	2	0.17357	0.70736	0.70573	0.999996	747	0	0.17357
H2bfm	6	0.096505	0.27201	0.873133	362	4	-1.0809	0.70765	0.70604	0.999996	748	0	-1.0809
Pcgf5	6	0.30435	0.56837	0.999996	593	4	-0.47673	0.70911	0.70751	0.999996	749	0	-0.47673
Cenpp	6	0.10385	0.28795	0.902952	370	4	-0.62684	0.71084	0.70931	0.999996	750	0	-0.62684
Sirt2	6	0.60346	0.80578	0.999996	829	3	0.0029862	0.71199	0.71057	0.999996	751	0	0.0029862
Bahcc1	6	0.30167	0.56512	0.999996	588	3	-0.55351	0.71286	0.71131	0.999996	752	0	-0.55351
Babam1	6	0.81588	0.90916	0.999996	986	2	1.013	0.71343	0.71183	0.999996	753	0	1.013
Ppp4c	6	0.00029828	0.0014442	0.048798	34	5	-0.2163	0.714	0.71248	0.999996	754	0	-0.2163
Chd1	6	0.34046	0.61128	0.999996	631	4	-0.28463	0.71486	0.7132	0.999996	755	0	-0.28463
Rere	6	0.51426	0.74081	0.999996	759	3	0.38157	0.71514	0.71363	0.999996	756	0	0.38157
Fiz1	6	0.36586	0.6307	0.999996	649	3	-0.29777	0.71543	0.71387	0.999996	757	0	-0.29777
Jhdm1d	6	0.45504	0.69721	0.999996	705	3	0.043576	0.71571	0.71412	0.999996	758	0	0.043576
Senp5	6	0.31655	0.58296	0.999996	602	3	0.044352	0.716	0.71443	0.999996	759	0	0.044352
Rfxap	6	0.25543	0.50718	0.999996	543	4	-1.1629	0.71628	0.71469	0.999996	760	0	-1.1629
Tet2	6	0.31949	0.5864	0.999996	605	4	-1.0996	0.71656	0.71498	0.999996	761	0	-1.0996
Brd1	6	0.0041284	0.019891	0.229907	100	4	-2.186	0.71713	0.71564	0.999996	762	0	-2.186
Kdm4c	6	0.72218	0.86807	0.999996	924	2	0.19629	0.71741	0.71598	0.999996	763	0	0.19629
Actb	6	0.20579	0.44073	0.999996	493	2	0.22746	0.71883	0.71733	0.999996	764	0	0.22746
Hist1h1t	6	0.21365	0.4518	0.999996	500	3	-0.61428	0.72051	0.7192	0.999996	765	0	-0.61428
Gm7221	6	0.53671	0.7573	0.999996	768	3	-0.17348	0.72079	0.71941	0.999996	766	0	-0.17348
H2afy2	6	0.24744	0.4967	0.999996	536	4	-0.43941	0.72191	0.72068	0.999996	767	0	-0.43941
Huwe1	6	0.05394	0.17302	0.705454	285	3	-2.4093	0.72219	0.72091	0.999996	768	0	-2.4093
Polr2k	6	0.012132	0.053318	0.39651	154	5	-1.2528	0.72247	0.72116	0.999996	769	0	-1.2528
2210018M11Rik	6	0.0085207	0.038458	0.326191	137	4	-4.151	0.72331	0.72189	0.999996	770	0	-4.151
Phf3	6	0.80048	0.90199	0.999996	971	2	0.27806	0.72386	0.72244	0.999996	771	0	0.27806
Ash1l	6	0.88109	0.94338	0.999996	1035	2	0.57678	0.72497	0.72347	0.999996	772	0	0.57678
Rbbp7	6	0.69188	0.85629	0.999996	900	1	2.2679	0.72663	0.72498	0.999996	773	0	2.2679
G2e3	6	0.8315	0.91709	0.999996	998	2	1.1548	0.72855	0.72684	0.999996	774	0	1.1548
Eid1	6	0.60586	0.8074	0.999996	831	3	-0.11383	0.72882	0.72707	0.999996	775	0	-0.11383
Dpf3	6	0.68149	0.85233	0.999996	890	2	-0.057676	0.72937	0.72766	0.999996	776	0	-0.057676
Hist2h2be	6	0.47303	0.71072	0.999996	722	2	0.0044328	0.72991	0.72819	0.999996	777	0	0.0044328
Tet3	6	0.73304	0.8723	0.999996	932	2	0.85947	0.73019	0.72851	0.999996	778	0	0.85947
Ddx5	6	0.00025148	0.0012312	0.046655	29	5	-0.2163	0.73046	0.72875	0.999996	779	0	-0.2163
Zscan21	6	0.17753	0.40135	0.990068	450	4	-0.23246	0.731	0.72932	0.999996	780	0	-0.23246
Skiv2l	6	0.017126	0.071024	0.423229	195	5	-2.6287	0.73127	0.72959	0.999996	781	0	-2.6287
Mier2	6	0.30387	0.56772	0.999996	590	4	-0.47075	0.73209	0.73049	0.999996	782	0	-0.47075
Mina	6	0.63624	0.8291	0.999996	865	2	0.50909	0.73236	0.73072	0.999996	783	0	0.50909
Mybl1	6	0.75176	0.87972	0.999996	942	2	0.58575	0.73263	0.73096	0.999996	784	0	0.58575
Aff4	6	0.38822	0.64779	0.999996	659	3	0.074651	0.73317	0.7316	0.999996	785	0	0.074651
Med18	6	0.032074	0.11469	0.576936	230	5	-1.7356	0.73425	0.73258	0.999996	786	0	-1.7356
Siah2	6	0.041179	0.13971	0.644213	252	5	-1.0513	0.73545	0.73367	0.999996	787	0	-1.0513
Apobec2	6	0.61307	0.81247	0.999996	838	2	0.61995	0.73692	0.73505	0.999996	788	0	0.61995
Stag3	6	0.2532	0.50417	0.999996	542	4	-0.68189	0.73772	0.73581	0.999996	789	0	-0.68189
Zwilch	6	0.010549	0.04651	0.365166	148	5	-1.8839	0.73931	0.73756	0.999996	790	0	-1.8839
H3f3a	6	0.014137	0.06108	0.39651	169	4	-0.2163	0.74011	0.73834	0.999996	791	0	-0.2163
Uhrf2	6	0.044131	0.14729	0.660824	259	5	-0.82341	0.7409	0.73901	0.999996	792	0	-0.82341
Prdm2	6	0.2244	0.46573	0.999996	511	4	-0.6735	0.74274	0.74062	0.999996	793	0	-0.6735
Prdm13	6	0.41494	0.66751	0.999996	677	3	-0.10885	0.74456	0.74243	0.999996	794	0	-0.10885
Map3k12	6	0.067005	0.20404	0.760012	310	5	-1.6616	0.74508	0.74284	0.999996	795	0	-1.6616
Akap8	6	0.13475	0.3379	0.961788	407	4	-1.7151	0.74534	0.74315	0.999996	796	0	-1.7151
Rag1	6	0.084586	0.24543	0.836343	342	4	-1.2558	0.74664	0.74461	0.999996	797	0	-1.2558
Ints10	6	0.55285	0.76903	0.999996	782	2	0.50423	0.7469	0.74481	0.999996	798	0	0.50423
Ell2	6	0.26764	0.52298	0.999996	550	4	-0.48419	0.74844	0.74628	0.999996	799	0	-0.48419
Kdm4a	6	0.038375	0.13187	0.615392	249	5	-1.2511	0.74921	0.74708	0.999996	800	0	-1.2511
Csnk2b	6	0.0048022	0.022814	0.247756	106	5	-2.8556	0.74972	0.74761	0.999996	801	0	-2.8556
Mepce	6	0.0065162	0.02998	0.280941	125	5	-4.1751	0.74998	0.74777	0.999996	802	0	-4.1751
Kdm5c	6	0.79257	0.8983	0.999996	962	2	1.2244	0.75023	0.74796	0.999996	803	0	1.2244
Mllt10	6	0.27849	0.5376	0.999996	563	4	-2.8287	0.75049	0.74824	0.999996	804	0	-2.8287
Oip5	6	0.00061209	0.0031313	0.0791	45	4	-0.2185	0.75074	0.74847	0.999996	805	0	-0.2185
Hdgfrp3	6	0.82685	0.91469	0.999996	996	2	0.39521	0.75176	0.74931	0.999996	806	0	0.39521
Mum1	6	0.80476	0.9041	0.999996	975	2	0.40473	0.75278	0.75029	0.999996	807	0	0.40473
4931414P19Rik	6	0.41913	0.67058	0.999996	680	3	-0.30241	0.75328	0.75066	0.999996	808	0	-0.30241
Prdm16	6	0.62258	0.81933	0.999996	852	2	0.22143	0.7568	0.75427	0.999996	809	0	0.22143
Gps2	6	0.2301	0.47345	0.999996	518	3	-0.27923	0.7573	0.75474	0.999996	810	0	-0.27923
Zfp451	6	0.48005	0.71559	0.999996	726	3	-0.23506	0.7578	0.7552	0.999996	811	0	-0.23506
Phf11d	6	0.96851	0.97259	0.999996	1085	1	0.28332	0.75904	0.75659	0.999996	812	0	0.28332
Ddx1	6	0.0062541	0.028915	0.279135	120	5	-1.6329	0.75929	0.7568	0.999996	813	0	-1.6329
Kdm3a	6	0.88586	0.94632	0.999996	1041	2	-0.012279	0.76028	0.75784	0.999996	814	0	-0.012279
Dhx16	6	0.52885	0.75164	0.999996	766	2	0.21651	0.76077	0.75833	0.999996	815	0	0.21651
Dhx35	6	0.131	0.33263	0.961788	400	2	0.6807	0.76493	0.76257	0.999996	816	0	0.6807
Zkscan7	6	0.57718	0.78651	0.999996	808	3	-0.31705	0.76541	0.7631	0.999996	817	0	-0.31705
Zmym2	6	0.46171	0.70203	0.999996	713	3	-0.60162	0.7659	0.76356	0.999996	818	0	-0.60162
Zcwpw1	6	0.88922	0.94818	0.999996	1047	2	0.84173	0.76638	0.76409	0.999996	819	0	0.84173
Actr5	6	0.20549	0.44032	0.999996	492	4	-0.3308	0.76662	0.7643	0.999996	820	0	-0.3308
Prkdc	6	0.30805	0.57286	0.999996	597	3	-0.18796	0.76734	0.76502	0.999996	821	0	-0.18796
Stag2	6	0.16715	0.38607	0.990068	433	3	0.09595	0.76795	0.76566	0.999996	822	0	0.09595
Parp9	6	0.88545	0.94611	0.999996	1040	1	0.69161	0.76926	0.76701	0.999996	823	0	0.69161
Ell	6	0.32806	0.59663	0.999996	615	3	-0.22307	0.7695	0.76726	0.999996	824	0	-0.22307
Helq	6	0.12676	0.32617	0.95577	396	4	-1.2804	0.76998	0.76765	0.999996	825	0	-1.2804
Tet1	6	0.49782	0.72834	0.999996	746	3	0.15664	0.77046	0.76815	0.999996	826	0	0.15664
Eri1	6	0.83157	0.91713	0.999996	999	2	0.27954	0.77093	0.76865	0.999996	827	0	0.27954
Atad2b	6	0.65524	0.84248	0.999996	879	3	0.004392	0.77117	0.76902	0.999996	828	0	0.004392
Gatad2a	6	0.83358	0.91819	0.999996	1001	2	0.67132	0.77141	0.76927	0.999996	829	0	0.67132
Mdc1	6	0.23374	0.47844	0.999996	520	4	-0.49291	0.77188	0.7698	0.999996	830	0	-0.49291
Ncor1	6	0.33542	0.60546	0.999996	627	4	-2.7984	0.77283	0.77082	0.999996	831	0	-2.7984
Chd6	6	0.36503	0.6302	0.999996	648	3	0.67008	0.7733	0.77124	0.999996	832	0	0.67008
Parp16	6	0.41187	0.66501	0.999996	673	3	-0.18827	0.77517	0.77312	0.999996	833	0	-0.18827
Mypop	6	0.28527	0.54571	0.999996	571	4	-0.54017	0.77564	0.77359	0.999996	834	0	-0.54017
L3mbtl2	6	0.59921	0.80286	0.999996	827	3	-0.22558	0.77611	0.77413	0.999996	835	0	-0.22558
Chrac1	6	0.52176	0.74652	0.999996	764	3	-0.063089	0.77681	0.77487	0.999996	836	0	-0.063089
Cdyl2	6	0.69066	0.85584	0.999996	897	2	0.62648	0.77774	0.77602	0.999996	837	0	0.62648
Dpy30	6	0.13519	0.33853	0.961788	409	3	-0.16375	0.7782	0.77651	0.999996	838	0	-0.16375
Sub1	6	0.13382	0.33677	0.961788	405	4	-0.82077	0.77889	0.77721	0.999996	839	0	-0.82077
Phf10	6	0.45217	0.69517	0.999996	703	3	-0.51539	0.77912	0.77744	0.999996	840	0	-0.51539
Brdt	6	0.24152	0.48909	0.999996	529	4	-0.26074	0.77935	0.7777	0.999996	841	0	-0.26074
Apobec3	6	0.245	0.49358	0.999996	533	3	-0.57982	0.77958	0.77802	0.999996	842	0	-0.57982
Usp21	6	0.26856	0.52418	0.999996	552	4	-0.55857	0.78027	0.7787	0.999996	843	0	-0.55857
Mst1	6	0.33983	0.61058	0.999996	630	3	-0.33756	0.78073	0.77919	0.999996	844	0	-0.33756
Cxxc1	6	0.0047315	0.022601	0.247756	105	5	-3.2537	0.78096	0.7794	0.999996	845	0	-3.2537
Tada2b	6	0.032888	0.11702	0.583585	233	4	-1.8847	0.7821	0.78057	0.999996	846	0	-1.8847
Dqx1	6	0.034823	0.12238	0.593139	237	5	-1.7377	0.78278	0.78135	0.999996	847	0	-1.7377
Tcf20	6	0.79722	0.90036	0.999996	967	2	0.045246	0.7846	0.78323	0.999996	848	0	0.045246
Tmpo	6	0.80969	0.90636	0.999996	981	2	0.45969	0.78572	0.78435	0.999996	849	0	0.45969
Rnf17	6	0.86596	0.93474	0.999996	1021	2	0.59468	0.7864	0.78498	0.999996	850	0	0.59468
Kat2a	6	0.03758	0.12986	0.608452	248	4	-0.36413	0.78662	0.78516	0.999996	851	0	-0.36413
Med21	6	0.0066699	0.030662	0.28503	126	5	-3.0326	0.78707	0.78562	0.999996	852	0	-3.0326
Msl3	6	0.17263	0.39425	0.990068	438	4	-0.78746	0.78729	0.78589	0.999996	853	0	-0.78746
Ddx4	6	0.96539	0.97095	0.999996	1082	1	0.77451	0.78774	0.78636	0.999996	854	0	0.77451
Uba7	6	0.81926	0.91092	0.999996	989	2	-0.055881	0.78796	0.78663	0.999996	855	0	-0.055881
Smarce1	6	0.0029728	0.014609	0.197387	86	5	-2.1485	0.78818	0.78688	0.999996	856	0	-2.1485
Hells	6	0.050217	0.16303	0.688296	274	4	-1.6565	0.78841	0.78716	0.999996	857	0	-1.6565
Usp27x	6	0.55126	0.76784	0.999996	778	2	0.39333	0.78863	0.78745	0.999996	858	0	0.39333
Setd3	6	0.10636	0.29346	0.911036	374	5	-0.65635	0.78885	0.78764	0.999996	859	0	-0.65635
Supt7l	6	0.18264	0.40879	0.993755	478	4	-0.94744	0.78952	0.78831	0.999996	860	0	-0.94744
Satb1	6	0.62256	0.81931	0.999996	851	2	0.29951	0.79018	0.78891	0.999996	861	0	0.29951
Mettl8	6	0.58178	0.7898	0.999996	812	3	-0.079214	0.79128	0.78991	0.999996	862	0	-0.079214
Prdm1	6	0.50417	0.73306	0.999996	753	2	-0.033932	0.79607	0.79484	0.999996	863	0	-0.033932
Mtf2	6	0.45358	0.69614	0.999996	704	3	-0.068079	0.79672	0.79553	0.999996	864	0	-0.068079
Rai1	6	0.2069	0.44221	0.999996	495	4	-1.0486	0.79779	0.79665	0.999996	865	0	-1.0486
Tbl1x	6	0.6532	0.84104	0.999996	877	3	-0.87092	0.79843	0.79747	0.999996	866	0	-0.87092
Ybx2	6	0.18136	0.40698	0.991438	477	4	-0.74918	0.7995	0.79862	0.999996	867	0	-0.74918
Gfi1b	6	0.15531	0.36851	0.990068	423	3	-0.71978	0.79992	0.79892	0.999996	868	0	-0.71978
Atat1	6	0.10624	0.29319	0.911036	373	3	-0.063856	0.80035	0.79933	0.999996	869	0	-0.063856
Zar1	6	0.26933	0.52534	0.999996	553	4	-0.97358	0.8014	0.80043	0.999996	870	0	-0.97358
Zmynd11	6	0.27131	0.52797	0.999996	556	4	-0.29672	0.80225	0.80133	0.999996	871	0	-0.29672
Kmt2e	6	0.26696	0.52216	0.999996	549	4	-0.41478	0.80371	0.80265	0.999996	872	0	-0.41478
Rnf217	6	0.56169	0.77537	0.999996	793	3	-0.44019	0.80392	0.80289	0.999996	873	0	-0.44019
Smn1	6	0.23983	0.48687	0.999996	528	4	-0.61399	0.80496	0.80394	0.999996	874	0	-0.61399
Hdgfrp2	6	0.0054997	0.025958	0.268317	110	5	-3.6142	0.80517	0.80411	0.999996	875	0	-3.6142
Cenpa	6	0.095667	0.27014	0.872979	358	4	-0.24479	0.80826	0.80728	0.999996	876	0	-0.24479
Chmp6	6	0.12507	0.32367	0.954579	394	2	0.22424	0.80908	0.80809	0.999996	877	0	0.22424
Supt4a	6	0.0010263	0.005253	0.110591	55	5	-2.4286	0.80949	0.80844	0.999996	878	0	-2.4286
Nedd4l	6	0.58138	0.78955	0.999996	811	2	0.31585	0.80969	0.80866	0.999996	879	0	0.31585
Smarcd3	6	0.49619	0.72705	0.999996	744	2	0.50652	0.8099	0.80879	0.999996	880	0	0.50652
Atxn3	6	0.85362	0.9285	0.999996	1010	2	0.91471	0.81071	0.80948	0.999996	881	0	0.91471
Jmjd1c	6	0.9824	0.98252	0.999996	1098	1	0.2658	0.81453	0.81326	0.999996	882	0	0.2658
Fbxw9	6	0.75703	0.88193	0.999996	945	2	0.42245	0.81532	0.81407	0.999996	883	0	0.42245
Stk31	6	0.34355	0.61471	0.999996	636	2	0.09076	0.81552	0.81425	0.999996	884	0	0.09076
Rnf2	6	0.31066	0.57605	0.999996	600	4	-0.62048	0.81572	0.81447	0.999996	885	0	-0.62048
Ubr4	6	0.3294	0.5982	0.999996	619	3	-0.59996	0.81592	0.81464	0.999996	886	0	-0.59996
Mgmt	6	0.4088	0.66287	0.999996	672	3	-0.89098	0.81612	0.81483	0.999996	887	0	-0.89098
Ddx21	6	0.096157	0.27127	0.873133	361	4	-1.9031	0.81631	0.815	0.999996	888	0	-1.9031
Ubr7	6	0.58124	0.78946	0.999996	810	3	-0.17946	0.8171	0.81575	0.999996	889	0	-0.17946
Mettl7b	6	0.33141	0.60052	0.999996	623	4	-0.30734	0.8173	0.81593	0.999996	890	0	-0.30734
Phf11a	6	0.97198	0.97469	0.999996	1089	1	0.42778	0.81789	0.81671	0.999996	891	0	0.42778
Mul1	6	0.33803	0.60841	0.999996	628	3	-0.32219	0.81984	0.81849	0.999996	892	0	-0.32219
Atxn7	6	0.4872	0.72078	0.999996	736	3	-0.15078	0.82159	0.82007	0.999996	893	0	-0.15078
Pias3	6	0.62405	0.82031	0.999996	856	3	-0.024088	0.82236	0.82085	0.999996	894	0	-0.024088
Aff2	6	0.32097	0.58824	0.999996	607	4	-0.81441	0.82293	0.82138	0.999996	895	0	-0.81441
Parp8	6	0.60613	0.80756	0.999996	833	3	0.019719	0.82484	0.82342	0.999996	896	0	0.019719
Rnf8	6	0.0022779	0.011311	0.174635	75	4	-2.8692	0.82598	0.8244	0.999996	897	0	-2.8692
0610010K14Rik	6	0.70841	0.86262	0.999996	916	2	-0.092157	0.82655	0.82484	0.999996	898	0	-0.092157
none	212	0.98166	0.99647	0.999996	1097	90	-0.033123	0.8266	0.82685	0.999996	899	13	-0.033123
Serpine1	6	0.6481	0.83769	0.999996	875	3	0.17024	0.82786	0.8261	0.999996	900	0	0.17024
Csnk2a1	6	0.052889	0.17005	0.69823	283	5	-4.5881	0.82823	0.82642	0.999996	901	0	-4.5881
Suv420h1	6	0.98453	0.9846	0.999996	1103	0	0.51569	0.82842	0.82667	0.999996	902	0	0.51569
Ccnh	6	0.003272	0.015929	0.212757	87	4	-2.5402	0.82917	0.82738	0.999996	903	0	-2.5402
Setd2	6	0.13845	0.34347	0.97108	411	4	-2.2316	0.82935	0.82752	0.999996	904	0	-2.2316
Apobec4	6	0.34998	0.61931	0.999996	642	3	-0.39493	0.83028	0.82853	0.999996	905	0	-0.39493
Ing1	6	0.4886	0.72179	0.999996	738	3	-0.286	0.83047	0.82871	0.999996	906	0	-0.286
Pkn1	6	0.98588	0.986	0.999996	1107	0	1.0269	0.83065	0.82894	0.999996	907	0	1.0269
Snd1	6	0.015718	0.066917	0.413603	187	4	-1.0729	0.83212	0.83055	0.999996	908	0	-1.0729
Orc1	6	0.021435	0.084273	0.468435	208	5	-1.4273	0.83267	0.83113	0.999996	909	0	-1.4273
Arid4b	6	0.29953	0.56261	0.999996	583	4	-0.50001	0.8354	0.83427	0.999996	910	0	-0.50001
Mettl7a1	6	0.57691	0.7863	0.999996	807	3	-0.24003	0.83648	0.83524	0.999996	911	0	-0.24003
Usp13	6	0.77022	0.8878	0.999996	951	1	0.47412	0.83737	0.83611	0.999996	912	0	0.47412
Hmgn1	6	0.035071	0.12297	0.593139	239	4	-2.1245	0.83773	0.83654	0.999996	913	0	-2.1245
Zbtb38	6	0.048801	0.15943	0.683588	271	4	-1.0052	0.83791	0.83676	0.999996	914	0	-1.0052
Fkbp2	6	0.20669	0.44193	0.999996	494	4	-0.40813	0.83862	0.83731	0.999996	915	0	-0.40813
Chaf1a	6	0.0024709	0.012257	0.181664	78	5	-2.7358	0.84144	0.84022	0.999996	916	0	-2.7358
Mtr	6	0.021551	0.084657	0.468435	210	5	-1.2044	0.84248	0.8415	0.999996	917	0	-1.2044
Slbp	6	0.028637	0.1045	0.542101	224	4	-4.0318	0.84266	0.84166	0.999996	918	0	-4.0318
Dsn1	6	0.59467	0.79908	0.999996	819	3	0.11043	0.84318	0.84231	0.999996	919	0	0.11043
Hist1h2ac	6	0.00030388	0.0014698	0.048798	35	5	-0.2163	0.84335	0.84246	0.999996	920	0	-0.2163
Ascc3	6	0.016003	0.067692	0.416182	189	4	-4.9628	0.8437	0.84277	0.999996	921	0	-4.9628
Kat7	6	0.10772	0.29651	0.911952	377	4	-1.2236	0.84439	0.84345	0.999996	922	0	-1.2236
Ing5	6	0.013891	0.060075	0.39651	162	5	-1.6614	0.8449	0.84397	0.999996	923	0	-1.6614
Chmp2b	6	0.5704	0.78166	0.999996	799	3	-0.18267	0.84524	0.84427	0.999996	924	0	-0.18267
E130012A19Rik	6	0.10003	0.27975	0.890104	365	5	-0.58289	0.8461	0.84517	0.999996	925	0	-0.58289
Trdmt1	6	0.51732	0.74306	0.999996	761	3	-0.37314	0.84712	0.84618	0.999996	926	0	-0.37314
Fbxo44	6	0.55555	0.77088	0.999996	786	2	0.36504	0.84847	0.84739	0.999996	927	0	0.36504
Zscan25	6	0.28304	0.54323	0.999996	567	3	-0.75503	0.84965	0.84861	0.999996	928	0	-0.75503
Sirt3	6	0.41354	0.6665	0.999996	675	3	0.41056	0.85164	0.85063	0.999996	929	0	0.41056
Tcf19	6	0.98822	0.98818	0.999996	1112	0	1.3485	0.85181	0.85073	0.999996	930	0	1.3485
Ddx56	6	0.054727	0.17505	0.708749	287	4	-0.18896	0.85197	0.85098	0.999996	931	0	-0.18896
Ddx10	6	0.0095785	0.042599	0.344384	141	5	-3.7102	0.85239	0.85145	0.999996	932	0	-3.7102
Ino80b	6	0.16365	0.38067	0.990068	432	4	-0.36869	0.85263	0.85162	0.999996	933	0	-0.36869
Psip1	6	0.033248	0.11822	0.587057	234	5	-2.7343	0.85313	0.85212	0.999996	934	0	-2.7343
Hdac6	6	0.011642	0.051137	0.390926	152	5	-2.3244	0.8546	0.85373	0.999996	935	0	-2.3244
Mettl2	6	0.88703	0.94695	0.999996	1044	2	0.2937	0.85508	0.85425	0.999996	936	0	0.2937
Nek9	6	0.23395	0.47875	0.999996	521	4	-0.43765	0.85557	0.85473	0.999996	937	0	-0.43765
Acin1	6	0.56013	0.77417	0.999996	791	1	0.52963	0.85573	0.85491	0.999996	938	0	0.52963
Pias2	6	0.87298	0.93865	0.999996	1029	2	0.35848	0.85654	0.85562	0.999996	939	0	0.35848
Pag1	6	0.98458	0.98465	0.999996	1104	0	0.80114	0.85734	0.8563	0.999996	940	0	0.80114
Cbx6	6	0.60081	0.80398	0.999996	828	3	-0.12719	0.85766	0.85656	0.999996	941	0	-0.12719
Bre	6	0.4208	0.67182	0.999996	682	3	-0.33202	0.85782	0.85674	0.999996	942	0	-0.33202
Tbl1xr1	6	0.065938	0.20144	0.757522	309	5	-1.9522	0.85846	0.85722	0.999996	943	0	-1.9522
Cxxc4	6	0.17753	0.40135	0.990068	457	3	-0.17162	0.85893	0.85775	0.999996	944	0	-0.17162
Spc25	6	0.01891	0.076426	0.444035	199	4	-2.0838	0.85973	0.85838	0.999996	945	0	-2.0838
Nufip1	6	0.16079	0.37652	0.990068	430	4	-0.84608	0.8602	0.85892	0.999996	946	0	-0.84608
Nap1l2	6	0.19563	0.42694	0.999996	486	3	-0.6817	0.86036	0.85912	0.999996	947	0	-0.6817
Hmg20a	6	0.40315	0.65853	0.999996	670	3	0.0081843	0.86051	0.85931	0.999996	948	0	0.0081843
Ska1	6	0.026302	0.097881	0.51935	219	4	-2.0055	0.86177	0.86056	0.999996	949	0	-2.0055
Ell3	6	0.091658	0.26129	0.861288	352	3	0.13655	0.86192	0.86073	0.999996	950	0	0.13655
Ska3	6	0.39917	0.6558	0.999996	667	3	0.025046	0.86301	0.86195	0.999996	951	0	0.025046
Ddx19b	6	0.057445	0.18166	0.725375	291	5	-0.73261	0.86424	0.86315	0.999996	952	0	-0.73261
Cdk17	6	0.21013	0.4469	0.999996	497	4	-0.98613	0.86486	0.86377	0.999996	953	0	-0.98613
safe	201	0.76119	0.9411	0.999996	948	88	0.048811	0.86571	0.86575	0.999996	954	7	0.048811
Smyd1	6	0.077767	0.23003	0.810879	330	5	-0.92628	0.86623	0.86519	0.999996	955	0	-0.92628
Eif4a2	6	0.20392	0.43826	0.999996	490	2	0.17066	0.86714	0.86626	0.999996	956	0	0.17066
Ezh2	6	0.093787	0.26568	0.869628	355	4	-0.93263	0.86849	0.86764	0.999996	957	0	-0.93263
Hdac4	6	0.54308	0.76194	0.999996	770	2	0.27151	0.87013	0.86933	0.999996	958	0	0.27151
Tnks2	6	0.87619	0.9405	0.999996	1032	2	0.27078	0.87027	0.86955	0.999996	959	0	0.27078
Polr2h	6	0.0055405	0.026146	0.268317	111	5	-0.28005	0.87079	0.87002	0.999996	960	0	-0.28005
Tdrkh	6	0.97745	0.97846	0.999996	1092	1	0.3784	0.87131	0.87051	0.999996	961	0	0.3784
Jmjd8	6	0.091718	0.26145	0.861288	353	5	-0.71381	0.87175	0.87092	0.999996	962	0	-0.71381
H1foo	6	0.46309	0.7032	0.999996	715	3	-0.13406	0.87189	0.87115	0.999996	963	0	-0.13406
Fkbp5	6	0.49698	0.7278	0.999996	745	3	0.05215	0.87291	0.87213	0.999996	964	0	0.05215
Dnajc1	6	0.059468	0.18649	0.732991	295	5	-1.6517	0.87306	0.87233	0.999996	965	0	-1.6517
Taf15	6	0.080284	0.23564	0.82325	333	5	-1.0683	0.87494	0.87421	0.999996	966	0	-1.0683
Dhx34	6	0.47684	0.71334	0.999996	723	3	-0.67273	0.87522	0.87445	0.999996	967	0	-0.67273
Sik1	6	0.13318	0.33602	0.961788	403	4	-1.653	0.87537	0.87461	0.999996	968	0	-1.653
Cenpt	6	0.065421	0.20036	0.755995	307	5	-1.2195	0.877	0.87649	0.999996	969	0	-1.2195
Tada3	6	0.80183	0.90277	0.999996	972	2	-0.053384	0.87806	0.87741	0.999996	970	0	-0.053384
Lcor	6	0.86653	0.93505	0.999996	1022	1	0.26192	0.87918	0.87833	0.999996	971	0	0.26192
Lbr	6	0.24349	0.49176	0.999996	531	4	-1.4246	0.87932	0.87849	0.999996	972	0	-1.4246
Eya1	6	0.49112	0.72348	0.999996	740	3	-0.37206	0.87946	0.87862	0.999996	973	0	-0.37206
Rpa3	6	0.00074497	0.0036937	0.089418	48	5	-2.4376	0.87974	0.87892	0.999996	974	0	-2.4376
Phf13	6	0.28269	0.54279	0.999996	566	4	-0.46262	0.88167	0.88092	0.999996	975	0	-0.46262
Tspyl2	6	0.073476	0.21995	0.787296	323	5	-0.97039	0.8818	0.88106	0.999996	976	0	-0.97039
Smyd3	6	0.5469	0.76496	0.999996	773	3	-0.28343	0.8829	0.88241	0.999996	977	0	-0.28343
Acta1	6	0.027245	0.10043	0.527808	220	5	-0.97097	0.88317	0.88268	0.999996	978	0	-0.97097
Bcorl1	6	0.33391	0.60371	0.999996	625	4	-0.48675	0.88344	0.88296	0.999996	979	0	-0.48675
Ddx3y	6	0.61017	0.81041	0.999996	836	2	-0.11899	0.88492	0.88441	0.999996	980	0	-0.11899
Prdm5	6	0.8827	0.94448	0.999996	1036	2	0.36606	0.88572	0.88515	0.999996	981	0	0.36606
Zscan20	6	0.69103	0.85596	0.999996	899	2	0.28228	0.88678	0.88625	0.999996	982	0	0.28228
Ncoa3	6	0.10688	0.29461	0.911036	375	4	-1.37	0.88691	0.88639	0.999996	983	0	-1.37
Ube2m	6	0.046686	0.15385	0.669924	266	5	-1.0919	0.88744	0.88699	0.999996	984	0	-1.0919
Rph3a	6	0.6422	0.83343	0.999996	871	3	0.034855	0.88809	0.88752	0.999996	985	0	0.034855
Kat2b	6	0.14871	0.359	0.990068	416	4	-1.0684	0.88862	0.88804	0.999996	986	0	-1.0684
Kdm2a	6	0.056567	0.17927	0.720802	289	3	-1.7139	0.88888	0.88834	0.999996	987	0	-1.7139
Crebrf	6	0.060458	0.18894	0.739224	297	5	-1.3192	0.89081	0.89005	0.999996	988	0	-1.3192
Ring1	6	0.88678	0.94685	0.999996	1042	2	-0.048643	0.89094	0.89017	0.999996	989	0	-0.048643
Setd4	6	0.44176	0.68726	0.999996	699	3	-0.057898	0.89107	0.89031	0.999996	990	0	-0.057898
Scml2	6	0.41366	0.66664	0.999996	676	3	-0.024094	0.8912	0.8904	0.999996	991	0	-0.024094
Phf20l1	6	0.071302	0.21463	0.787296	317	5	-1.0779	0.89158	0.89086	0.999996	992	0	-1.0779
Senp7	6	0.095582	0.26997	0.872979	357	5	-1.4428	0.89209	0.8914	0.999996	993	0	-1.4428
Ddx23	6	0.15925	0.37437	0.990068	427	3	-0.48451	0.89222	0.89153	0.999996	994	0	-0.48451
Mettl6	6	0.18601	0.4137	0.999996	480	4	-1.1135	0.89259	0.89185	0.999996	995	0	-1.1135
Med29	6	0.0058341	0.027262	0.270754	118	5	-1.2902	0.89272	0.89199	0.999996	996	0	-1.2902
Ddx59	6	0.0016606	0.0081841	0.148592	64	5	-4.6258	0.89297	0.89228	0.999996	997	0	-4.6258
Ppargc1a	6	0.61422	0.81332	0.999996	840	1	1.0805	0.89448	0.89383	0.999996	998	0	1.0805
Aurka	6	0.072147	0.21674	0.787296	318	5	-1.4982	0.89559	0.89489	0.999996	999	0	-1.4982
Hexim2	6	0.3921	0.65079	0.999996	663	3	-0.49539	0.8967	0.89604	0.999996	1000	0	-0.49539
Fkbp1a	6	0.2681	0.52356	0.999996	551	4	-0.83172	0.89792	0.89743	0.999996	1001	0	-0.83172
Tle1	6	0.50981	0.73724	0.999996	757	3	-0.30232	0.89816	0.89763	0.999996	1002	0	-0.30232
Cda	6	0.32171	0.58901	0.999996	609	4	-0.26843	0.8984	0.89793	0.999996	1003	0	-0.26843
Ube2i	6	0.1498	0.36047	0.990068	417	4	-0.75521	0.89864	0.8982	0.999996	1004	0	-0.75521
Tlk2	6	0.95756	0.96737	0.999996	1071	1	0.55707	0.89984	0.8994	0.999996	1005	0	0.55707
Gtf2h5	6	0.016844	0.070317	0.423229	191	4	-0.54312	0.89996	0.89952	0.999996	1006	0	-0.54312
Rbl2	6	0.050816	0.16487	0.688296	278	3	-0.16462	0.9002	0.89973	0.999996	1007	0	-0.16462
Kat6a	6	0.032074	0.11469	0.576936	231	5	-1.4216	0.90091	0.90048	0.999996	1008	0	-1.4216
Macrod1	6	0.55787	0.77252	0.999996	789	3	-0.16793	0.90103	0.90057	0.999996	1009	0	-0.16793
Ube2a	6	0.17208	0.39338	0.990068	437	2	0.1157	0.90255	0.90232	0.999996	1010	0	0.1157
Hdac5	6	0.7291	0.87075	0.999996	927	1	0.39186	0.90383	0.90376	0.999996	1011	0	0.39186
Dhx29	6	0.013187	0.057442	0.39651	158	5	-2.4397	0.90475	0.90473	0.999996	1012	0	-2.4397
Klf1	6	0.27108	0.52765	0.999996	555	4	-0.4721	0.90543	0.9055	0.999996	1013	0	-0.4721
Pax6	6	0.30363	0.56744	0.999996	589	4	-0.33629	0.90679	0.907	0.999996	1014	0	-0.33629
Spc24	6	0.0005756	0.0029268	0.0791	40	5	-3.0268	0.90801	0.90819	0.999996	1015	0	-3.0268
Tssk6	6	0.82045	0.91147	0.999996	990	2	0.037569	0.90978	0.90999	0.999996	1016	0	0.037569
Mbd1	6	0.095812	0.27046	0.872979	360	5	-0.62836	0.91054	0.91065	0.999996	1017	0	-0.62836
Nsun3	6	0.07262	0.21792	0.787296	320	5	-1.1355	0.91086	0.91097	0.999996	1018	0	-1.1355
Morc4	6	0.24635	0.49537	0.999996	535	3	-1.0434	0.91237	0.91236	0.999996	1019	0	-1.0434
Prkaa2	6	0.62952	0.82447	0.999996	859	3	0.19804	0.91322	0.91331	0.999996	1020	0	0.19804
Kat6b	6	0.12479	0.32325	0.954579	392	4	-0.8652	0.91354	0.91366	0.999996	1021	0	-0.8652
Actr6	6	0.0033963	0.016407	0.214206	89	5	-2.3132	0.91438	0.91445	0.999996	1022	0	-2.3132
Phf2	6	0.2481	0.4974	0.999996	538	4	-0.91865	0.91511	0.91539	0.999996	1023	0	-0.91865
Bcl7a	6	0.073667	0.22038	0.787296	324	5	-0.95098	0.91655	0.91683	0.999996	1024	0	-0.95098
Ercc6l	6	0.12489	0.32341	0.954579	393	3	-1.4921	0.91818	0.9185	0.999996	1025	0	-1.4921
Cenpj	6	0.38364	0.64402	0.999996	657	3	-0.78477	0.91838	0.91865	0.999996	1026	0	-0.78477
Kdm2b	6	0.049635	0.16165	0.688046	272	5	-1.8267	0.91883	0.91911	0.999996	1027	0	-1.8267
Btaf1	6	0.062728	0.19399	0.743963	303	5	-0.57716	0.91908	0.91935	0.999996	1028	0	-0.57716
Jmjd4	6	0.32568	0.59376	0.999996	614	4	-0.26027	0.91968	0.92021	0.999996	1029	0	-0.26027
Zbtb40	6	0.47845	0.71459	0.999996	725	3	-0.018672	0.92027	0.92076	0.999996	1030	0	-0.018672
Ywhaq	6	0.36839	0.63248	0.999996	650	2	0.076109	0.92056	0.92108	0.999996	1031	0	0.076109
Inmt	6	0.46788	0.70683	0.999996	719	3	-0.253	0.92154	0.92196	0.999996	1032	0	-0.253
Nr0b2	6	0.65371	0.84136	0.999996	878	3	-0.10323	0.92212	0.92253	0.999996	1033	0	-0.10323
Mael	6	0.051602	0.16677	0.690374	280	5	-1.1826	0.92251	0.92296	0.999996	1034	0	-1.1826
Pole3	6	0.063202	0.19519	0.746075	304	4	-1.7011	0.92261	0.92307	0.999996	1035	0	-1.7011
Cers5	6	0.61723	0.81538	0.999996	844	3	-0.27085	0.92289	0.92338	0.999996	1036	0	-0.27085
Foxa3	6	0.045261	0.15016	0.665955	262	5	-1.5634	0.92299	0.92348	0.999996	1037	0	-1.5634
Gsg2	6	0.057285	0.18116	0.725375	290	5	-0.98782	0.92337	0.92383	0.999996	1038	0	-0.98782
Ercc5	6	0.80775	0.90552	0.999996	980	1	0.46655	0.92347	0.92397	0.999996	1039	0	0.46655
Suv39h2	6	0.44517	0.68996	0.999996	700	3	-0.16768	0.92432	0.92489	0.999996	1040	0	-0.16768
Phf19	6	0.15057	0.36136	0.990068	419	4	-0.92436	0.92489	0.92546	0.999996	1041	0	-0.92436
Ube3a	6	0.10402	0.28829	0.902952	371	5	-1.6272	0.92545	0.9261	0.999996	1042	0	-1.6272
H1f0	6	0.28339	0.54353	0.999996	569	4	-0.37672	0.92601	0.92661	0.999996	1043	0	-0.37672
Foxo4	6	0.96425	0.97051	0.999996	1079	1	0.27196	0.92638	0.92698	0.999996	1044	0	0.27196
Mettl21d	6	0.21566	0.45432	0.999996	503	4	-0.62024	0.92647	0.92707	0.999996	1045	0	-0.62024
Cstl1	6	0.42486	0.67473	0.999996	688	3	-0.16677	0.92674	0.92737	0.999996	1046	0	-0.16677
Prmt5	6	0.0015563	0.0076473	0.141678	62	5	-0.92937	0.92757	0.92817	0.999996	1047	0	-0.92937
Chd9	6	0.015206	0.065187	0.413603	182	5	-1.9391	0.92946	0.92995	0.999996	1048	0	-1.9391
Cenpl	6	0.002184	0.01086	0.174352	72	5	-3.3725	0.92981	0.93034	0.999996	1049	0	-3.3725
Trim66	6	0.014137	0.06108	0.39651	178	4	-0.16456	0.93008	0.93061	0.999996	1050	0	-0.16456
Leo1	6	0.623	0.8196	0.999996	854	3	-0.54516	0.93069	0.93114	0.999996	1051	0	-0.54516
Asmt	6	0.072242	0.21699	0.787296	319	5	-1.015	0.93226	0.93274	0.999996	1052	0	-1.015
Ube2n	6	0.00057328	0.0029098	0.0791	39	5	-3.3541	0.93505	0.9355	0.999996	1053	0	-3.3541
Tnks	6	0.013213	0.057485	0.39651	159	5	-1.1352	0.93604	0.93648	0.999996	1054	0	-1.1352
Cdk2ap1	6	0.69078	0.85588	0.999996	898	2	0.0075402	0.93653	0.93688	0.999996	1055	0	0.0075402
Hlcs	6	0.32122	0.58847	0.999996	608	2	-0.079877	0.93831	0.93827	0.999996	1056	0	-0.079877
Cbl	6	0.17753	0.40135	0.990068	455	4	-0.31676	0.9391	0.93906	0.999996	1057	0	-0.31676
Ddx11	6	0.0039119	0.018843	0.229907	94	5	-0.88412	0.93918	0.93914	0.999996	1058	0	-0.88412
Fubp3	6	0.056413	0.17887	0.720802	288	5	-1.5423	0.93957	0.93957	0.999996	1059	0	-1.5423
Hoxc10	6	0.22862	0.47149	0.999996	515	4	-0.68155	0.93972	0.93974	0.999996	1060	0	-0.68155
Zkscan8	6	0.34889	0.61859	0.999996	640	3	-0.7152	0.93988	0.9399	0.999996	1061	0	-0.7152
Nbn	6	0.022644	0.087631	0.47806	213	5	-2.7694	0.94019	0.94016	0.999996	1062	0	-2.7694
Coq5	6	3.24e-05	9.8e-05	0.007116	17	5	-3.4916	0.94035	0.94028	0.999996	1063	0	-3.4916
Fam175b	6	0.23891	0.4856	0.999996	526	4	-1.0163	0.94066	0.94059	0.999996	1064	0	-1.0163
Stk4	6	0.46976	0.70831	0.999996	721	2	-0.13183	0.94241	0.94254	0.999996	1065	0	-0.13183
Kdm6b	6	0.32419	0.59199	0.999996	613	4	-0.41241	0.94263	0.94279	0.999996	1066	0	-0.41241
Padi3	6	0.34147	0.61247	0.999996	632	4	-0.16738	0.94278	0.94292	0.999996	1067	0	-0.16738
Naa15	6	0.00012026	0.00054106	0.026196	24	5	-3.4	0.94404	0.94416	0.999996	1068	0	-3.4
Kdm5d	6	0.26021	0.51342	0.999996	545	4	-0.76991	0.94621	0.94636	0.999996	1069	0	-0.76991
Hltf	6	0.77801	0.89158	0.999996	955	2	0.05592	0.94768	0.94781	0.999996	1070	0	0.05592
Mpl	6	0.50563	0.73407	0.999996	754	3	-0.44264	0.94775	0.94787	0.999996	1071	0	-0.44264
Mrgbp	6	0.090826	0.25931	0.861288	350	5	-1.01	0.94851	0.94864	0.999996	1072	0	-1.01
Suv420h2	6	0.06188	0.19238	0.743963	298	5	-1.45	0.94899	0.94914	0.999996	1073	0	-1.45
Bcl7b	6	0.10292	0.28572	0.902187	368	5	-0.70463	0.95132	0.95158	0.999996	1074	0	-0.70463
Padi4	6	0.69731	0.85839	0.999996	905	2	0.035864	0.95236	0.95263	0.999996	1075	0	0.035864
Zfp386	6	0.23675	0.48268	0.999996	524	4	-0.56382	0.95438	0.95474	0.999996	1076	0	-0.56382
Dapk3	6	0.51589	0.74201	0.999996	760	2	-0.1038	0.95548	0.95572	0.999996	1077	0	-0.1038
Med1	6	0.0029644	0.014549	0.197387	85	5	-6.4521	0.95626	0.95649	0.999996	1078	0	-6.4521
Sp100	6	0.083381	0.24254	0.831261	340	5	-1.6688	0.95703	0.95727	0.999996	1079	0	-1.6688
Atxn7l3	6	0.2926	0.55426	0.999996	574	4	-0.40815	0.95831	0.95848	0.999996	1080	0	-0.40815
Zhx1	6	0.74998	0.87905	0.999996	941	2	0.097886	0.95888	0.95905	0.999996	1081	0	0.097886
Chmp4c	6	0.55458	0.77021	0.999996	784	3	-0.35065	0.95956	0.95968	0.999996	1082	0	-0.35065
Chmp1a	6	0.17753	0.40135	0.990068	459	4	-0.20031	0.95967	0.95979	0.999996	1083	0	-0.20031
Sp110	6	0.049639	0.16165	0.688046	273	4	-2.4549	0.96017	0.96034	0.999996	1084	0	-2.4549
Hdac7	6	0.073885	0.22088	0.787296	326	5	-1.7138	0.96078	0.96096	0.999996	1085	0	-1.7138
Ada	6	0.34248	0.61355	0.999996	633	4	-0.37627	0.96233	0.96244	0.999996	1086	0	-0.37627
Prmt10	6	0.11746	0.3119	0.93894	386	4	-1.0705	0.96254	0.96262	0.999996	1087	0	-1.0705
Sumo1	6	0.0040672	0.019602	0.229907	98	5	-1.2754	0.96384	0.96394	0.999996	1088	0	-1.2754
Mcm2	6	0.02735	0.10074	0.527808	221	5	-1.8504	0.96404	0.96413	0.999996	1089	0	-1.8504
Mgea5	6	0.0015614	0.0076814	0.141678	63	5	-3.5789	0.96419	0.96436	0.999996	1090	0	-3.5789
Pnmt	6	0.5742	0.78435	0.999996	803	3	-0.38421	0.96445	0.96463	0.999996	1091	0	-0.38421
Kdm1b	6	0.39099	0.64985	0.999996	661	3	-0.18409	0.96465	0.96478	0.999996	1092	0	-0.18409
Brpf3	6	0.054697	0.17496	0.708749	286	5	-1.9028	0.96495	0.96507	0.999996	1093	0	-1.9028
Uimc1	6	0.10061	0.28088	0.890104	366	4	-2.311	0.96641	0.96637	0.999996	1094	0	-2.311
Hfm1	6	0.078166	0.23098	0.810879	332	5	-0.70065	0.96778	0.96761	0.999996	1095	0	-0.70065
Erg	6	0.70824	0.86257	0.999996	915	1	0.21452	0.96919	0.9691	0.999996	1096	0	0.21452
Fmr1	6	0.272	0.52897	0.999996	557	4	-0.64661	0.9695	0.96936	0.999996	1097	0	-0.64661
Nono	6	0.15074	0.3617	0.990068	420	4	-1.7761	0.97016	0.97001	0.999996	1098	0	-1.7761
Apitd1	6	0.28952	0.55081	0.999996	572	4	-0.86497	0.97033	0.97021	0.999996	1099	0	-0.86497
Mcm3	6	0.00010979	0.0005155	0.026044	22	5	-0.2163	0.97106	0.971	0.999996	1100	0	-0.2163
Chd3	6	0.29881	0.56166	0.999996	582	4	-0.661	0.97231	0.97228	0.999996	1101	0	-0.661
Med19	6	0.12313	0.32059	0.952736	390	4	-0.91234	0.97267	0.97266	0.999996	1102	0	-0.91234
Brca1	6	0.027384	0.10084	0.527808	222	5	-1.8161	0.9756	0.97559	0.999996	1103	0	-1.8161
Cenpk	6	0.0075795	0.034854	0.311538	130	5	-1.6078	0.97568	0.97568	0.999996	1104	0	-1.6078
Med30	6	0.0040293	0.019414	0.229907	97	5	-4.1015	0.978	0.97803	0.999996	1105	0	-4.1015
Setd7	6	0.035602	0.12429	0.594365	243	5	-1.4899	0.97813	0.97821	0.999996	1106	0	-1.4899
Rnf40	6	0.00087225	0.0045287	0.103484	50	5	-1.5899	0.97973	0.9798	0.999996	1107	0	-1.5899
Mis18a	6	0.0063372	0.029307	0.279135	123	5	-0.93978	0.98035	0.98048	0.999996	1108	0	-0.93978
Parp4	6	0.10698	0.29479	0.911036	376	5	-1.1935	0.98053	0.98062	0.999996	1109	0	-1.1935
Chmp4b	6	0.0025002	0.012351	0.181664	79	5	-4.0618	0.98097	0.98095	0.999996	1110	0	-4.0618
Dna2	6	0.00045818	0.0022963	0.072117	37	5	-3.3786	0.98116	0.98117	0.999996	1111	0	-3.3786
Prmt3	6	0.092167	0.26244	0.861456	354	5	-1.0422	0.9814	0.98151	0.999996	1112	0	-1.0422
Phf15	6	0.085705	0.24774	0.841743	343	5	-1.6163	0.98183	0.98197	0.999996	1113	0	-1.6163
Usp22	6	0.089718	0.25705	0.859807	348	5	-0.83942	0.98212	0.98218	0.999996	1114	0	-0.83942
Wiz	6	0.095697	0.27023	0.872979	359	5	-0.52965	0.98325	0.98332	0.999996	1115	0	-0.52965
D1Pas1	6	0.073763	0.22057	0.787296	325	5	-1.1328	0.98355	0.98366	0.999996	1116	0	-1.1328
Scml4	6	0.015199	0.06517	0.413603	181	6	-1.1285	0.9848	0.98479	0.999996	1117	0	-1.1285
Eed	6	0.013145	0.057297	0.39651	157	6	-1.4266	0.98686	0.9869	0.999996	1118	0	-1.4266
Fancm	6	0.012797	0.055934	0.39651	155	6	-1.4654	0.9872	0.98722	0.999996	1119	0	-1.4654
Parp10	6	0.011523	0.050702	0.390171	151	6	-1.0894	0.98848	0.98842	0.999996	1120	0	-1.0894
Ndufaf5	6	0.0041054	0.019738	0.229907	99	6	-1.6636	0.98972	0.98953	0.999996	1121	0	-1.6636
Morc3	6	0.010159	0.044985	0.355594	147	6	-1.0321	0.98984	0.98963	0.999996	1122	0	-1.0321
Dnmt3b	6	0.0088852	0.039838	0.33545	138	6	-1.5422	0.99111	0.99069	0.999996	1123	0	-1.5422
Hist1h2af	6	1.97e-07	4.26e-06	0.000619	4	6	-0.2163	0.99141	0.99111	0.999996	1124	0	-0.2163
Esco2	6	0.0085118	0.038415	0.326191	136	6	-2.0259	0.99149	0.99113	0.999996	1125	0	-2.0259
Pknox1	6	0.0082255	0.037299	0.323445	134	6	-1.3724	0.99177	0.9914	0.999996	1126	0	-1.3724
Hdgfl1	6	0.0073735	0.033823	0.307047	129	6	-0.99847	0.99263	0.99232	0.999996	1127	0	-0.99847
H1fx	6	0.0069243	0.031761	0.290598	128	6	-0.87877	0.99308	0.99277	0.999996	1128	0	-0.87877
Ddx3x	6	0.0052353	0.024868	0.265101	109	6	-4.7702	0.99476	0.99456	0.999996	1129	0	-4.7702
Prmt7	6	0.0048025	0.022814	0.247756	107	6	-1.9066	0.9952	0.99498	0.999996	1130	0	-1.9066
Tdg	6	0.0042952	0.020744	0.233768	103	6	-1.7234	0.9957	0.99556	0.999996	1131	0	-1.7234
Bub3	6	0.00089242	0.004631	0.103484	52	6	-2.5721	0.99598	0.99578	0.999996	1132	0	-2.5721
Med14	6	0.0019817	0.009803	0.165088	69	6	-1.6094	0.99609	0.99583	0.999996	1133	0	-1.6094
Setdb1	6	0.0035736	0.017284	0.223157	90	6	-3.4554	0.99643	0.99625	0.999996	1134	0	-3.4554
Ercc3	6	0.0020376	0.010076	0.167256	70	6	-2.2027	0.99699	0.9968	0.999996	1135	0	-2.2027
Atrx	6	0.0027952	0.013757	0.192592	83	6	-2.4122	0.9972	0.99703	0.999996	1136	0	-2.4122
Phf5a	6	1.97e-07	4.26e-06	0.000619	3	6	-0.2163	0.99735	0.99718	0.999996	1137	0	-0.2163
Nelfb	6	0.00026009	0.0012568	0.046655	30	6	-2.4176	0.99798	0.99781	0.999996	1138	0	-2.4176
Hnrnpa0	6	0.0015382	0.0075365	0.141678	60	6	-3.8272	0.99846	0.99844	0.999996	1139	0	-3.8272
Rnf168	6	0.0011554	0.0058665	0.119594	57	6	-1.8376	0.99884	0.9988	0.999996	1140	0	-1.8376
Ddx54	6	0.0010471	0.0053297	0.110591	56	6	-3.0609	0.99895	0.99892	0.999996	1141	0	-3.0609
Med15	6	0.00097712	0.0049888	0.109378	53	6	-1.3719	0.99902	0.999	0.999996	1142	0	-1.3719
Atr	6	0.00089228	0.004631	0.103484	51	6	-3.8975	0.99911	0.99906	0.999996	1143	0	-3.8975
Gtf3c5	6	0.00034613	0.001751	0.056518	36	6	-0.79983	0.99965	0.99965	0.999996	1144	0	-0.79983
Ercc2	6	0.0002704	0.0013079	0.046655	32	6	-2.9518	0.99973	0.99973	0.999996	1145	0	-2.9518
Uba2	6	0.00026442	0.0012824	0.046655	31	6	-2.0837	0.99974	0.99974	0.999996	1146	0	-2.0837
Mau2	6	0.00025116	0.0012312	0.046655	28	6	-4.531	0.99975	0.99976	0.999996	1147	0	-4.531
Trim28	6	0.0001407	0.00062627	0.029109	25	6	-3.4431	0.99986	0.99987	0.999996	1148	0	-3.4431
Setd1b	6	0.00011114	0.0005155	0.026044	23	6	-3.8318	0.99989	0.99992	0.999996	1149	0	-3.8318
Hist1h3a	6	7.18e-05	0.00030248	0.016737	21	6	-3.2336	0.99993	0.99994	0.999996	1150	0	-3.2336
Tada1	6	4.88e-05	0.00020876	0.012767	19	6	-3.0284	0.99995	0.99997	0.999996	1151	0	-3.0284
Hist1h4j	6	4.4e-05	0.00017467	0.011276	18	6	-4.503	0.99996	0.99998	0.999996	1152	0	-4.503
Ftsj3	6	2.49e-05	8.09e-05	0.006271	16	6	-4.2434	0.99998	0.99999	0.999996	1153	0	-4.2434
Polr2a	6	1.31e-05	4.69e-05	0.00389	14	6	-3.6416	0.99999	1	0.999996	1154	0	-3.6416
Polr2e	6	1.97e-07	4.26e-06	0.000619	6	6	-0.2163	0.99999	1	0.999996	1155	0	-0.2163
Men1	6	1.16e-05	3.83e-05	0.003713	13	6	-0.2163	0.99999	1	0.999996	1156	0	-0.2163
Jak2	6	8.67e-06	2.98e-05	0.00315	11	6	-2.7298	0.99999	1	0.999996	1157	0	-2.7298
Supt16	6	3.15e-06	1.28e-05	0.001485	10	6	-0.2163	1	1	0.999996	1158	0	-0.2163
Ddx49	6	2.23e-06	1.28e-05	0.001485	9	6	-2.1078	1	1	0.999996	1159	0	-2.1078
Polr2l	6	5.05e-07	4.26e-06	0.000619	8	6	-1.6468	1	1	0.999996	1160	0	-1.6468
RPL24	6	1.01e-07	4.26e-06	0.000619	2	6	-2.4622	1	1	0.999996	1161	0	-2.4622
Hist1h2bj	6	1.08e-09	4.26e-06	0.000619	1	6	-0.2163	1	1	0.999996	1162	0	-0.2163

## Sheet: MLLAF9_Day13-SGC5
id	num	neg|score	neg|p-value	neg|fdr	neg|rank	neg|goodsgrna	neg|lfc	pos|score	pos|p-value	pos|fdr	pos|rank	pos|goodsgrna	pos|lfc
Fam208a	6	1	1	0.999996	1162	0	11.443	7.51e-13	4.26e-06	0.000381	1	6	11.443
Mphosph8	6	1	1	0.999996	1161	0	11.31	3.59e-12	4.26e-06	0.000381	2	6	11.31
D14Abb1e	6	1	1	0.999996	1160	0	11.479	3.02e-10	4.26e-06	0.000381	3	6	11.479
Hira	6	1	1	0.999996	1159	0	8.3368	5.17e-10	4.26e-06	0.000381	4	6	8.3368
Uchl5	6	1	1	0.999996	1158	0	10.18	1.96e-09	4.26e-06	0.000381	5	6	10.18
Carm1	6	1	1	0.999996	1157	0	5.2873	9.04e-09	4.26e-06	0.000381	6	6	5.2873
Pphln1	6	1	1	0.999996	1156	0	9.1932	1.31e-08	4.26e-06	0.000381	7	6	9.1932
Ddx6	6	1	1	0.999996	1155	0	6.7104	6.14e-08	4.26e-06	0.000381	8	6	6.7104
Nfrkb	6	0.99999	1	0.999996	1147	0	8.589	8.38e-08	4.26e-06	0.000381	9	5	8.589
Spi1	6	1	1	0.999996	1154	0	6.7479	1.24e-07	4.26e-06	0.000381	10	6	6.7479
Yy1	6	1	1	0.999996	1153	0	4.337	1.72e-07	4.26e-06	0.000381	11	6	4.337
Morc2a	6	1	1	0.999996	1152	0	6.6597	2.75e-07	4.26e-06	0.000381	12	6	6.6597
Pcgf1	6	0.99998	1	0.999996	1141	0	6.9698	1.06e-06	4.26e-06	0.000381	13	5	6.9698
Paxip1	6	0.99976	0.99977	0.999996	1135	0	6.1686	8.77e-06	2.13e-05	0.001768	14	4	6.1686
Tceb1	6	0.99999	1	0.999996	1143	0	5.7169	1.15e-05	2.98e-05	0.00231	15	5	5.7169
Tceb2	6	0.009337	0.041508	0.361973	120	2	6.1901	1.43e-05	3.83e-05	0.002785	16	3	6.1901
Wdr82	6	0.092277	0.26271	0.869226	351	2	5.6548	2.08e-05	5.54e-05	0.003786	17	4	5.6548
Med25	6	1	1	0.999996	1151	0	4.3307	2.57e-05	7.24e-05	0.004208	18	5	4.3307
Ncoa6	6	1	1	0.999996	1149	0	5.1143	2.61e-05	7.24e-05	0.004208	19	5	5.1143
Arid2	6	0.9996	0.9996	0.999996	1131	0	4.5037	2.69e-05	7.24e-05	0.004208	20	5	4.5037
Ino80	6	0.99999	1	0.999996	1145	0	5.7396	2.88e-05	8.09e-05	0.004479	21	5	5.7396
Tfpt	6	1	1	0.999996	1148	0	6.401	3.04e-05	8.95e-05	0.004725	22	5	6.401
Usp34	6	0.99984	0.99984	0.999996	1136	0	4.2723	4.58e-05	0.00015763	0.007964	23	5	4.2723
Crebbp	6	1	1	0.999996	1150	0	5.8984	5.46e-05	0.00019171	0.009282	24	5	5.8984
Taf3	6	0.40157	0.6575	0.999996	696	1	4.0135	0.00031754	0.0010779	0.050099	25	3	4.0135
Rcor1	6	0.19106	0.42069	0.971921	502	2	4.3033	0.00039722	0.0014016	0.062643	26	4	4.3033
Kdm6a	6	0.99991	0.99993	0.999996	1137	0	3.6603	0.0004309	0.0015209	0.065457	27	4	3.6603
Meaf6	6	0.29529	0.55742	0.999996	597	1	3.486	0.00059266	0.0021089	0.087518	28	4	3.486
Cdk7	6	0.1453	0.35385	0.899723	434	1	3.08	0.00082327	0.0030461	0.122055	29	4	3.08
Alkbh8	6	0.99957	0.99957	0.999996	1130	0	3.9252	0.0010151	0.0037533	0.142836	30	4	3.9252
Ddb1	6	0.1453	0.35385	0.899723	452	2	3.1193	0.0010605	0.0038812	0.142836	31	4	3.1193
Kmt2b	6	0.75202	0.87979	0.999996	959	1	2.8257	0.0010837	0.0039749	0.142836	32	4	2.8257
Mtf1	6	0.99966	0.99966	0.999996	1133	0	4.5828	0.0011197	0.0041709	0.142836	33	3	4.5828
Rtel1	6	0.28462	0.54496	0.999996	587	1	2.4432	0.0011313	0.0041794	0.142836	34	4	2.4432
Ccnt1	6	0.18433	0.41124	0.960307	497	3	1.0597	0.0012114	0.0044009	0.14611	35	3	1.0597
Chd8	6	0.99999	1	0.999996	1146	0	3.1609	0.0012832	0.0045458	0.146727	36	4	3.1609
Srcap	6	0.50561	0.73405	0.999996	780	2	3.3287	0.0023672	0.007315	0.22973	37	3	3.3287
Ep300	6	0.10435	0.28912	0.888329	378	3	-0.26181	0.0028303	0.0086783	0.259076	38	2	-0.26181
Nelfe	6	0.013838	0.059879	0.43426	159	4	-0.70042	0.0028364	0.0086953	0.259076	39	1	-0.70042
Ddx39b	6	0.15101	0.3621	0.907025	462	2	2.1265	0.0032466	0.0098541	0.286262	40	2	2.1265
Taf2	6	0.11324	0.30552	0.899723	392	3	1.2356	0.0036158	0.010766	0.30512	41	3	1.2356
Fus	6	0.99924	0.99919	0.999996	1129	0	3.7966	0.0037838	0.011209	0.310113	42	3	3.7966
Runx1	6	0.99994	0.99995	0.999996	1140	0	3.085	0.0040007	0.011771	0.318098	43	2	3.085
Jmjd6	6	0.21473	0.45308	0.999996	525	2	1.7031	0.0051572	0.014455	0.379574	44	3	1.7031
Gtf2f1	6	0.5322	0.75411	0.999996	801	1	2.5079	0.0052764	0.014728	0.379574	45	3	2.5079
Ino80e	6	0.82494	0.91386	0.999996	999	2	1.5104	0.0053623	0.015026	0.379574	46	2	1.5104
Kmt2d	6	0.99279	0.99246	0.999996	1112	0	3.846	0.0054891	0.01541	0.380977	47	3	3.846
Chmp2a	6	0.17133	0.39235	0.942013	483	3	1.8594	0.0058661	0.016142	0.384851	48	3	1.8594
Ints12	6	0.9987	0.99871	0.999996	1124	0	2.9231	0.0059628	0.016321	0.384851	49	3	2.9231
ATF7	6	0.036991	0.12818	0.62722	237	3	-0.011154	0.0060698	0.01656	0.384851	50	1	-0.011154
Chaf1b	6	0.1453	0.35385	0.899723	457	2	2.4197	0.0085081	0.02249	0.508854	51	3	2.4197
Prmt6	6	0.72177	0.86794	0.999996	945	1	2.5602	0.0086299	0.022771	0.508854	52	3	2.5602
Zw10	6	0.31017	0.57553	0.999996	617	4	-0.93198	0.010903	0.02825	0.619372	53	1	-0.93198
Gtf2e1	6	0.11109	0.30233	0.899723	389	3	0.81877	0.011295	0.029153	0.627338	54	3	0.81877
Suv39h1	6	0.0088918	0.039855	0.361973	113	3	0.094067	0.011707	0.03015	0.636994	55	1	0.094067
Jarid2	6	0.99859	0.9986	0.999996	1123	0	2.9013	0.012031	0.031011	0.638861	56	3	2.9013
Chd7	6	0.25687	0.50882	0.999996	556	3	2.0515	0.012182	0.031394	0.638861	57	3	2.0515
Sap18	6	0.009337	0.041508	0.361973	133	4	-0.26646	0.012634	0.032519	0.638861	58	2	-0.26646
Dhx9	6	0.021722	0.085066	0.520245	190	3	1.0828	0.012693	0.032647	0.638861	59	3	1.0828
Ube2i	6	0.99999	1	0.999996	1142	0	3.1202	0.012796	0.032988	0.638861	60	3	3.1202
Zbtb14	6	0.89559	0.94972	0.999996	1050	1	2.3913	0.013404	0.034411	0.654344	61	2	2.3913
Hinfp	6	0.031748	0.11371	0.59989	220	2	2.4387	0.013627	0.034913	0.654344	62	2	2.4387
Ddx18	6	0.094201	0.26675	0.871967	356	3	0.16231	0.014539	0.03712	0.684661	63	2	0.16231
Larp7	6	0.99999	1	0.999996	1144	0	3.8887	0.016088	0.040588	0.716196	64	3	3.8887
Cenpm	6	0.0053172	0.0252	0.29578	99	4	-5.3668	0.016319	0.040963	0.716196	65	2	-5.3668
Supt16	6	0.00032499	0.0016061	0.054892	30	4	-0.26646	0.016518	0.041295	0.716196	66	2	-0.26646
Uhrf1	6	0.00042784	0.0021174	0.068344	36	5	-3.4755	0.016518	0.041295	0.716196	67	1	-3.4755
Usp51	6	0.84712	0.92523	0.999996	1019	1	2.66	0.018319	0.04403	0.75183	68	2	2.66
Hr	6	0.42804	0.67694	0.999996	720	2	1.997	0.018706	0.044644	0.75183	69	2	1.997
Gtf3c4	6	0.1453	0.35385	0.899723	426	2	1.6727	0.01949	0.045854	0.754332	70	2	1.6727
Cenpq	6	0.046267	0.15268	0.68184	261	2	1.071	0.019754	0.046271	0.754332	71	2	1.071
Nelfa	6	0.71783	0.86645	0.999996	943	2	2.2282	0.02002	0.04674	0.754332	72	2	2.2282
Naa10	6	0.2437	0.49203	0.999996	547	4	-0.39819	0.020512	0.047558	0.757019	73	2	-0.39819
Polr2h	6	0.09665	0.27241	0.879277	361	4	-0.16273	0.021309	0.048776	0.765922	74	1	-0.16273
Hdac1	6	0.0039316	0.018988	0.256562	86	3	0.01503	0.023334	0.051742	0.80165	75	2	0.01503
Kmt2a	6	0.40406	0.65912	0.999996	700	3	0.87805	0.025074	0.054366	0.825704	76	2	0.87805
Eif4a3	6	0.0043568	0.021016	0.271342	90	4	-0.23074	0.025287	0.054715	0.825704	77	1	-0.23074
Med13	6	0.014978	0.064344	0.445044	168	3	-0.6274	0.027173	0.057433	0.843234	78	2	-0.6274
Ints1	6	0.96588	0.97129	0.999996	1081	1	0.97596	0.028064	0.058763	0.843234	79	2	0.97596
Rpa1	6	0.42626	0.67561	0.999996	718	1	1.2989	0.028064	0.058763	0.843234	80	2	1.2989
Parp1	6	0.072665	0.21799	0.825088	307	2	1.4183	0.028094	0.05878	0.843234	81	2	1.4183
Polr2b	6	0.0026872	0.013186	0.209887	72	3	0.30378	0.029343	0.060629	0.859152	82	2	0.30378
Med9	6	0.30493	0.56899	0.999996	608	2	0.004604	0.030938	0.063031	0.87915	83	2	0.004604
Smc1a	6	0.00032499	0.0016061	0.054892	28	5	-0.54161	0.031624	0.064156	0.87915	84	1	-0.54161
Paxbp1	6	0.1453	0.35385	0.899723	438	3	-0.019057	0.031748	0.06431	0.87915	85	2	-0.019057
Med15	6	0.052799	0.16988	0.702495	282	4	-0.97045	0.032413	0.065213	0.881131	86	1	-0.97045
Taf1	6	0.47175	0.70978	0.999996	757	2	1.5929	0.034909	0.068885	0.89914	87	2	1.5929
Gtf2h2	6	0.03897	0.13352	0.635875	244	3	0.52175	0.035173	0.069175	0.89914	88	1	0.52175
Ino80d	6	0.99992	0.99994	0.999996	1138	0	4.0448	0.036277	0.07076	0.89914	89	2	4.0448
Tcp1	6	0.18387	0.41061	0.960307	494	2	1.1895	0.036354	0.070853	0.89914	90	2	1.1895
Nuf2	6	0.1453	0.35385	0.899723	450	2	1.5533	0.036796	0.071527	0.89914	91	2	1.5533
Cenpv	6	0.51803	0.74357	0.999996	791	1	0.28637	0.03697	0.071842	0.89914	92	2	0.28637
Brd2	6	0.11628	0.31019	0.899723	399	3	0.47735	0.037493	0.072711	0.89914	93	2	0.47735
Hist1h4c	6	0.0061365	0.028404	0.321216	102	5	-2.8541	0.037926	0.073333	0.89914	94	1	-2.8541
Ddx49	6	0.0017027	0.0083375	0.173002	56	4	-0.26646	0.03908	0.074994	0.89914	95	2	-0.26646
Brd4	6	0.33378	0.60357	0.999996	646	1	1.8221	0.039436	0.075523	0.89914	96	2	1.8221
Actl6a	6	0.015718	0.066917	0.452078	172	2	1.2226	0.039888	0.076162	0.89914	97	1	1.2226
Polr1b	6	0.011562	0.050813	0.412899	143	4	-0.99622	0.039888	0.076162	0.89914	98	2	-0.99622
Hist1h2ae	6	0.00032499	0.0016061	0.054892	31	3	0.35393	0.040153	0.076605	0.89914	99	2	0.35393
Yeats4	6	0.01251	0.054792	0.4285	146	4	-1.2313	0.041238	0.078156	0.908168	100	2	-1.2313
Hist1h2ac	6	0.0062589	0.028932	0.321216	104	5	-0.26646	0.043412	0.081257	0.934624	101	1	-0.26646
Gtf2f2	6	0.18999	0.41934	0.971921	501	3	-0.0063229	0.044003	0.082041	0.934624	102	2	-0.0063229
Morf4l1	6	0.98607	0.98612	0.999996	1104	0	1.4359	0.046267	0.085057	0.955779	103	2	1.4359
Mcm5	6	0.081607	0.23856	0.864517	320	4	-0.62635	0.046536	0.085543	0.955779	104	1	-0.62635
Kdm4b	6	0.78818	0.89624	0.999996	973	2	0.71666	0.047224	0.086574	0.958086	105	2	0.71666
Rnf40	6	0.10327	0.2866	0.888329	372	4	-0.80736	0.048483	0.088432	0.96035	106	1	-0.80736
Hdac3	6	0.0030428	0.014932	0.222455	78	4	-1.4951	0.048483	0.088432	0.96035	107	2	-1.4951
Baz2b	6	0.98437	0.98445	0.999996	1100	1	2.9851	0.049162	0.089386	0.961077	108	2	2.9851
Phf21b	6	0.60176	0.80463	0.999996	860	2	0.67285	0.04975	0.090153	0.961077	109	2	0.67285
Supt5	6	0.092266	0.2627	0.869226	349	3	0.77006	0.050428	0.091133	0.962691	110	2	0.77006
Hist1h2bn	6	0.00032499	0.0016061	0.054892	32	3	0.054298	0.051981	0.093604	0.979886	111	2	0.054298
Ddx52	6	0.27401	0.53162	0.999996	575	3	-0.041155	0.053939	0.096518	0.984988	112	2	-0.041155
Snrnp200	6	0.26412	0.51868	0.999996	566	2	0.55834	0.054345	0.097216	0.984988	113	2	0.55834
Nek6	6	0.96598	0.97132	0.999996	1082	1	1.4509	0.054956	0.098102	0.984988	114	2	1.4509
Hdac10	6	0.61751	0.81558	0.999996	877	2	0.63901	0.055081	0.098315	0.984988	115	1	0.63901
Ints7	6	0.83377	0.91829	0.999996	1004	1	3.1861	0.056393	0.1002	0.984988	116	2	3.1861
Ttf1	6	0.23474	0.48006	0.999996	540	1	2.1456	0.056628	0.10052	0.984988	117	2	2.1456
Hdac2	6	0.99173	0.99135	0.999996	1111	0	1.1564	0.05722	0.10142	0.984988	118	2	1.1564
Mnat1	6	0.10572	0.29203	0.888329	383	3	0.646	0.057428	0.10176	0.984988	119	2	0.646
Cenpl	6	0.01475	0.063406	0.443845	166	4	-2.4687	0.058261	0.10275	0.984988	120	2	-2.4687
Med27	6	0.022797	0.088005	0.527801	192	4	-1.4058	0.058994	0.10391	0.984988	121	2	-1.4058
Brd1	6	0.0014963	0.007332	0.154905	55	5	-4.8278	0.05933	0.10426	0.984988	122	1	-4.8278
Wdr77	6	0.012514	0.054801	0.4285	148	4	-2.0172	0.05933	0.10426	0.984988	123	1	-2.0172
Atf7ip	12	0.33175	0.67821	0.999996	642	6	-0.26065	0.060926	0.13774	0.999996	124	3	-0.26065
Cbx5	6	0.19925	0.432	0.982358	511	3	0.38981	0.064875	0.1118	0.999996	125	2	0.38981
Brd8	6	0.040056	0.13661	0.642662	247	4	-1.8794	0.065098	0.11209	0.999996	126	1	-1.8794
Epc1	6	0.99121	0.99082	0.999996	1109	0	3.0084	0.065749	0.11299	0.999996	127	2	3.0084
Csnk2b	6	0.15435	0.36687	0.907025	470	3	0.046274	0.066187	0.11364	0.999996	128	2	0.046274
Hist4h4	6	0.30338	0.56721	0.999996	605	4	-0.72192	0.067397	0.11537	0.999996	129	1	-0.72192
Mcm4	6	0.009337	0.041508	0.361973	129	3	0.45749	0.068395	0.11687	0.999996	130	2	0.45749
Dhx15	6	0.045224	0.15005	0.68184	256	3	0.50655	0.069286	0.11804	0.999996	131	2	0.50655
Med8	6	0.0092764	0.041278	0.361973	116	4	-1.2381	0.069957	0.11907	0.999996	132	2	-1.2381
Mau2	6	0.019581	0.078437	0.495345	184	4	-1.6007	0.070073	0.11931	0.999996	133	1	-1.6007
Ftsj3	6	0.10404	0.28838	0.888329	377	3	0.31642	0.070073	0.11931	0.999996	134	1	0.31642
Senp1	6	0.9644	0.97059	0.999996	1079	1	3.5653	0.071081	0.12074	0.999996	135	2	3.5653
Smarca4	6	0.024271	0.092206	0.527801	203	3	0.30537	0.072211	0.12234	0.999996	136	2	0.30537
Bcor	6	0.72552	0.86938	0.999996	947	1	3.076	0.072665	0.12308	0.999996	137	2	3.076
Rsf1	6	0.95293	0.96553	0.999996	1073	1	1.6185	0.072743	0.12326	0.999996	138	1	1.6185
Kdm3b	6	0.1453	0.35385	0.899723	432	1	2.7553	0.072892	0.12351	0.999996	139	2	2.7553
Spc24	6	0.0041601	0.020079	0.262154	89	4	-1.6239	0.075786	0.12757	0.999996	140	1	-1.6239
Parp8	6	0.61222	0.81188	0.999996	873	3	1.1668	0.076335	0.12843	0.999996	141	2	1.1668
Gtf2h1	6	0.1453	0.35385	0.899723	448	1	0.86481	0.076545	0.12875	0.999996	142	2	0.86481
Eny2	6	0.046142	0.15235	0.68184	259	3	0.032514	0.07703	0.1295	0.999996	143	2	0.032514
Stag2	6	0.34213	0.61315	0.999996	653	1	1.917	0.078662	0.13156	0.999996	144	2	1.917
Hist3h2ba	6	0.86849	0.93602	0.999996	1033	1	1.2073	0.079578	0.13272	0.999996	145	1	1.2073
Actr8	6	0.1453	0.35385	0.899723	444	2	2.2565	0.0796	0.13276	0.999996	146	2	2.2565
Rbbp4	6	0.009337	0.041508	0.361973	128	3	-0.049091	0.080335	0.13384	0.999996	147	1	-0.049091
Nsun2	6	0.99872	0.99872	0.999996	1125	0	2.755	0.081251	0.13509	0.999996	148	2	2.755
Med14	6	0.1453	0.35385	0.899723	440	3	-0.10105	0.084112	0.13898	0.999996	149	1	-0.10105
Edf1	6	0.98415	0.98424	0.999996	1099	1	2.0946	0.08435	0.13945	0.999996	150	2	2.0946
Arid4a	6	0.97742	0.97845	0.999996	1090	1	2.3469	0.084591	0.13984	0.999996	151	2	2.3469
Ddx1	6	0.0040901	0.019687	0.259957	88	4	-0.88679	0.084831	0.14015	0.999996	152	2	-0.88679
Setd1a	6	0.10384	0.28794	0.888329	375	3	0.50734	0.086278	0.14232	0.999996	153	2	0.50734
Ell3	6	0.95578	0.96664	0.999996	1074	1	0.96602	0.086748	0.14291	0.999996	154	1	0.96602
Hexim1	6	0.99962	0.99961	0.999996	1132	0	4.2721	0.087977	0.14474	0.999996	155	2	4.2721
Senp3	6	0.84428	0.9238	0.999996	1015	2	3.1822	0.088627	0.14578	0.999996	156	1	3.1822
Gm9897	6	0.013806	0.059768	0.43426	158	4	-0.6006	0.089378	0.14699	0.999996	157	1	-0.6006
Chd1l	6	0.53371	0.75531	0.999996	804	3	0.95257	0.089443	0.14709	0.999996	158	2	0.95257
Actr6	6	0.082915	0.24145	0.865386	323	2	1.295	0.091411	0.14978	0.999996	159	2	1.295
Snd1	6	0.99886	0.99881	0.999996	1126	0	2.6846	0.092376	0.15108	0.999996	160	1	2.6846
Trim28	6	0.027028	0.099824	0.557669	208	3	-1.4675	0.093124	0.15215	0.999996	161	1	-1.4675
Gtf2b	6	0.12466	0.32301	0.899723	404	3	-0.47741	0.093643	0.15279	0.999996	162	2	-0.47741
Aebp2	6	0.97867	0.97941	0.999996	1092	1	1.1519	0.093871	0.15317	0.999996	163	1	1.1519
Zhx2	6	0.86986	0.93678	0.999996	1036	2	1.6882	0.095141	0.15522	0.999996	164	2	1.6882
Zgpat	6	0.36888	0.63283	0.999996	671	3	-0.44304	0.095365	0.15558	0.999996	165	1	-0.44304
Ep400	6	0.20851	0.44454	0.995774	518	3	-0.59046	0.096857	0.15799	0.999996	166	1	-0.59046
Cdc6	6	0.30995	0.57531	0.999996	616	3	0.50699	0.097602	0.15904	0.999996	167	1	0.50699
Zfp386	6	0.98331	0.98343	0.999996	1097	1	1.9084	0.097909	0.15937	0.999996	168	2	1.9084
Ddx25	6	0.9415	0.96131	0.999996	1061	1	2.3014	0.098922	0.16098	0.999996	169	2	2.3014
Dhx40	6	0.99402	0.99378	0.999996	1119	0	1.8567	0.10096	0.16369	0.999996	170	2	1.8567
Taf4a	6	0.86091	0.93204	0.999996	1027	1	1.9525	0.10121	0.16403	0.999996	171	2	1.9525
Phip	6	0.6937	0.85698	0.999996	928	1	1.963	0.10173	0.16459	0.999996	172	2	1.963
Tox4	6	0.7432	0.87627	0.999996	954	2	0.34303	0.10352	0.16709	0.999996	173	2	0.34303
Rbbp5	6	0.21095	0.44804	0.996962	522	4	-0.19954	0.10404	0.16781	0.999996	174	2	-0.19954
Msl2	6	0.1453	0.35385	0.899723	431	1	1.9253	0.1043	0.16819	0.999996	175	2	1.9253
Zbtb33	6	0.73532	0.87308	0.999996	950	2	0.51682	0.10585	0.17038	0.999996	176	2	0.51682
Tnrc18	6	0.39519	0.65277	0.999996	690	1	1.4808	0.1082	0.17382	0.999996	177	2	1.4808
Ttf2	6	0.024095	0.09178	0.527801	200	3	-0.08138	0.10872	0.17446	0.999996	178	1	-0.08138
Ppp5c	6	0.78785	0.89609	0.999996	972	2	1.8785	0.10951	0.17566	0.999996	179	2	1.8785
Mettl13	6	0.65508	0.8424	0.999996	911	2	1.6742	0.11109	0.17779	0.999996	180	2	1.6742
Mbd2	6	0.99308	0.99277	0.999996	1114	0	1.4464	0.11161	0.17853	0.999996	181	2	1.4464
Ruvbl1	6	0.0018485	0.009181	0.183504	58	4	-0.26646	0.1124	0.17969	0.999996	182	1	-0.26646
Wbscr22	6	0.30792	0.57273	0.999996	614	1	1.6485	0.11267	0.18015	0.999996	183	2	1.6485
Morf4l2	6	0.083632	0.24312	0.865386	324	3	0.22869	0.11313	0.18078	0.999996	184	1	0.22869
Chaf1a	6	0.013552	0.05872	0.43426	156	4	-4.2708	0.11386	0.18194	0.999996	185	1	-4.2708
Ercc2	6	0.00074354	0.0036852	0.09516	45	5	-2.2456	0.11753	0.18547	0.999996	186	1	-2.2456
Prdm11	6	0.28763	0.54864	0.999996	590	4	-0.62685	0.11826	0.18594	0.999996	187	1	-0.62685
Chd4	6	0.14325	0.35088	0.899723	418	3	0.19825	0.11899	0.18636	0.999996	188	1	0.19825
Tcf19	6	0.97672	0.97798	0.999996	1089	1	0.078322	0.11972	0.18683	0.999996	189	1	0.078322
Hist1h4d	6	0.01757	0.072183	0.479293	175	4	-1.0487	0.1219	0.18829	0.999996	190	1	-1.0487
Eed	6	0.4074	0.66167	0.999996	704	3	-0.42868	0.12263	0.18878	0.999996	191	1	-0.42868
Hist1h2bp	6	0.13984	0.34567	0.899723	417	4	-1.1585	0.12409	0.18986	0.999996	192	1	-1.1585
Ogt	6	0.36939	0.63313	0.999996	673	3	0.2017	0.12699	0.19192	0.999996	193	1	0.2017
Rbl2	6	0.75555	0.88135	0.999996	960	1	1.003	0.12916	0.19327	0.999996	194	1	1.003
Dhx36	6	0.58314	0.7907	0.999996	845	2	1.3622	0.12988	0.19373	0.999996	195	1	1.3622
Fbxo10	6	0.49615	0.72703	0.999996	772	3	0.61848	0.13205	0.19523	0.999996	196	1	0.61848
Sirt6	6	0.57426	0.78441	0.999996	837	3	0.37509	0.13277	0.19566	0.999996	197	1	0.37509
Apbb1	6	0.3116	0.57735	0.999996	619	3	-0.27246	0.13349	0.19609	0.999996	198	1	-0.27246
Rpp25	6	0.56959	0.78112	0.999996	835	3	0.23423	0.13493	0.19692	0.999996	199	1	0.23423
Sap130	6	0.5469	0.76496	0.999996	816	3	0.41914	0.13708	0.19849	0.999996	200	1	0.41914
Gadd45b	6	0.00065665	0.0033444	0.090375	43	5	-3.5119	0.14138	0.20167	0.999996	201	1	-3.5119
Mettl2	6	0.8647	0.93405	0.999996	1029	1	1.0684	0.14209	0.20211	0.999996	202	1	1.0684
Trrap	6	0.067609	0.2054	0.800934	298	4	-1.0166	0.14708	0.20547	0.999996	203	1	-1.0166
Gadd45a	6	0.5399	0.75956	0.999996	813	2	0.69342	0.14779	0.20604	0.999996	204	1	0.69342
Src	6	0.53803	0.75824	0.999996	809	2	0.79946	0.14921	0.20706	0.999996	205	1	0.79946
Sbno1	6	0.27828	0.53736	0.999996	579	2	1.6641	0.15063	0.20793	0.999996	206	1	1.6641
Smarcc2	6	0.32587	0.59402	0.999996	633	2	1.1052	0.15204	0.20897	0.999996	207	1	1.1052
Taf12	6	0.1453	0.35385	0.899723	436	4	-0.2363	0.15345	0.20981	0.999996	208	1	-0.2363
Tcea1	6	0.1453	0.35385	0.899723	453	2	0.67041	0.15416	0.21025	0.999996	209	1	0.67041
Zmym4	6	0.88136	0.94361	0.999996	1041	2	1.0693	0.15698	0.21236	0.999996	210	1	1.0693
Tdrd7	6	0.80867	0.90585	0.999996	988	1	0.17666	0.15768	0.21289	0.999996	211	1	0.17666
Asap1	6	0.4967	0.72761	0.999996	773	3	1.0098	0.15979	0.21435	0.999996	212	1	1.0098
Mettl10	6	0.98084	0.9811	0.999996	1093	1	1.1894	0.16119	0.21518	0.999996	213	1	1.1894
Vrk1	6	0.30493	0.56899	0.999996	609	3	0.19886	0.16329	0.21675	0.999996	214	1	0.19886
Cdc5l	6	0.035164	0.12308	0.611217	234	3	0.66063	0.16539	0.21831	0.999996	215	1	0.66063
Bap1	6	0.00010019	0.00046438	0.038543	15	4	-1.9389	0.16609	0.21879	0.999996	216	1	-1.9389
Stat5b	6	0.2322	0.47627	0.999996	534	3	0.13548	0.16678	0.21927	0.999996	217	1	0.13548
Akap1	6	0.39599	0.65332	0.999996	692	3	-0.20676	0.16887	0.2208	0.999996	218	1	-0.20676
Rcor2	6	0.82459	0.91367	0.999996	998	2	0.81199	0.17787	0.22751	0.999996	219	1	0.81199
Bcl7c	6	0.30313	0.5669	0.999996	603	2	1.6127	0.182	0.23045	0.999996	220	1	1.6127
Asxl1	6	0.99841	0.9984	0.999996	1122	0	2.0421	0.18269	0.23087	0.999996	221	1	2.0421
Phc3	6	0.64914	0.83839	0.999996	907	2	0.31828	0.18406	0.2319	0.999996	222	1	0.31828
Brwd3	6	0.23689	0.48284	0.999996	541	3	-0.56822	0.18542	0.23292	0.999996	223	1	-0.56822
Stk31	6	0.28061	0.54012	0.999996	582	3	-0.15595	0.18747	0.23426	0.999996	224	1	-0.15595
Parp3	6	0.64169	0.83308	0.999996	898	3	0.0084425	0.18884	0.23534	0.999996	225	1	0.0084425
Snapc4	6	0.014274	0.061489	0.436874	163	3	-0.47642	0.19088	0.23671	0.999996	226	1	-0.47642
Suv420h2	6	0.46059	0.70124	0.999996	745	3	-1.1285	0.19292	0.23816	0.999996	227	1	-1.1285
Dpf2	6	0.087127	0.25124	0.867787	336	3	-0.13245	0.19495	0.23972	0.999996	228	1	-0.13245
Sf3b1	6	0.37502	0.63759	0.999996	678	2	0.53302	0.19563	0.24012	0.999996	229	1	0.53302
Ikbkap	6	0.051927	0.16763	0.698162	280	3	0.34863	0.19631	0.24043	0.999996	230	1	0.34863
H2afy	6	0.021256	0.083762	0.514982	189	5	-1.0706	0.19833	0.24191	0.999996	231	1	-1.0706
Cbx6	6	0.60289	0.80547	0.999996	863	2	0.031738	0.19901	0.24241	0.999996	232	1	0.031738
Brd3	6	0.36802	0.63222	0.999996	670	3	0.29231	0.20372	0.24569	0.999996	233	1	0.29231
Elp2	6	0.032568	0.11616	0.59989	224	3	0.32011	0.20506	0.24665	0.999996	234	1	0.32011
Ints8	6	0.43036	0.67884	0.999996	721	3	0.7565	0.20573	0.24715	0.999996	235	1	0.7565
Bahcc1	6	0.42579	0.67531	0.999996	717	2	1.1753	0.2104	0.25041	0.999996	236	1	1.1753
Baz1a	6	0.99911	0.99907	0.999996	1128	0	2.7193	0.2124	0.2518	0.999996	237	1	2.7193
Arih2	6	0.99994	0.99995	0.999996	1139	0	6.4019	0.21307	0.25217	0.999996	238	1	6.4019
Hist1h2ab	6	6.4e-06	2.13e-05	0.00225	11	4	-0.26646	0.21638	0.25436	0.999996	239	1	-0.26646
Tlk1	6	0.96067	0.96878	0.999996	1078	1	1.141	0.21704	0.25472	0.999996	240	1	1.141
Ash1l	6	0.32916	0.59794	0.999996	640	4	-0.51548	0.21771	0.25523	0.999996	241	1	-0.51548
Nsmce2	6	0.097803	0.27481	0.879488	363	4	-0.22535	0.22035	0.25719	0.999996	242	1	-0.22535
Senp6	6	0.47095	0.70914	0.999996	756	3	-0.013804	0.22166	0.25818	0.999996	243	1	-0.013804
Dhx33	6	0.00896	0.040171	0.361973	115	3	0.6199	0.22298	0.25906	0.999996	244	1	0.6199
Pbx1	6	0.26127	0.51493	0.999996	565	3	0.91288	0.22429	0.25999	0.999996	245	1	0.91288
Pcna	6	1.07e-06	4.26e-06	0.000707	7	5	-0.26646	0.22626	0.26152	0.999996	246	1	-0.26646
Taf9	12	5.07e-05	0.00056662	0.03873	13	5	0.37062	0.22639	0.34509	0.999996	247	2	0.37062
Sin3a	6	0.1453	0.35385	0.899723	425	3	-0.093529	0.22724	0.26227	0.999996	248	1	-0.093529
Ube2n	6	0.01797	0.073512	0.482603	177	4	-0.61906	0.22724	0.26227	0.999996	249	1	-0.61906
Brcc3	6	0.69623	0.85799	0.999996	931	2	1.5124	0.22953	0.26414	0.999996	250	1	1.5124
Gtf2h5	6	0.1453	0.35385	0.899723	433	2	1.8924	0.23084	0.2652	0.999996	251	1	1.8924
Med18	6	0.62831	0.82358	0.999996	888	2	0.96156	0.23214	0.26618	0.999996	252	1	0.96156
Zmym6	6	0.76302	0.88447	0.999996	961	2	0.88214	0.23539	0.26839	0.999996	253	1	0.88214
Ints4	6	0.40379	0.65894	0.999996	699	2	0.55889	0.23604	0.26883	0.999996	254	1	0.55889
Aff4	6	0.62509	0.8211	0.999996	886	3	0.26688	0.23669	0.2693	0.999996	255	1	0.26688
Ube2q2	6	0.32564	0.59374	0.999996	632	3	1.4767	0.23733	0.26988	0.999996	256	1	1.4767
Jak2	6	0.0024316	0.012112	0.203324	68	4	-0.56179	0.23863	0.2708	0.999996	257	1	-0.56179
Phf8	6	0.018916	0.076434	0.485338	182	2	0.51051	0.23927	0.2713	0.999996	258	1	0.51051
Nat6	6	0.74963	0.87889	0.999996	957	2	2.5459	0.24056	0.2723	0.999996	259	1	2.5459
Cdk9	6	0.10404	0.28838	0.888329	376	3	0.23807	0.24185	0.27334	0.999996	260	1	0.23807
Sox15	6	0.2926	0.55426	0.999996	593	4	-0.77612	0.24507	0.27573	0.999996	261	1	-0.77612
Mllt10	6	0.30847	0.57349	0.999996	615	4	-0.64662	0.24699	0.27718	0.999996	262	1	-0.64662
Mettl7a1	6	0.44987	0.69345	0.999996	733	2	1.3097	0.24763	0.2777	0.999996	263	1	1.3097
Nat10	6	0.26098	0.51451	0.999996	564	1	0.75696	0.24827	0.27827	0.999996	264	1	0.75696
Blm	6	0.87866	0.94185	0.999996	1038	2	0.86431	0.24955	0.27916	0.999996	265	1	0.86431
Hells	6	0.077013	0.22846	0.853183	311	4	-0.58482	0.2521	0.28106	0.999996	266	1	-0.58482
H2bfm	6	0.39455	0.65224	0.999996	689	3	-0.17001	0.25274	0.28149	0.999996	267	1	-0.17001
Phf1	6	0.2132	0.45109	0.999996	524	4	-0.52463	0.25338	0.28194	0.999996	268	1	-0.52463
Usp35	6	0.80501	0.90416	0.999996	987	2	0.53246	0.25401	0.28244	0.999996	269	1	0.53246
Ell	6	0.47854	0.71463	0.999996	761	1	0.87935	0.25528	0.28361	0.999996	270	1	0.87935
Cers4	6	0.67285	0.84944	0.999996	918	1	1.7072	0.25655	0.28451	0.999996	271	1	1.7072
Hnrnpa1	6	0.37867	0.6403	0.999996	680	2	1.2051	0.25845	0.28624	0.999996	272	1	1.2051
Arid1a	6	0.019776	0.079084	0.4964	185	4	-1.3089	0.25971	0.28742	0.999996	273	1	-1.3089
Med6	6	0.027724	0.10176	0.565754	209	3	0.53932	0.26034	0.28791	0.999996	274	1	0.53932
Phc2	6	0.58797	0.79426	0.999996	847	3	-0.30357	0.26224	0.28932	0.999996	275	1	-0.30357
Mbtd1	6	0.33492	0.60481	0.999996	647	4	-0.2579	0.26287	0.28982	0.999996	276	1	-0.2579
Ddx59	6	0.0028813	0.014208	0.215057	76	5	-3.4932	0.26349	0.29034	0.999996	277	1	-3.4932
Supt4a	6	0.0054054	0.025566	0.297079	100	5	-2.4012	0.26412	0.29079	0.999996	278	1	-2.4012
Mysm1	6	0.39759	0.65456	0.999996	693	1	1.0546	0.26538	0.29179	0.999996	279	1	1.0546
Supt6	6	0.013402	0.058149	0.43426	155	4	-1.4359	0.26601	0.29224	0.999996	280	1	-1.4359
Mecp2	6	0.49272	0.72463	0.999996	769	2	0.13628	0.26789	0.2935	0.999996	281	1	0.13628
Ino80c	6	0.18341	0.40998	0.960307	493	3	-0.28477	0.27038	0.29529	0.999996	282	1	-0.28477
Ndufaf5	6	0.014892	0.064045	0.445044	167	4	-0.33347	0.27163	0.29626	0.999996	283	1	-0.33347
Adprhl2	6	0.5382	0.75837	0.999996	810	2	0.0034236	0.27225	0.29669	0.999996	284	1	0.0034236
Nfe2	6	0.84126	0.9221	0.999996	1014	1	1.1632	0.27474	0.29847	0.999996	285	1	1.1632
Whsc1l1	6	0.54875	0.76621	0.999996	817	2	1.4096	0.27536	0.29898	0.999996	286	1	1.4096
Chmp6	6	0.42472	0.67461	0.999996	716	3	0.47208	0.27722	0.3005	0.999996	287	1	0.47208
Atoh1	6	0.45536	0.69749	0.999996	738	2	1.4135	0.28093	0.30332	0.999996	288	1	1.4135
Nfya	6	0.53711	0.75759	0.999996	808	3	0.055649	0.28154	0.30384	0.999996	289	1	0.055649
Polq	6	0.83683	0.91977	0.999996	1009	2	0.45329	0.28277	0.30462	0.999996	290	1	0.45329
Zranb3	6	0.47628	0.71291	0.999996	758	3	-0.7531	0.28462	0.30589	0.999996	291	1	-0.7531
Ascc3	6	0.17599	0.39915	0.950444	488	3	-0.13506	0.28584	0.30668	0.999996	292	1	-0.13506
Gtf3c5	6	0.0052623	0.024953	0.29578	97	2	0.78965	0.28707	0.30754	0.999996	293	1	0.78965
Ddx55	6	0.59551	0.79974	0.999996	853	2	0.66524	0.28951	0.30947	0.999996	294	1	0.66524
Pop7	6	0.02344	0.089812	0.527801	195	3	-0.88482	0.29073	0.31034	0.999996	295	1	-0.88482
Prdm14	6	0.024095	0.09178	0.527801	198	3	-0.1277	0.29195	0.31138	0.999996	296	1	-0.1277
Rfxank	6	0.70769	0.86239	0.999996	938	2	0.36708	0.29256	0.31192	0.999996	297	1	0.36708
Fiz1	6	0.35216	0.62071	0.999996	663	3	-0.28685	0.29317	0.3123	0.999996	298	1	-0.28685
Phf23	6	0.29982	0.56294	0.999996	600	3	0.62085	0.29559	0.31411	0.999996	299	1	0.62085
Rpp25l	6	0.0011133	0.0057472	0.13329	50	4	-0.82879	0.29681	0.31523	0.999996	300	1	-0.82879
Mbd6	6	0.1292	0.33003	0.899723	409	2	0.42412	0.29862	0.31677	0.999996	301	1	0.42412
Parp6	6	0.97531	0.97706	0.999996	1086	1	0.24284	0.30043	0.31815	0.999996	302	1	0.24284
Dmap1	6	0.009337	0.041508	0.361973	121	4	-0.26646	0.30103	0.31859	0.999996	303	1	-0.26646
Setd5	6	0.16095	0.37684	0.922841	474	4	-1.2025	0.30163	0.319	0.999996	304	1	-1.2025
E130308A19Rik	6	0.8354	0.9191	0.999996	1006	1	1.5334	0.30283	0.31984	0.999996	305	1	1.5334
Orc1	6	0.76913	0.88722	0.999996	964	2	0.49789	0.30343	0.32034	0.999996	306	1	0.49789
Mettl6	6	0.22296	0.46381	0.999996	529	3	-0.43967	0.30583	0.3224	0.999996	307	1	-0.43967
Smyd2	6	0.56093	0.77479	0.999996	828	2	0.80566	0.30703	0.32343	0.999996	308	1	0.80566
Sae1	6	0.0040218	0.01938	0.258848	87	4	-1.8317	0.30763	0.32396	0.999996	309	1	-1.8317
Hdgf	6	0.88508	0.94586	0.999996	1045	2	1.4467	0.30882	0.32495	0.999996	310	1	1.4467
Morc4	6	0.32216	0.58949	0.999996	630	3	-0.14863	0.30942	0.32542	0.999996	311	1	-0.14863
Atr	6	0.047479	0.15603	0.68184	266	4	-1.2813	0.31001	0.32586	0.999996	312	1	-1.2813
Acin1	6	0.99814	0.99795	0.999996	1121	0	1.4745	0.31239	0.32782	0.999996	313	1	1.4745
Suds3	6	0.15305	0.36505	0.907025	466	3	-0.48158	0.31298	0.32836	0.999996	314	1	-0.48158
Mbd3	6	0.173	0.39476	0.943843	486	4	-1.0627	0.31358	0.32871	0.999996	315	1	-1.0627
Senp8	6	0.95967	0.96824	0.999996	1077	1	0.16253	0.31654	0.33083	0.999996	316	1	0.16253
Dhx32	6	0.32752	0.59596	0.999996	638	3	-0.37039	0.31713	0.3312	0.999996	317	1	-0.37039
Smarca5	6	0.018916	0.076434	0.485338	183	2	1.06	0.31772	0.33155	0.999996	318	1	1.06
Polr2a	6	0.0009929	0.0050996	0.120934	49	5	-2.8383	0.3189	0.33246	0.999996	319	1	-2.8383
Asf1b	6	0.7805	0.89282	0.999996	966	2	0.66067	0.31949	0.33298	0.999996	320	1	0.66067
Zzz3	6	0.94375	0.96206	0.999996	1062	1	0.3224	0.32066	0.33403	0.999996	321	1	0.3224
Hcfc1	6	2.36e-05	7.24e-05	0.007013	12	5	-3.2638	0.32125	0.33447	0.999996	322	1	-3.2638
Lmnb1	6	0.092587	0.26339	0.869226	352	4	-0.62383	0.3271	0.33911	0.999996	323	1	-0.62383
Ddx19a	6	0.018288	0.074372	0.484246	178	5	-3.0359	0.32769	0.33968	0.999996	324	1	-3.0359
Ndc80	6	0.24699	0.49613	0.999996	550	2	0.21199	0.32827	0.34011	0.999996	325	1	0.21199
Mis12	6	0.38091	0.64185	0.999996	681	1	1.3804	0.32885	0.34066	0.999996	326	1	1.3804
Ddx17	6	0.94713	0.96331	0.999996	1065	1	1.3918	0.32943	0.34113	0.999996	327	1	1.3918
Terf2	6	0.015607	0.066636	0.452078	171	5	-1.3207	0.33349	0.34461	0.999996	328	1	-1.3207
Ube4a	6	0.92164	0.95585	0.999996	1056	1	0.35846	0.33465	0.34563	0.999996	329	1	0.35846
Pygo1	6	0.28598	0.54665	0.999996	588	4	-0.40965	0.33638	0.34708	0.999996	330	1	-0.40965
Ddx43	6	0.51259	0.73962	0.999996	786	3	0.076575	0.33926	0.34933	0.999996	331	1	0.076575
Elmsan1	6	0.70444	0.86105	0.999996	935	1	1.837	0.34155	0.35102	0.999996	332	1	1.837
Dhx16	6	0.58079	0.78909	0.999996	844	1	0.28275	0.34213	0.35147	0.999996	333	1	0.28275
Padi1	6	0.092167	0.26244	0.869226	348	5	-0.70049	0.34498	0.35385	0.999996	334	1	-0.70049
Brwd1	6	0.034547	0.12162	0.609208	231	5	-1.3044	0.34555	0.35426	0.999996	335	1	-1.3044
Nono	6	0.11908	0.3144	0.899723	400	4	-1.0788	0.34953	0.3576	0.999996	336	1	-1.0788
Supt7l	6	0.097439	0.27394	0.879488	362	5	-1.1768	0.3501	0.35812	0.999996	337	1	-1.1768
Dnajc2	6	0.18397	0.41076	0.960307	495	3	-0.022723	0.35123	0.35906	0.999996	338	1	-0.022723
Ctr9	6	0.029105	0.10596	0.575345	214	3	-2.5381	0.3518	0.35956	0.999996	339	1	-2.5381
Satb1	6	0.46374	0.70365	0.999996	749	2	0.48076	0.35236	0.35997	0.999996	340	1	0.48076
Aicda	6	0.66662	0.84714	0.999996	915	2	0.027064	0.35462	0.3618	0.999996	341	1	0.027064
Aurka	6	0.10487	0.29029	0.888329	380	3	-0.91897	0.3563	0.36342	0.999996	342	1	-0.91897
Ncoa3	6	0.11454	0.30757	0.899723	397	4	-1.0809	0.35687	0.36396	0.999996	343	1	-1.0809
Kdm3a	6	0.91987	0.95542	0.999996	1054	1	0.88878	0.35743	0.36429	0.999996	344	1	0.88878
Rad54b	6	0.25745	0.50953	0.999996	557	4	-0.88981	0.35799	0.36471	0.999996	345	1	-0.88981
Smarcd2	6	0.00071178	0.0035574	0.093947	44	4	-0.26646	0.35855	0.36517	0.999996	346	1	-0.26646
Cers6	6	0.98692	0.98695	0.999996	1105	0	0.6058	0.35911	0.36563	0.999996	347	1	0.6058
Smndc1	6	0.42382	0.67393	0.999996	715	3	0.38055	0.35967	0.36613	0.999996	348	1	0.38055
Smarcd3	6	0.3478	0.61784	0.999996	658	3	0.33273	0.36023	0.36663	0.999996	349	1	0.33273
Gli1	6	0.57447	0.78452	0.999996	838	3	-0.22149	0.36079	0.36711	0.999996	350	1	-0.22149
Trp53bp1	6	0.40768	0.66193	0.999996	705	3	0.6773	0.36135	0.36754	0.999996	351	1	0.6773
Sumo3	6	0.009337	0.041508	0.361973	126	3	0.031197	0.36191	0.36811	0.999996	352	1	0.031197
Macrod2	6	0.71344	0.86473	0.999996	942	2	1.0149	0.36246	0.36864	0.999996	353	1	1.0149
Sumo1	6	0.029739	0.10788	0.583076	215	4	-0.4719	0.36802	0.37321	0.999996	354	1	-0.4719
Taf1b	6	0.01251	0.054792	0.4285	145	2	0.081393	0.36912	0.37409	0.999996	355	1	0.081393
Phrf1	6	0.63679	0.82945	0.999996	894	3	0.028551	0.36968	0.37453	0.999996	356	1	0.028551
Ddx58	6	0.65535	0.84255	0.999996	913	2	0.32077	0.37133	0.37602	0.999996	357	1	0.32077
Helq	6	0.30234	0.56591	0.999996	602	3	0.16529	0.37518	0.37947	0.999996	358	1	0.16529
Whsc1	6	0.30483	0.56891	0.999996	607	4	-0.61794	0.37682	0.38087	0.999996	359	1	-0.61794
Zkscan2	6	0.60658	0.80791	0.999996	867	2	1.7843	0.37792	0.38193	0.999996	360	1	1.7843
Parp11	6	0.59931	0.80296	0.999996	857	2	1.7681	0.37846	0.38234	0.999996	361	1	1.7681
Ppp4c	6	0.0001272	0.0005581	0.03873	17	5	-0.26646	0.37955	0.38346	0.999996	362	1	-0.26646
2210018M11Rik	6	0.12658	0.3259	0.899723	405	3	0.092365	0.3801	0.384	0.999996	363	1	0.092365
Tdrd1	6	0.2018	0.43516	0.985689	513	4	-0.71119	0.38064	0.38457	0.999996	364	1	-0.71119
Nsun6	6	0.59969	0.80314	0.999996	858	2	1.0079	0.38227	0.38606	0.999996	365	1	1.0079
Mcm2	6	0.15408	0.3665	0.907025	469	3	-0.47963	0.38444	0.38827	0.999996	366	1	-0.47963
Padi4	6	0.60374	0.80596	0.999996	864	3	-0.20872	0.38661	0.39036	0.999996	367	1	-0.20872
Hdgfrp2	6	0.9935	0.99318	0.999996	1117	0	1.7326	0.38768	0.39134	0.999996	368	1	1.7326
0610010K14Rik	6	0.48748	0.72104	0.999996	767	3	0.96245	0.38822	0.3919	0.999996	369	1	0.96245
L3mbtl1	6	0.69351	0.85692	0.999996	927	2	0.22582	0.38876	0.39229	0.999996	370	1	0.22582
Hmg20a	6	0.90868	0.95272	0.999996	1052	1	0.69258	0.3893	0.39275	0.999996	371	1	0.69258
Ezh1	6	0.5151	0.74145	0.999996	789	3	-0.15194	0.38984	0.3932	0.999996	372	1	-0.15194
Foxa2	6	0.993	0.99269	0.999996	1113	0	1.2019	0.39199	0.39524	0.999996	373	1	1.2019
Hist2h2ab	6	0.41825	0.66991	0.999996	712	2	1.3784	0.39252	0.39568	0.999996	374	1	1.3784
Dctd	6	0.083963	0.24395	0.865386	325	3	0.19555	0.39466	0.39746	0.999996	375	1	0.19555
Mkrn1	6	0.56905	0.78072	0.999996	833	3	-0.2248	0.39573	0.39826	0.999996	376	1	-0.2248
Ube2a	6	0.39389	0.65177	0.999996	688	2	0.44361	0.39733	0.39982	0.999996	377	1	0.44361
Rbbp7	6	0.71084	0.86361	0.999996	940	2	0.73717	0.39786	0.40021	0.999996	378	1	0.73717
Sin3b	6	0.099462	0.27842	0.880798	368	3	0.20487	0.39839	0.40062	0.999996	379	1	0.20487
Rps6ka5	6	0.44573	0.69037	0.999996	731	3	-0.43908	0.39945	0.40171	0.999996	380	1	-0.43908
Csf2ra	6	0.67076	0.84866	0.999996	917	2	1.1166	0.39998	0.4021	0.999996	381	1	1.1166
Dmtf1	6	0.60241	0.80517	0.999996	861	3	-0.14095	0.40104	0.40317	0.999996	382	1	-0.14095
Slbp	6	0.010428	0.046024	0.38475	139	5	-4.1339	0.4021	0.40404	0.999996	383	1	-4.1339
Mbd5	6	0.25947	0.51237	0.999996	561	4	-0.48505	0.40315	0.40482	0.999996	384	1	-0.48505
Ccnt2	6	0.73984	0.87491	0.999996	952	1	0.2904	0.40368	0.40525	0.999996	385	1	0.2904
Ece2	6	0.44339	0.68855	0.999996	729	2	0.439	0.40474	0.40623	0.999996	386	1	0.439
Polr2f	6	0.03758	0.12986	0.62722	240	4	-0.64799	0.40553	0.40698	0.999996	387	1	-0.64799
Wdr5	6	0.24155	0.48911	0.999996	545	3	0.52391	0.40553	0.40698	0.999996	388	1	0.52391
H2afj	6	0.1453	0.35385	0.899723	428	3	0.23063	0.40684	0.40831	0.999996	389	1	0.23063
Chmp1a	6	0.1453	0.35385	0.899723	446	3	0.2073	0.40736	0.40879	0.999996	390	1	0.2073
Hist1h4j	6	0.009337	0.041508	0.361973	130	3	0.53861	0.40789	0.40929	0.999996	391	1	0.53861
Smn1	6	0.5923	0.7974	0.999996	849	2	0.77369	0.40841	0.40975	0.999996	392	1	0.77369
Mtr	6	0.080437	0.23602	0.862429	318	4	-0.80925	0.41103	0.41215	0.999996	393	1	-0.80925
Dhx38	6	0.386	0.64605	0.999996	683	3	0.20993	0.41155	0.41258	0.999996	394	1	0.20993
Brpf1	6	0.040905	0.13909	0.648199	249	3	-2.0483	0.41207	0.41302	0.999996	395	1	-2.0483
Setd3	6	0.59708	0.80088	0.999996	854	3	0.10616	0.41259	0.41352	0.999996	396	1	0.10616
Phf20	6	0.40991	0.66358	0.999996	707	3	-0.95873	0.41311	0.41392	0.999996	397	1	-0.95873
Hist1h3a	6	0.0046557	0.022286	0.278452	93	3	-1.2655	0.41415	0.41488	0.999996	398	1	-1.2655
Zfp740	6	0.79477	0.89934	0.999996	977	2	0.69462	0.41467	0.41538	0.999996	399	1	0.69462
Mepce	6	0.03257	0.11616	0.59989	225	5	-2.6217	0.41519	0.41578	0.999996	400	1	-2.6217
Med21	6	0.16924	0.38921	0.938673	481	2	1.4576	0.41933	0.41928	0.999996	401	1	1.4576
Trdmt1	6	0.28952	0.55081	0.999996	592	4	-0.57761	0.41984	0.41965	0.999996	402	1	-0.57761
Med19	6	0.094044	0.26629	0.871967	355	4	-1.5062	0.42087	0.42059	0.999996	403	1	-1.5062
Sp110	6	0.54266	0.7617	0.999996	815	1	0.64943	0.4219	0.42155	0.999996	404	1	0.64943
As3mt	6	0.64608	0.83621	0.999996	902	2	1.0096	0.42242	0.422	0.999996	405	1	1.0096
Rad54l2	6	0.55581	0.77105	0.999996	822	2	0.34232	0.42293	0.42249	0.999996	406	1	0.34232
Spc25	6	0.15159	0.36303	0.907025	464	2	0.81992	0.42396	0.42338	0.999996	407	1	0.81992
9930021J03Rik	6	0.1453	0.35385	0.899723	430	2	1.1522	0.42498	0.42432	0.999996	408	1	1.1522
Ppargc1a	6	0.55911	0.77339	0.999996	825	2	1.1985	0.42549	0.42475	0.999996	409	1	1.1985
Med11	6	0.009337	0.041508	0.361973	124	4	-0.35197	0.426	0.42521	0.999996	410	1	-0.35197
Sirt2	6	0.27501	0.53297	0.999996	576	4	-0.79953	0.42702	0.42623	0.999996	411	1	-0.79953
Ddx3x	6	0.065147	0.1997	0.783968	296	5	-0.70623	0.42753	0.42667	0.999996	412	1	-0.70623
Gcfc2	6	0.57866	0.78749	0.999996	841	3	0.50751	0.42804	0.42718	0.999996	413	1	0.50751
Dhx37	6	0.46471	0.70436	0.999996	751	1	2.0401	0.42855	0.42778	0.999996	414	1	2.0401
Tdrkh	6	0.83888	0.92092	0.999996	1012	2	0.68828	0.43008	0.42928	0.999996	415	1	0.68828
Cbx4	6	0.86654	0.93506	0.999996	1030	2	0.77399	0.43058	0.42973	0.999996	416	1	0.77399
Chd5	6	0.61775	0.81579	0.999996	878	3	-0.29982	0.43109	0.43031	0.999996	417	1	-0.29982
Hnrnpa2b1	6	0.98524	0.98537	0.999996	1102	0	0.82855	0.4316	0.4308	0.999996	418	1	0.82855
Tiparp	6	0.97633	0.97774	0.999996	1088	1	0.29625	0.43362	0.43295	0.999996	419	1	0.29625
Ints5	6	0.0038082	0.018307	0.250262	85	3	0.2301	0.43463	0.43393	0.999996	420	1	0.2301
Hexim2	6	0.3329	0.60248	0.999996	644	3	-0.069209	0.43514	0.43451	0.999996	421	1	-0.069209
Ints3	6	0.0033234	0.016125	0.230681	81	4	-1.1038	0.43614	0.43543	0.999996	422	1	-1.1038
Cenpn	6	0.12119	0.3175	0.899723	402	3	-0.25881	0.43665	0.43591	0.999996	423	1	-0.25881
Ing3	6	0.013861	0.059956	0.43426	160	3	-1.017	0.43715	0.43635	0.999996	424	1	-1.017
Sox10	6	0.069402	0.20996	0.802711	303	4	-1.5048	0.43815	0.43731	0.999996	425	1	-1.5048
Phf21a	6	0.978	0.97893	0.999996	1091	1	1.766	0.43866	0.43781	0.999996	426	1	1.766
Eri1	6	0.65252	0.84065	0.999996	910	1	0.99618	0.43916	0.43825	0.999996	427	1	0.99618
H2afz	6	0.009337	0.041508	0.361973	117	3	-0.037643	0.44016	0.43918	0.999996	428	1	-0.037643
4931414P19Rik	6	0.51982	0.74496	0.999996	794	3	-0.3217	0.44116	0.44016	0.999996	429	1	-0.3217
Wnt5a	6	0.29342	0.55523	0.999996	594	2	-0.014347	0.44216	0.44119	0.999996	430	1	-0.014347
Kat8	6	0.0019188	0.0095048	0.184076	60	4	-0.26646	0.44266	0.44162	0.999996	431	1	-0.26646
Ppib	6	0.60161	0.80457	0.999996	859	3	-0.016524	0.44315	0.44219	0.999996	432	1	-0.016524
Dhx30	6	0.13149	0.33349	0.899723	410	3	0.48806	0.44465	0.44373	0.999996	433	1	0.48806
Zmynd8	6	0.0022225	0.01109	0.198248	65	5	-2.3817	0.44589	0.44499	0.999996	434	1	-2.3817
Dot1l	6	0.081727	0.23882	0.864517	321	4	-3.1921	0.44663	0.44569	0.999996	435	1	-3.1921
Nelfb	6	0.00054865	0.0027479	0.079827	39	4	-1.1762	0.44713	0.44632	0.999996	436	1	-1.1762
Actl6b	6	0.55814	0.7727	0.999996	824	3	-0.1331	0.44762	0.44686	0.999996	437	1	-0.1331
Med4	6	0.050565	0.16417	0.691688	276	3	1.0206	0.4491	0.44835	0.999996	438	1	1.0206
Gatad2b	6	0.70998	0.8633	0.999996	939	2	0.47329	0.45058	0.44978	0.999996	439	1	0.47329
Ap2a1	6	0.88978	0.94849	0.999996	1048	1	0.64159	0.45108	0.45024	0.999996	440	1	0.64159
H2afx	6	0.0001502	0.00066887	0.040907	19	4	-1.1422	0.45157	0.45062	0.999996	441	1	-1.1422
Zbtb9	6	0.88922	0.94818	0.999996	1047	2	1.3117	0.45255	0.45161	0.999996	442	1	1.3117
Dhx8	6	0.012547	0.054945	0.4285	149	4	-2.2112	0.45451	0.45347	0.999996	443	1	-2.2112
Fbxo44	6	0.68678	0.85431	0.999996	922	2	1.2728	0.45598	0.45509	0.999996	444	1	1.2728
Hspbap1	6	0.96612	0.97141	0.999996	1083	1	1.6187	0.45647	0.45564	0.999996	445	1	1.6187
Iws1	6	0.6677	0.84757	0.999996	916	1	0.69204	0.45696	0.45611	0.999996	446	1	0.69204
Akap8	6	0.059223	0.18588	0.744497	290	5	-1.7204	0.45842	0.45759	0.999996	447	1	-1.7204
Usp3	6	0.94885	0.96398	0.999996	1069	1	1.4947	0.4589	0.45807	0.999996	448	1	1.4947
Usp46	6	0.93513	0.95934	0.999996	1060	1	1.0228	0.46085	0.45978	0.999996	449	1	1.0228
Zmym5	6	0.35271	0.62113	0.999996	664	3	-0.37617	0.46133	0.46026	0.999996	450	1	-0.37617
Cdk13	6	0.38903	0.64835	0.999996	685	2	0.26085	0.46182	0.46078	0.999996	451	1	0.26085
Kdm1a	6	0.036105	0.12572	0.619001	236	4	-0.31406	0.4623	0.46137	0.999996	452	1	-0.31406
Ube2e1	6	0.27062	0.52701	0.999996	574	4	-0.71793	0.46327	0.46217	0.999996	453	1	-0.71793
Med24	6	0.073381	0.21968	0.826124	309	5	-0.87353	0.46423	0.46329	0.999996	454	1	-0.87353
Tceanc2	6	0.61138	0.81122	0.999996	872	2	1.3276	0.46471	0.46372	0.999996	455	1	1.3276
Ybx2	6	0.14602	0.35495	0.900547	458	4	-1.1083	0.4652	0.4641	0.999996	456	1	-1.1083
Mycl	6	0.48291	0.71765	0.999996	764	2	0.91868	0.46616	0.46507	0.999996	457	1	0.91868
Setmar	6	0.47068	0.70896	0.999996	755	3	-0.58581	0.46664	0.4655	0.999996	458	1	-0.58581
Flywch1	6	0.34917	0.61876	0.999996	659	3	-1.0237	0.46712	0.46596	0.999996	459	1	-1.0237
Foxp4	6	0.99309	0.99279	0.999996	1115	0	1.9301	0.4676	0.46655	0.999996	460	1	1.9301
Pknox1	6	0.53894	0.7589	0.999996	812	2	0.74682	0.46856	0.46756	0.999996	461	1	0.74682
Taf10	6	0.84908	0.9262	0.999996	1022	2	1.2788	0.46999	0.4689	0.999996	462	1	1.2788
Hist1h1t	6	0.41363	0.66663	0.999996	711	2	0.36718	0.4719	0.47058	0.999996	463	0	0.36718
Sub1	6	0.49714	0.72788	0.999996	774	2	0.651	0.47238	0.47103	0.999996	464	0	0.651
Cers3	6	0.4271	0.67621	0.999996	719	2	-0.17711	0.47381	0.47244	0.999996	465	0	-0.17711
Hdac11	6	0.25186	0.50251	0.999996	555	4	-0.76433	0.47571	0.47428	0.999996	466	0	-0.76433
Ddx21	6	0.29982	0.56294	0.999996	599	3	-0.29073	0.47618	0.47476	0.999996	467	0	-0.29073
Gatad2a	6	0.61895	0.81671	0.999996	879	2	0.71521	0.4776	0.47625	0.999996	468	0	0.71521
Hmgn5	6	0.98944	0.98927	0.999996	1108	0	1.028	0.47854	0.4772	0.999996	469	0	1.028
Prdm9	6	0.44292	0.68817	0.999996	728	3	-0.75118	0.47948	0.478	0.999996	470	0	-0.75118
Brip1	6	0.53345	0.75508	0.999996	803	2	0.95575	0.48089	0.4793	0.999996	471	0	0.95575
Mettl11b	6	0.54016	0.75978	0.999996	814	3	-0.15249	0.48183	0.48014	0.999996	472	0	-0.15249
Kdm5b	6	0.63004	0.8249	0.999996	891	3	0.61482	0.48277	0.48105	0.999996	473	0	0.61482
Pbrm1	6	0.99713	0.99693	0.999996	1120	0	1.6604	0.48371	0.48206	0.999996	474	0	1.6604
Taf7l	6	0.76892	0.88708	0.999996	963	2	1.6695	0.48464	0.48307	0.999996	475	0	1.6695
Atad2b	6	0.45569	0.69778	0.999996	739	2	1.1604	0.48604	0.48437	0.999996	476	0	1.1604
Rph3a	6	0.33716	0.60745	0.999996	650	3	-0.80278	0.48697	0.48549	0.999996	477	0	-0.80278
Btaf1	6	0.80985	0.90643	0.999996	989	2	0.091034	0.48744	0.486	0.999996	478	0	0.091034
Nsun7	6	0.69598	0.85787	0.999996	930	2	0.99724	0.4879	0.48641	0.999996	479	0	0.99724
Baz1b	6	0.035884	0.12504	0.618264	235	5	-4.3025	0.48837	0.48688	0.999996	480	0	-4.3025
Ncoa1	6	0.92937	0.95772	0.999996	1058	1	0.62711	0.48883	0.48736	0.999996	481	0	0.62711
H2afv	6	0.69127	0.85606	0.999996	924	2	-0.10255	0.49022	0.48854	0.999996	482	0	-0.10255
Tspyl2	6	0.33019	0.5991	0.999996	641	3	-0.65226	0.49068	0.48907	0.999996	483	0	-0.65226
Mtf2	6	0.50717	0.73517	0.999996	782	3	-0.034474	0.49115	0.48943	0.999996	484	0	-0.034474
Cers2	6	0.50514	0.73367	0.999996	778	3	0.52563	0.49161	0.48999	0.999996	485	0	0.52563
Ash2l	6	0.34641	0.61681	0.999996	657	2	0.7605	0.49299	0.49136	0.999996	486	0	0.7605
Ercc6l2	6	0.80105	0.90235	0.999996	983	2	0.18179	0.49575	0.49421	0.999996	487	0	0.18179
Hist1h4h	6	0.0031449	0.015358	0.223082	80	5	-2.3983	0.49621	0.49469	0.999996	488	0	-2.3983
Alkbh2	6	0.39016	0.64922	0.999996	686	3	-0.48953	0.49666	0.49519	0.999996	489	0	-0.48953
Cbx1	6	0.60885	0.80952	0.999996	870	2	0.59206	0.49804	0.49661	0.999996	490	0	0.59206
Sap30l	6	0.31203	0.57792	0.999996	620	3	-0.65673	0.50077	0.49937	0.999996	491	0	-0.65673
Chmp3	6	0.048873	0.1596	0.68184	272	3	-0.69124	0.50168	0.50018	0.999996	492	0	-0.69124
Tnks	6	0.089611	0.25688	0.869226	342	4	-0.8639	0.50213	0.50075	0.999996	493	0	-0.8639
Chmp2b	6	0.99315	0.99286	0.999996	1116	0	1.2111	0.50395	0.50228	0.999996	494	0	1.2111
Fancm	6	0.5788	0.78759	0.999996	842	3	0.14546	0.5044	0.50279	0.999996	495	0	0.14546
Fmr1	6	0.48608	0.72008	0.999996	766	3	-0.44758	0.50485	0.50324	0.999996	496	0	-0.44758
Nsd1	6	0.45442	0.69665	0.999996	737	3	0.28769	0.5053	0.50368	0.999996	497	0	0.28769
Ubr1	6	0.53533	0.7563	0.999996	806	3	0.39376	0.5062	0.50456	0.999996	498	0	0.39376
38412	6	0.06041	0.18886	0.751543	292	3	-0.13323	0.50755	0.50589	0.999996	499	0	-0.13323
Mypop	6	0.86744	0.93547	0.999996	1032	1	1.0308	0.50845	0.50688	0.999996	500	0	1.0308
Kdm8	6	0.018524	0.07502	0.484246	180	4	-2.2684	0.50935	0.50779	0.999996	501	0	-2.2684
Pias1	6	0.98574	0.98589	0.999996	1103	0	1.6094	0.5098	0.50832	0.999996	502	0	1.6094
Naa15	6	0.0012023	0.0060795	0.13329	53	4	-3.0957	0.51025	0.50878	0.999996	503	0	-3.0957
Nsl1	6	0.009337	0.041508	0.361973	131	4	-0.26646	0.51159	0.51007	0.999996	504	0	-0.26646
Stag1	6	0.085552	0.24741	0.867787	330	4	-1.0625	0.51203	0.51055	0.999996	505	0	-1.0625
Cbx8	6	0.82293	0.91284	0.999996	996	1	1.5486	0.51248	0.51097	0.999996	506	0	1.5486
Ddx47	6	0.1148	0.30791	0.899723	398	2	1.2015	0.51293	0.51147	0.999996	507	0	1.2015
Zwilch	6	0.20283	0.43665	0.987142	514	3	0.17801	0.51337	0.512	0.999996	508	0	0.17801
Mier3	6	0.83839	0.9206	0.999996	1011	2	0.77395	0.51382	0.51245	0.999996	509	0	0.77395
Ccnh	6	0.0018796	0.0093173	0.183504	59	4	-2.7151	0.51426	0.51292	0.999996	510	0	-2.7151
Setd7	6	0.15762	0.37194	0.915663	472	4	-1.2118	0.5147	0.5133	0.999996	511	0	-1.2118
Prdm15	6	0.17196	0.39318	0.942013	485	3	-0.30044	0.51515	0.51371	0.999996	512	0	-0.30044
Ercc5	6	0.81388	0.90818	0.999996	991	2	0.51774	0.51604	0.51456	0.999996	513	0	0.51774
Foxp3	6	0.48513	0.71939	0.999996	765	2	0.62452	0.51692	0.51536	0.999996	514	0	0.62452
Kdm2a	6	0.11041	0.30136	0.899723	388	3	-0.332	0.51736	0.51568	0.999996	515	0	-0.332
Fbxl19	6	0.62195	0.81884	0.999996	883	3	0.75544	0.51957	0.51798	0.999996	516	0	0.75544
Mybl2	6	0.0088918	0.039855	0.361973	112	4	-0.8783	0.52001	0.51834	0.999996	517	0	-0.8783
Glyr1	6	0.99401	0.99377	0.999996	1118	0	1.0998	0.52133	0.5197	0.999996	518	0	1.0998
Eya1	6	0.57312	0.78351	0.999996	836	3	-0.1525	0.52177	0.52016	0.999996	519	0	-0.1525
Wrn	6	0.20501	0.43966	0.990089	516	2	1.5565	0.52352	0.52185	0.999996	520	0	1.5565
Nbn	6	0.022899	0.088346	0.527801	194	5	-1.2374	0.52527	0.5235	0.999996	521	0	-1.2374
Sik1	6	0.68502	0.85366	0.999996	921	2	0.55915	0.5257	0.52396	0.999996	522	0	0.55915
Ntmt1	6	0.61238	0.812	0.999996	874	2	0.22448	0.52614	0.52443	0.999996	523	0	0.22448
Rps6ka3	6	0.98169	0.98197	0.999996	1094	1	1.6813	0.52788	0.52623	0.999996	524	0	1.6813
Mbd4	6	0.23331	0.47778	0.999996	538	4	-0.56618	0.52918	0.52762	0.999996	525	0	-0.56618
Hmgn1	6	0.031882	0.11415	0.59989	221	5	-1.2314	0.53004	0.52826	0.999996	526	0	-1.2314
Myrf	6	0.087126	0.25124	0.867787	335	3	0.35631	0.53134	0.5295	0.999996	527	0	0.35631
Apobec2	6	0.70491	0.86121	0.999996	936	2	0.2447	0.53177	0.52993	0.999996	528	0	0.2447
Supt20	12	0.092151	0.32052	0.899723	347	8	-1.1526	0.53207	0.57323	0.999996	529	1	-1.1526
Ino80b	6	0.022891	0.088329	0.527801	193	5	-0.70873	0.5322	0.53047	0.999996	530	0	-0.70873
Dnmt3a	6	0.10288	0.28568	0.888329	371	4	-0.34952	0.53263	0.53092	0.999996	531	0	-0.34952
Cxxc1	6	0.01251	0.054792	0.4285	147	4	-0.76764	0.53306	0.53142	0.999996	532	0	-0.76764
Rnf17	6	0.30411	0.56806	0.999996	606	4	-0.42184	0.53349	0.53193	0.999996	533	0	-0.42184
Supv3l1	6	0.0022085	0.010996	0.198248	64	5	-3.5011	0.53457	0.53306	0.999996	534	0	-3.5011
Hoxc10	6	0.61248	0.81209	0.999996	875	3	0.0069597	0.53521	0.53374	0.999996	535	0	0.0069597
Taf5l	6	0.32687	0.59518	0.999996	635	2	0.66918	0.53564	0.53408	0.999996	536	0	0.66918
Cdca7l	6	0.78974	0.89696	0.999996	975	1	1.0131	0.53735	0.53564	0.999996	537	0	1.0131
Hmgn2	6	0.1453	0.35385	0.899723	447	3	0.66277	0.53778	0.53611	0.999996	538	0	0.66277
Brca2	6	0.51278	0.73976	0.999996	787	3	0.078664	0.53863	0.53698	0.999996	539	0	0.078664
Prdm16	6	0.56877	0.78046	0.999996	832	3	0.034528	0.53948	0.53768	0.999996	540	0	0.034528
Zar1	6	0.048074	0.15753	0.68184	268	5	-0.95307	0.54118	0.53942	0.999996	541	0	-0.95307
Topors	6	0.29347	0.55527	0.999996	595	2	2.1041	0.54202	0.54046	0.999996	542	0	2.1041
Bop1	6	0.36146	0.6275	0.999996	668	3	-0.59849	0.54329	0.54175	0.999996	543	0	-0.59849
Atad2	6	0.50213	0.73163	0.999996	776	3	-0.020435	0.54371	0.54222	0.999996	544	0	-0.020435
Camk4	6	0.13766	0.34241	0.899723	415	4	-1.1146	0.54414	0.54269	0.999996	545	0	-1.1146
Nsun4	6	0.07826	0.23118	0.854007	313	3	-1.1073	0.54456	0.54304	0.999996	546	0	-1.1073
Nfyb	6	0.041064	0.13946	0.648199	250	1	1.2463	0.54498	0.54357	0.999996	547	0	1.2463
Ints10	6	0.65134	0.83983	0.999996	908	2	0.5869	0.54666	0.54524	0.999996	548	0	0.5869
Dpy30	6	0.1453	0.35385	0.899723	443	2	1.6352	0.5475	0.54602	0.999996	549	0	1.6352
Fen1	6	0.018453	0.074824	0.484246	179	3	-0.90149	0.54792	0.54636	0.999996	550	0	-0.90149
Tada3	6	0.59798	0.80169	0.999996	856	3	0.011502	0.54834	0.54678	0.999996	551	0	0.011502
Ercc3	6	0.1453	0.35385	0.899723	454	3	-0.035998	0.54959	0.54789	0.999996	552	0	-0.035998
Zfp451	6	0.23765	0.48393	0.999996	542	3	-0.33589	0.55001	0.54844	0.999996	553	0	-0.33589
Phc1	6	0.79586	0.89983	0.999996	979	2	0.91503	0.55126	0.54961	0.999996	554	0	0.91503
Kdm6b	6	0.99153	0.99119	0.999996	1110	0	1.6086	0.55209	0.5505	0.999996	555	0	1.6086
Gsg2	6	0.22901	0.47209	0.999996	533	3	0.12944	0.5525	0.5509	0.999996	556	0	0.12944
Foxo1	6	0.12817	0.3283	0.899723	408	4	-0.47445	0.55292	0.55131	0.999996	557	0	-0.47445
Brpf3	6	0.31417	0.58051	0.999996	623	1	1.5499	0.55375	0.55214	0.999996	558	0	1.5499
Rec8	6	0.037866	0.13063	0.62722	242	4	-1.7816	0.55416	0.55249	0.999996	559	0	-1.7816
Fbxw9	6	0.78324	0.89398	0.999996	967	1	0.98084	0.55458	0.55288	0.999996	560	0	0.98084
Hist2h2be	6	0.089362	0.25633	0.869226	340	4	-0.83809	0.55581	0.55425	0.999996	561	0	-0.83809
Hdac5	6	0.57583	0.78549	0.999996	840	3	0.87826	0.55664	0.55515	0.999996	562	0	0.87826
Ncor2	6	0.40247	0.65815	0.999996	697	2	0.70359	0.55746	0.55595	0.999996	563	0	0.70359
Parg	6	0.0096772	0.04288	0.366373	136	5	-3.2985	0.55787	0.55636	0.999996	564	0	-3.2985
Tada2b	6	0.12754	0.32735	0.899723	406	2	0.1242	0.55828	0.55679	0.999996	565	0	0.1242
Chd1	6	0.092956	0.26406	0.869226	354	5	-0.82161	0.55911	0.55759	0.999996	566	0	-0.82161
Coq3	6	0.039759	0.13576	0.64129	246	4	-1.2679	0.55951	0.55799	0.999996	567	0	-1.2679
Rad51	6	0.00032499	0.0016061	0.054892	29	4	-0.26646	0.56074	0.5592	0.999996	568	0	-0.26646
Ring1	6	0.94912	0.96412	0.999996	1070	1	1.189	0.56197	0.56053	0.999996	569	0	1.189
Cdc73	10	0.041555	0.17178	0.707833	252	6	-0.52119	0.56234	0.5728	0.999996	570	1	-0.52119
G2e3	6	0.82	0.91129	0.999996	993	2	2.9276	0.56238	0.56094	0.999996	571	0	2.9276
Brd7	6	0.99908	0.99904	0.999996	1127	0	2.3344	0.56278	0.56143	0.999996	572	0	2.3344
Pcgf2	6	0.98463	0.98468	0.999996	1101	0	0.53909	0.56319	0.56188	0.999996	573	0	0.53909
Ube3a	6	0.60693	0.80826	0.999996	868	3	-0.20446	0.564	0.56259	0.999996	574	0	-0.20446
Serpine1	6	0.33316	0.60274	0.999996	645	4	-0.49855	0.56563	0.56434	0.999996	575	0	-0.49855
Tdrd5	6	0.06881	0.20861	0.802652	302	5	-1.1025	0.56684	0.56533	0.999996	576	0	-1.1025
Ighmbp2	6	0.69722	0.85837	0.999996	932	2	0.22106	0.56724	0.56572	0.999996	577	0	0.22106
Daxx	6	0.4333	0.68117	0.999996	722	3	-0.0038029	0.56805	0.56659	0.999996	578	0	-0.0038029
Phf19	6	0.19109	0.42072	0.971921	503	4	-1.3431	0.56845	0.56702	0.999996	579	0	-1.3431
Brdt	6	0.25045	0.5006	0.999996	553	3	-0.65184	0.56885	0.56733	0.999996	580	0	-0.65184
Parp12	6	0.36119	0.62728	0.999996	667	3	-0.42603	0.57126	0.56978	0.999996	581	0	-0.42603
Bcorl1	6	0.8823	0.94425	0.999996	1042	2	0.55363	0.57166	0.57014	0.999996	582	0	0.55363
Kmt2c	6	0.68295	0.85293	0.999996	920	2	2.6318	0.57206	0.57052	0.999996	583	0	2.6318
Dhx58	6	0.60941	0.80986	0.999996	871	2	0.96474	0.57246	0.57088	0.999996	584	0	0.96474
Prdm6	6	0.26882	0.52445	0.999996	572	3	0.045453	0.57286	0.5713	0.999996	585	0	0.045453
Cdk12	6	0.11182	0.30327	0.899723	390	4	-1.3467	0.57366	0.57218	0.999996	586	0	-1.3467
Nap1l1	6	0.84781	0.92545	0.999996	1020	2	0.57882	0.57406	0.57251	0.999996	587	0	0.57882
Gm10094	6	0.0033615	0.016279	0.230681	82	3	0.26718	0.57486	0.57323	0.999996	588	0	0.26718
Pogz	6	0.4775	0.71394	0.999996	760	2	1.5846	0.57525	0.57356	0.999996	589	0	1.5846
Pygo2	6	0.048285	0.15816	0.68184	269	5	-0.89392	0.57565	0.57386	0.999996	590	0	-0.89392
Hist1h4i	6	0.1453	0.35385	0.899723	422	2	1.043	0.57645	0.57463	0.999996	591	0	1.043
Actr3b	6	0.6471	0.83694	0.999996	903	1	0.37257	0.57724	0.57551	0.999996	592	0	0.37257
Cbl	6	0.1453	0.35385	0.899723	441	3	0.48878	0.57763	0.57595	0.999996	593	0	0.48878
Gps2	6	0.14803	0.35794	0.906156	459	4	-0.94619	0.57803	0.57638	0.999996	594	0	-0.94619
Ddx10	6	0.49161	0.72387	0.999996	768	3	0.55486	0.57961	0.57799	0.999996	595	0	0.55486
Cenpj	6	0.44209	0.6875	0.999996	727	2	0.98934	0.58	0.57833	0.999996	596	0	0.98934
Smarcd1	6	0.1453	0.35385	0.899723	451	2	1.0476	0.58079	0.57923	0.999996	597	0	1.0476
Usp27x	6	0.17985	0.40487	0.958168	491	4	-0.87168	0.58236	0.5807	0.999996	598	0	-0.87168
Hist1h1d	6	0.62064	0.81779	0.999996	881	3	0.054973	0.58275	0.58125	0.999996	599	0	0.054973
Kntc1	6	0.14927	0.35981	0.907025	460	2	0.10214	0.58314	0.58157	0.999996	600	0	0.10214
Ing5	6	0.0093928	0.041772	0.361973	134	5	-2.8056	0.58353	0.58194	0.999996	601	0	-2.8056
Macrod1	6	0.82996	0.91625	0.999996	1002	2	1.2084	0.58392	0.58228	0.999996	602	0	1.2084
Ddx28	6	0.046139	0.15234	0.68184	258	4	-1.5769	0.58587	0.58431	0.999996	603	0	-1.5769
Erg	6	0.62874	0.8239	0.999996	889	3	-0.16259	0.58665	0.58503	0.999996	604	0	-0.16259
Orc2	6	0.74482	0.87687	0.999996	955	2	0.60463	0.58782	0.58624	0.999996	605	0	0.60463
Ccdc79	6	0.82529	0.91405	0.999996	1000	2	0.93033	0.58859	0.58703	0.999996	606	0	0.93033
Ccdc101	6	0.30333	0.56716	0.999996	604	3	-0.53289	0.58898	0.5874	0.999996	607	0	-0.53289
Bmi1	6	0.67397	0.84982	0.999996	919	2	1.0106	0.58936	0.58784	0.999996	608	0	1.0106
Tmpo	6	0.28915	0.5504	0.999996	591	4	-0.96618	0.58975	0.58827	0.999996	609	0	-0.96618
Zkscan7	6	0.79907	0.90132	0.999996	981	1	0.48783	0.59014	0.58879	0.999996	610	0	0.48783
Acta1	6	0.1453	0.35385	0.899723	456	3	-0.025746	0.59168	0.59033	0.999996	611	0	-0.025746
Emg1	6	0.1533	0.36541	0.907025	467	4	-0.82586	0.59321	0.59212	0.999996	612	0	-0.82586
Recql5	6	0.36995	0.63358	0.999996	674	3	0.097784	0.59475	0.59378	0.999996	613	0	0.097784
Setd2	6	0.9496	0.96432	0.999996	1071	1	1.1152	0.59551	0.59457	0.999996	614	0	1.1152
Dnajc1	6	0.84444	0.92386	0.999996	1016	2	0.14889	0.59627	0.59544	0.999996	615	0	0.14889
Tle1	6	0.40148	0.65742	0.999996	695	3	-0.13623	0.59703	0.59631	0.999996	616	0	-0.13623
Ube2m	6	0.1199	0.31546	0.899723	401	3	0.19564	0.59855	0.59777	0.999996	617	0	0.19564
Med17	6	0.009337	0.041508	0.361973	123	2	0.18172	0.59969	0.59899	0.999996	618	0	0.18172
Kansl1	6	0.98834	0.98831	0.999996	1107	0	0.35228	0.60007	0.59941	0.999996	619	0	0.35228
Mcrs1	6	0.0080916	0.036779	0.361973	109	4	-0.72192	0.60044	0.5998	0.999996	620	0	-0.72192
Eya2	6	0.52609	0.74957	0.999996	797	2	-0.069446	0.60346	0.60277	0.999996	621	0	-0.069446
Ctcf	6	0.13701	0.34132	0.899723	414	4	-1.6559	0.60383	0.6032	0.999996	622	0	-1.6559
Slk	6	0.60719	0.80848	0.999996	869	3	-0.21141	0.6057	0.60509	0.999996	623	0	-0.21141
Ddx54	6	0.34998	0.61931	0.999996	661	3	0.23633	0.60682	0.60627	0.999996	624	0	0.23633
Nelfcd	6	0.0021204	0.010493	0.193541	63	5	-0.91482	0.60868	0.60797	0.999996	625	0	-0.91482
Taf4b	6	0.38683	0.64677	0.999996	684	3	-0.52625	0.60905	0.60837	0.999996	626	0	-0.52625
Atat1	6	0.1453	0.35385	0.899723	445	3	0.21059	0.6098	0.60904	0.999996	627	0	0.21059
Padi6	6	0.082317	0.24023	0.865386	322	4	-1.794	0.61164	0.61084	0.999996	628	0	-1.794
Rere	6	0.57502	0.78495	0.999996	839	3	-0.16938	0.61275	0.61202	0.999996	629	0	-0.16938
Tdrd3	6	0.26021	0.51342	0.999996	562	3	-0.37954	0.61348	0.61262	0.999996	630	0	-0.37954
Usp7	6	0.009337	0.041508	0.361973	119	3	0.15714	0.61422	0.61322	0.999996	631	0	0.15714
Scml2	6	0.4088	0.66287	0.999996	706	3	-0.48839	0.61568	0.61479	0.999996	632	0	-0.48839
Hist1h1c	6	0.76456	0.88519	0.999996	962	2	0.52677	0.61642	0.61548	0.999996	633	0	0.52677
Med16	6	0.0081912	0.037163	0.361973	110	4	-2.2987	0.61969	0.61879	0.999996	634	0	-2.2987
Rfx5	6	0.69178	0.85624	0.999996	925	2	0.70295	0.62041	0.61952	0.999996	635	0	0.70295
Dido1	6	0.094364	0.26714	0.871967	357	3	-0.29443	0.62222	0.62137	0.999996	636	0	-0.29443
Bub3	6	0.00054865	0.0027479	0.079827	40	5	-2.5384	0.62294	0.62207	0.999996	637	0	-2.5384
Mier2	6	0.56033	0.77428	0.999996	827	2	0.12008	0.62366	0.62285	0.999996	638	0	0.12008
Setdb1	6	0.024041	0.091567	0.527801	197	5	-2.0304	0.62402	0.62334	0.999996	639	0	-2.0304
Sfmbt1	6	0.99971	0.99971	0.999996	1134	0	1.8994	0.62545	0.62486	0.999996	640	0	1.8994
Setd6	6	0.12809	0.32818	0.899723	407	2	0.56016	0.62581	0.62519	0.999996	641	0	0.56016
Actr5	6	0.11396	0.30673	0.899723	393	4	-0.32347	0.62653	0.62594	0.999996	642	0	-0.32347
Phf6	6	0.56836	0.78023	0.999996	831	3	-0.046166	0.62795	0.62735	0.999996	643	0	-0.046166
H1fx	6	0.084116	0.24427	0.865386	328	5	-1.1601	0.62831	0.62768	0.999996	644	0	-1.1601
Ing4	6	0.27942	0.53874	0.999996	580	4	-1.1391	0.62866	0.62795	0.999996	645	0	-1.1391
Med20	6	0.022695	0.08775	0.527801	191	4	-0.49912	0.62937	0.62866	0.999996	646	0	-0.49912
Nfyc	6	0.10723	0.29536	0.893784	385	5	-0.53141	0.63044	0.62964	0.999996	647	0	-0.53141
Bcl7a	6	0.19812	0.43034	0.980499	510	4	-1.2927	0.63114	0.63029	0.999996	648	0	-1.2927
Dtx3l	6	0.21013	0.4469	0.996722	521	4	-0.57757	0.6322	0.63126	0.999996	649	0	-0.57757
Kat5	6	0.36059	0.62685	0.999996	666	2	0.59694	0.63431	0.63339	0.999996	650	0	0.59694
Kat6a	6	0.048382	0.15839	0.68184	270	3	-0.18023	0.63466	0.63368	0.999996	651	0	-0.18023
Hist1h2ak	6	0.00032499	0.0016061	0.054892	34	4	-0.26646	0.63501	0.63397	0.999996	652	0	-0.26646
Bptf	6	0.0089523	0.040162	0.361973	114	4	-1.7918	0.63641	0.63528	0.999996	653	0	-1.7918
Cdk8	6	0.97601	0.97755	0.999996	1087	1	0.49908	0.63711	0.63595	0.999996	654	0	0.49908
Foxa1	6	0.89435	0.94952	0.999996	1049	1	1.962	0.63746	0.63639	0.999996	655	0	1.962
Mybl1	6	0.98794	0.98791	0.999996	1106	0	0.60534	0.64127	0.64017	0.999996	656	0	0.60534
Aurkb	6	0.0021072	0.010451	0.193541	62	4	-3.1671	0.64162	0.64048	0.999996	657	0	-3.1671
Vps72	6	0.0024316	0.012112	0.203324	67	3	-0.21302	0.64265	0.64152	0.999996	658	0	-0.21302
Tada2a	6	0.013031	0.056888	0.432052	153	3	-0.43018	0.643	0.64181	0.999996	659	0	-0.43018
Hmgn3	6	0.80237	0.90306	0.999996	984	2	0.4787	0.64334	0.64212	0.999996	660	0	0.4787
Fbxo11	6	0.22377	0.46485	0.999996	530	4	-1.073	0.64368	0.64246	0.999996	661	0	-1.073
Rnf20	6	0.0076304	0.035033	0.361973	107	4	-2.6737	0.64403	0.64283	0.999996	662	0	-2.6737
Sfmbt2	6	0.44993	0.69352	0.999996	734	3	-0.36118	0.64471	0.64359	0.999996	663	0	-0.36118
Atf7ip2	6	0.38129	0.64215	0.999996	682	3	-0.16081	0.64506	0.64392	0.999996	664	0	-0.16081
Hif1an	6	0.3126	0.57868	0.999996	622	3	0.21039	0.6471	0.64592	0.999996	665	0	0.21039
Zbtb21	6	0.46451	0.70423	0.999996	750	3	0.033473	0.64778	0.6466	0.999996	666	0	0.033473
Rps19bp1	6	0.114	0.30679	0.899723	394	2	0.42382	0.64812	0.647	0.999996	667	0	0.42382
Cers5	6	0.83772	0.92026	0.999996	1010	2	-0.29364	0.65083	0.64961	0.999996	668	0	-0.29364
Cenpo	6	0.0024316	0.012112	0.203324	69	4	-1.1095	0.65117	0.64995	0.999996	669	0	-1.1095
Rfxap	6	0.64092	0.83245	0.999996	897	3	0.19218	0.65151	0.6502	0.999996	670	0	0.19218
Adar	6	0.034599	0.12173	0.609208	232	3	-2.0725	0.65185	0.65048	0.999996	671	0	-2.0725
Ddx39	6	0.1453	0.35385	0.899723	427	3	-0.11344	0.65218	0.65077	0.999996	672	0	-0.11344
Fxr1	6	0.80426	0.90389	0.999996	985	2	0.73849	0.65252	0.65103	0.999996	673	0	0.73849
Cenpw	6	0.41267	0.66572	0.999996	710	3	-0.086673	0.65285	0.65131	0.999996	674	0	-0.086673
Rfwd2	6	0.49808	0.72856	0.999996	775	3	0.15741	0.65353	0.65204	0.999996	675	0	0.15741
Nnmt	6	0.55951	0.77368	0.999996	826	3	-0.046376	0.6552	0.65374	0.999996	676	0	-0.046376
Calcoco1	6	0.31115	0.57665	0.999996	618	4	-0.21087	0.6562	0.65476	0.999996	677	0	-0.21087
Prdm12	6	0.85018	0.9268	0.999996	1023	2	0.53248	0.66018	0.65876	0.999996	678	0	0.53248
Sirt1	6	0.41242	0.66551	0.999996	709	3	-0.76587	0.66183	0.66032	0.999996	679	0	-0.76587
Rc3h1	6	0.56769	0.77969	0.999996	830	3	0.37185	0.66314	0.66172	0.999996	680	0	0.37185
Msl3	6	0.5073	0.73522	0.999996	783	3	-0.37083	0.66347	0.66211	0.999996	681	0	-0.37083
Kdm4c	6	0.78729	0.89569	0.999996	971	1	0.9065	0.66445	0.66302	0.999996	682	0	0.9065
Scmh1	6	0.47992	0.7155	0.999996	762	3	-0.10736	0.66478	0.66339	0.999996	683	0	-0.10736
Ddx50	6	0.83656	0.91967	0.999996	1007	2	1.3022	0.66608	0.66461	0.999996	684	0	1.3022
Apobec4	6	0.39238	0.65096	0.999996	687	3	-0.1801	0.66738	0.66593	0.999996	685	0	-0.1801
Ddx24	6	0.18205	0.40802	0.960307	492	3	-0.69436	0.66867	0.66757	0.999996	686	0	-0.69436
Ing1	6	0.24204	0.48981	0.999996	546	3	-0.86625	0.66964	0.66838	0.999996	687	0	-0.86625
Ddx4	6	0.078667	0.23206	0.854007	315	5	-2.1915	0.67061	0.66936	0.999996	688	0	-2.1915
Chd2	6	0.01518	0.065093	0.447566	169	4	-1.5853	0.67157	0.67023	0.999996	689	0	-1.5853
Nap1l2	6	0.47718	0.71359	0.999996	759	2	0.83054	0.67221	0.67082	0.999996	690	0	0.83054
Ube2c	6	0.1453	0.35385	0.899723	455	2	0.36138	0.67253	0.67105	0.999996	691	0	0.36138
Chuk	6	0.46695	0.70611	0.999996	752	2	0.17438	0.67317	0.67158	0.999996	692	0	0.17438
Ints2	6	0.35546	0.62316	0.999996	665	2	0.70044	0.67413	0.67249	0.999996	693	0	0.70044
Prmt5	6	0.009337	0.041508	0.361973	127	4	-0.26646	0.67508	0.67335	0.999996	694	0	-0.26646
Kdm2b	6	0.86712	0.93539	0.999996	1031	2	0.25086	0.67572	0.67393	0.999996	695	0	0.25086
Sap30	6	0.50703	0.73508	0.999996	781	3	-0.43079	0.67604	0.67433	0.999996	696	0	-0.43079
Mta3	6	0.1453	0.35385	0.899723	423	4	-0.21911	0.67635	0.67457	0.999996	697	0	-0.21911
Zmym3	6	0.49525	0.72634	0.999996	770	3	-0.26347	0.67762	0.6758	0.999996	698	0	-0.26347
2410016O06Rik	6	0.98381	0.98393	0.999996	1098	1	1.3367	0.67793	0.67611	0.999996	699	0	1.3367
Med23	6	0.00076264	0.003813	0.096319	46	4	-0.77072	0.67825	0.67649	0.999996	700	0	-0.77072
Mecom	6	0.97063	0.974	0.999996	1084	1	0.99512	0.67888	0.67715	0.999996	701	0	0.99512
Rasd2	6	0.43788	0.68443	0.999996	725	3	-0.18403	0.67951	0.67776	0.999996	702	0	-0.18403
Pcmt1	6	0.45206	0.69508	0.999996	735	3	0.40342	0.68077	0.67917	0.999996	703	0	0.40342
Coq5	6	0.00013743	0.00061775	0.039879	18	5	-1.1143	0.68264	0.68106	0.999996	704	0	-1.1143
Rpa3	6	0.009337	0.041508	0.361973	125	4	-0.26646	0.68357	0.6819	0.999996	705	0	-0.26646
Trim33	6	0.88123	0.94349	0.999996	1040	2	1.1981	0.68389	0.68216	0.999996	706	0	1.1981
Mettl21d	6	0.73939	0.87476	0.999996	951	2	1.2482	0.68451	0.6827	0.999996	707	0	1.2482
Nr2c1	6	0.6064	0.80779	0.999996	866	3	-0.26609	0.68513	0.68342	0.999996	708	0	-0.26609
Phf7	6	0.59494	0.79931	0.999996	852	2	0.569	0.68544	0.68374	0.999996	709	0	0.569
Atf2	6	0.95703	0.96716	0.999996	1076	1	0.95459	0.68575	0.68408	0.999996	710	0	0.95459
Lrwd1	6	0.17967	0.40464	0.958168	490	4	-1.0736	0.68605	0.68435	0.999996	711	0	-1.0736
Mettl8	6	0.37668	0.63881	0.999996	679	2	0.30138	0.68636	0.68463	0.999996	712	0	0.30138
Smarce1	6	0.032413	0.11563	0.59989	223	4	-0.97114	0.68667	0.68495	0.999996	713	0	-0.97114
Ddx3y	6	0.57961	0.78824	0.999996	843	2	0.66308	0.68729	0.68568	0.999996	714	0	0.66308
Tcf20	6	0.60268	0.80531	0.999996	862	3	0.041149	0.68944	0.68805	0.999996	715	0	0.041149
Zfp541	6	0.78547	0.89494	0.999996	968	2	1.4284	0.69005	0.68867	0.999996	716	0	1.4284
Zfp787	6	0.83176	0.91721	0.999996	1003	1	0.80671	0.69127	0.69004	0.999996	717	0	0.80671
Cenph	6	0.012664	0.055431	0.429119	150	5	-0.49634	0.69158	0.69029	0.999996	718	0	-0.49634
Hdac8	6	0.43884	0.68508	0.999996	726	2	0.32616	0.6934	0.69188	0.999996	719	0	0.32616
Ercc6	6	0.2448	0.49338	0.999996	548	4	-0.94796	0.6937	0.69218	0.999996	720	0	-0.94796
Smyd4	6	0.84701	0.92517	0.999996	1018	2	1.0916	0.69551	0.69381	0.999996	721	0	1.0916
Rtf1	6	0.030956	0.11122	0.595542	217	4	-2.3066	0.69641	0.69479	0.999996	722	0	-2.3066
Ddx27	6	0.58768	0.79403	0.999996	846	2	0.86263	0.69881	0.69723	0.999996	723	0	0.86263
Cux1	6	0.79277	0.89839	0.999996	976	2	0.47672	0.69941	0.69774	0.999996	724	0	0.47672
Nr0b2	6	0.6481	0.83769	0.999996	905	3	0.064142	0.7006	0.69903	0.999996	725	0	0.064142
Prkaa1	6	0.024125	0.091814	0.527801	202	5	-1.666	0.70089	0.69939	0.999996	726	0	-1.666
Ddx20	6	0.026189	0.097583	0.547783	207	4	-0.38663	0.70237	0.70082	0.999996	727	0	-0.38663
Supt3	6	0.23252	0.47671	0.999996	536	3	0.19502	0.70267	0.70108	0.999996	728	0	0.19502
Ncor1	6	0.097907	0.27503	0.879488	364	5	-2.3663	0.70355	0.7019	0.999996	729	0	-2.3663
Lcor	6	0.66271	0.84561	0.999996	914	2	0.10573	0.70444	0.7028	0.999996	730	0	0.10573
Ska3	6	0.39766	0.65459	0.999996	694	3	-0.27132	0.70502	0.70337	0.999996	731	0	-0.27132
Cramp1l	6	0.41103	0.66444	0.999996	708	3	0.034463	0.7062	0.70462	0.999996	732	0	0.034463
Ythdc2	6	0.70385	0.8608	0.999996	934	2	0.61534	0.70795	0.70631	0.999996	733	0	0.61534
Rps6ka4	6	0.20448	0.439	0.990089	515	4	-0.99338	0.70853	0.70687	0.999996	734	0	-0.99338
Senp5	6	0.72311	0.86849	0.999996	946	2	0.23719	0.70911	0.70751	0.999996	735	0	0.23719
Dhx35	6	0.075921	0.22557	0.845529	310	3	0.13339	0.70969	0.70813	0.999996	736	0	0.13339
Ybx3	6	0.80445	0.90395	0.999996	986	2	0.51654	0.70998	0.70845	0.999996	737	0	0.51654
Usp21	6	0.21897	0.45865	0.999996	527	4	-1.3934	0.71171	0.71029	0.999996	738	0	-1.3934
Gdap2	6	0.1453	0.35385	0.899723	420	2	0.90877	0.71199	0.71057	0.999996	739	0	0.90877
Nop2	6	0.35212	0.62068	0.999996	662	2	0.35126	0.71257	0.71107	0.999996	740	0	0.35126
N28178	6	0.44965	0.69323	0.999996	732	3	0.65445	0.71314	0.71159	0.999996	741	0	0.65445
Gm7221	6	0.52814	0.75101	0.999996	798	3	-0.11201	0.71343	0.71183	0.999996	742	0	-0.11201
Phf12	6	0.3727	0.63575	0.999996	676	2	0.37524	0.71372	0.71215	0.999996	743	0	0.37524
Hlcs	6	0.099678	0.27894	0.880798	369	5	-0.95502	0.71429	0.71274	0.999996	744	0	-0.95502
Phf11d	6	0.77246	0.88885	0.999996	965	2	1.0638	0.71457	0.713	0.999996	745	0	1.0638
Prmt10	6	0.45326	0.69591	0.999996	736	3	-0.39163	0.71486	0.7132	0.999996	746	0	-0.39163
Setdb2	6	0.59788	0.80158	0.999996	855	3	0.36271	0.71514	0.71363	0.999996	747	0	0.36271
Zscan25	6	0.14325	0.35088	0.899723	419	3	0.019684	0.716	0.71443	0.999996	748	0	0.019684
Ubr7	6	0.15122	0.36242	0.907025	463	3	-0.81468	0.71628	0.71469	0.999996	749	0	-0.81468
Mterf	6	0.089939	0.25752	0.869226	343	5	-0.9327	0.71995	0.71847	0.999996	750	0	-0.9327
Parp2	6	0.087015	0.25092	0.867787	333	4	-1.244	0.72079	0.71941	0.999996	751	0	-1.244
Ezh2	6	0.056319	0.17867	0.72586	285	4	-1.1752	0.72107	0.71974	0.999996	752	0	-1.1752
Ddx46	6	0.10222	0.28412	0.888329	370	4	-1.038	0.72135	0.72008	0.999996	753	0	-1.038
Dsn1	6	0.98243	0.98255	0.999996	1096	1	1.0372	0.72358	0.72217	0.999996	754	0	1.0372
Mgea5	6	0.069508	0.21013	0.802711	304	4	-0.51404	0.72525	0.72372	0.999996	755	0	-0.51404
Cecr2	6	0.45601	0.69804	0.999996	740	3	-0.0045708	0.72552	0.72396	0.999996	756	0	-0.0045708
Nap1l3	6	0.63781	0.83017	0.999996	895	2	0.057308	0.72663	0.72498	0.999996	757	0	0.057308
Morc1	6	0.62402	0.82028	0.999996	885	2	-0.061083	0.72745	0.72585	0.999996	758	0	-0.061083
Fbxo17	6	0.11411	0.30693	0.899723	395	4	-1.0122	0.728	0.72636	0.999996	759	0	-1.0122
Ddx56	6	0.1453	0.35385	0.899723	424	4	-0.10512	0.72964	0.72793	0.999996	760	0	-0.10512
Tdrd6	6	0.25845	0.51093	0.999996	558	3	0.05686	0.72991	0.72819	0.999996	761	0	0.05686
H1foo	6	0.51837	0.74381	0.999996	792	3	-0.14586	0.73127	0.72959	0.999996	762	0	-0.14586
Pax9	6	0.17153	0.39256	0.942013	484	4	-1.5852	0.73155	0.72991	0.999996	763	0	-1.5852
Wiz	6	0.1453	0.35385	0.899723	437	2	0.13781	0.73236	0.73072	0.999996	764	0	0.13781
Fam175b	6	0.73452	0.87279	0.999996	949	2	1.3017	0.73344	0.73189	0.999996	765	0	1.3017
Sirt5	6	0.078767	0.23224	0.854007	316	5	-0.8522	0.73371	0.73211	0.999996	766	0	-0.8522
Ddx11	6	0.0029061	0.014251	0.215057	77	5	-1.2246	0.73478	0.73301	0.999996	767	0	-1.2246
Rnf8	6	0.0011804	0.0059517	0.13329	51	4	-3.1553	0.73559	0.7338	0.999996	768	0	-3.1553
Rad51b	6	0.74508	0.87699	0.999996	956	1	0.10395	0.73612	0.73439	0.999996	769	0	0.10395
Ubr3	6	0.34223	0.61329	0.999996	654	4	-0.63193	0.73639	0.7346	0.999996	770	0	-0.63193
Mcm6	6	0.028514	0.10419	0.571058	212	3	-1.389	0.73666	0.73482	0.999996	771	0	-1.389
Rag2	6	0.74052	0.87515	0.999996	953	2	0.30088	0.73931	0.73756	0.999996	772	0	0.30088
Eid1	6	0.62581	0.82149	0.999996	887	2	0.39168	0.73958	0.73786	0.999996	773	0	0.39168
Cdk17	6	0.43688	0.68377	0.999996	724	3	-0.75428	0.7409	0.73901	0.999996	774	0	-0.75428
Noc2l	6	0.1453	0.35385	0.899723	439	2	0.25705	0.74247	0.74035	0.999996	775	0	0.25705
Ell2	6	0.51343	0.74029	0.999996	788	3	-0.18037	0.743	0.74076	0.999996	776	0	-0.18037
Mina	6	0.85113	0.9272	0.999996	1024	2	0.67726	0.74326	0.74106	0.999996	777	0	0.67726
Hltf	6	0.32146	0.58874	0.999996	628	4	-0.25472	0.74482	0.7426	0.999996	778	0	-0.25472
Cenpp	6	0.12229	0.31926	0.899723	403	3	-1.0674	0.7456	0.74341	0.999996	779	0	-1.0674
Crebrf	6	0.25075	0.50094	0.999996	554	4	-0.79897	0.74612	0.74412	0.999996	780	0	-0.79897
Dqx1	6	0.03209	0.11473	0.59989	222	5	-1.2665	0.74767	0.74554	0.999996	781	0	-1.2665
Mbd1	6	0.95656	0.96691	0.999996	1075	1	0.77232	0.74818	0.74606	0.999996	782	0	0.77232
Prdm10	6	0.10898	0.29899	0.899723	387	4	-1.7745	0.74895	0.74686	0.999996	783	0	-1.7745
Senp2	6	0.8796	0.94246	0.999996	1039	1	0.87807	0.74959	0.7474	0.999996	784	0	0.87807
Phf14	6	0.29427	0.55617	0.999996	596	4	-0.86736	0.751	0.74865	0.999996	785	0	-0.86736
Rnf2	6	0.94542	0.96275	0.999996	1064	1	1.0012	0.75176	0.74931	0.999996	786	0	1.0012
Chmp7	6	0.089498	0.25667	0.869226	341	5	-1.3135	0.75303	0.75049	0.999996	787	0	-1.3135
Siah2	6	0.28267	0.54279	0.999996	583	3	-0.87983	0.75429	0.75158	0.999996	788	0	-0.87983
Fabp1	6	0.64195	0.83327	0.999996	899	3	-0.13591	0.7548	0.75212	0.999996	789	0	-0.13591
Ercc6l	6	0.33216	0.60153	0.999996	643	4	-0.19889	0.75605	0.7534	0.999996	790	0	-0.19889
Smyd3	6	0.82332	0.91306	0.999996	997	1	0.73989	0.7563	0.75369	0.999996	791	0	0.73989
Zscan21	6	0.1453	0.35385	0.899723	421	4	-0.42816	0.75755	0.75496	0.999996	792	0	-0.42816
Jhdm1d	6	0.087641	0.25242	0.867787	338	5	-0.59459	0.75829	0.7558	0.999996	793	0	-0.59459
Sirt4	6	0.061459	0.19136	0.758913	293	5	-1.2114	0.75854	0.75608	0.999996	794	0	-1.2114
Hoxc11	6	0.16539	0.3833	0.931781	478	4	-0.92317	0.75879	0.75629	0.999996	795	0	-0.92317
Mst1	6	0.023502	0.090008	0.527801	196	5	-1.1689	0.76028	0.75784	0.999996	796	0	-1.1689
Skiv2l2	6	0.050101	0.16267	0.691688	274	4	-1.7972	0.76052	0.75812	0.999996	797	0	-1.7972
Hp1bp3	6	0.84476	0.92409	0.999996	1017	2	0.90236	0.76102	0.75853	0.999996	798	0	0.90236
Kdm4a	6	0.045489	0.1507	0.68184	257	4	-1.5971	0.76151	0.75899	0.999996	799	0	-1.5971
Rfx4	6	0.024095	0.09178	0.527801	199	4	-0.67226	0.762	0.75956	0.999996	800	0	-0.67226
Parp16	6	0.46245	0.70266	0.999996	748	2	0.62838	0.76224	0.75983	0.999996	801	0	0.62838
Dpf3	6	0.90348	0.95156	0.999996	1051	1	1.2017	0.76347	0.76107	0.999996	802	0	1.2017
Zbtb4	6	0.94492	0.96256	0.999996	1063	1	0.70684	0.76444	0.76207	0.999996	803	0	0.70684
Smc1b	6	0.33592	0.60601	0.999996	648	4	-0.39853	0.76541	0.7631	0.999996	804	0	-0.39853
Asxl3	6	0.096275	0.27143	0.878554	360	5	-0.56434	0.7659	0.76356	0.999996	805	0	-0.56434
Ddx23	6	0.45988	0.70086	0.999996	743	3	0.56387	0.76638	0.76409	0.999996	806	0	0.56387
Elp3	6	0.0062106	0.028753	0.321216	103	5	-2.8072	0.76686	0.76456	0.999996	807	0	-2.8072
Prkdc	6	0.64253	0.83369	0.999996	900	2	0.6609	0.7671	0.76478	0.999996	808	0	0.6609
Hdgfl1	6	0.5554	0.77079	0.999996	821	3	-0.18325	0.76734	0.76502	0.999996	809	0	-0.18325
Esco1	6	0.69943	0.85911	0.999996	933	2	1.3986	0.76758	0.76525	0.999996	810	0	1.3986
Zscan26	6	0.33668	0.60687	0.999996	649	3	-0.18328	0.76782	0.76553	0.999996	811	0	-0.18328
Asxl2	6	0.19586	0.42717	0.977109	508	4	-0.38046	0.77141	0.76927	0.999996	812	0	-0.38046
Rcor3	6	0.2757	0.53395	0.999996	577	4	-0.79739	0.77188	0.7698	0.999996	813	0	-0.79739
Oip5	6	0.00032499	0.0016061	0.054892	27	4	-0.23083	0.77212	0.77004	0.999996	814	0	-0.23083
Uba2	6	0.009337	0.041508	0.361973	122	4	-0.98854	0.77235	0.77031	0.999996	815	0	-0.98854
Senp7	6	0.32642	0.59467	0.999996	634	4	-0.43197	0.77259	0.77054	0.999996	816	0	-0.43197
Chmp5	6	0.098922	0.27736	0.880798	366	4	-1.4697	0.77283	0.77082	0.999996	817	0	-1.4697
Hdac9	6	0.44489	0.68979	0.999996	730	3	-0.50647	0.77471	0.77266	0.999996	818	0	-0.50647
Rcbtb1	6	0.84119	0.92206	0.999996	1013	2	0.89375	0.77494	0.77291	0.999996	819	0	0.89375
Baz2a	6	0.23353	0.47813	0.999996	539	4	-1.7219	0.77704	0.77514	0.999996	820	0	-1.7219
Jmjd1c	6	0.2665	0.52159	0.999996	569	4	-0.5211	0.77797	0.77633	0.999996	821	0	-0.5211
Med12	6	0.048873	0.1596	0.68184	273	3	0.10116	0.7782	0.77651	0.999996	822	0	0.10116
Morc3	6	0.041304	0.14002	0.648199	251	5	-1.0884	0.78027	0.7787	0.999996	823	0	-1.0884
Chd3	6	0.71142	0.8638	0.999996	941	2	0.95962	0.7805	0.779	0.999996	824	0	0.95962
Ubr5	6	0.030409	0.10976	0.590461	216	5	-0.98373	0.7821	0.78057	0.999996	825	0	-0.98373
Adprh	6	0.40378	0.65894	0.999996	698	3	-0.31468	0.78369	0.78228	0.999996	826	0	-0.31468
Hdac6	6	0.031748	0.11371	0.59989	219	4	-0.31894	0.78392	0.78246	0.999996	827	0	-0.31894
Utp3	6	0.028106	0.10295	0.566961	211	4	-1.8159	0.78505	0.78369	0.999996	828	0	-1.8159
Wbscr27	6	0.53284	0.75456	0.999996	802	3	-0.45219	0.78572	0.78435	0.999996	829	0	-0.45219
Inmt	6	0.37005	0.63368	0.999996	675	2	1.7239	0.78617	0.7848	0.999996	830	0	1.7239
H3f3a	6	0.009337	0.041508	0.361973	132	5	-0.50156	0.7864	0.78498	0.999996	831	0	-0.50156
Hdgfrp3	6	0.070836	0.21341	0.810409	306	5	-1.0004	0.78662	0.78516	0.999996	832	0	-1.0004
Cdyl	6	0.62978	0.82467	0.999996	890	3	0.16927	0.78707	0.78562	0.999996	833	0	0.16927
E130012A19Rik	6	0.057624	0.18208	0.73465	288	4	-2.523	0.78796	0.78663	0.999996	834	0	-2.523
Brca1	6	0.11214	0.30378	0.899723	391	3	-0.25216	0.78818	0.78688	0.999996	835	0	-0.25216
Cdc34	6	0.78841	0.89639	0.999996	974	2	-0.012617	0.78863	0.78745	0.999996	836	0	-0.012617
Sirt7	6	0.184	0.41079	0.960307	496	4	-0.6837	0.78974	0.78849	0.999996	837	0	-0.6837
Brd9	6	0.46115	0.7016	0.999996	746	3	0.033312	0.79172	0.79043	0.999996	838	0	0.033312
Zbtb40	6	0.18457	0.41156	0.960307	498	4	-0.79787	0.79282	0.79161	0.999996	839	0	-0.79787
Ube2e3	6	0.47023	0.70865	0.999996	754	2	0.22704	0.79303	0.79191	0.999996	840	0	0.22704
L3mbtl3	6	0.86972	0.9367	0.999996	1035	2	0.46734	0.79347	0.79238	0.999996	841	0	0.46734
Fkbp5	6	0.4575	0.69916	0.999996	741	3	-0.56172	0.79477	0.79367	0.999996	842	0	-0.56172
Babam1	6	0.18533	0.41271	0.961061	499	4	-1.3928	0.79499	0.79388	0.999996	843	0	-1.3928
Tet1	6	0.75072	0.87936	0.999996	958	2	0.46147	0.79607	0.79484	0.999996	844	0	0.46147
Ubr2	6	0.20939	0.44574	0.996049	520	3	0.30114	0.7965	0.79529	0.999996	845	0	0.30114
Dna2	6	0.0097618	0.043238	0.366734	137	4	-0.46908	0.79822	0.79719	0.999996	846	0	-0.46908
Scml4	6	0.014225	0.06131	0.436874	162	5	-1.475	0.79865	0.79766	0.999996	847	0	-1.475
Tdrd12	6	0.31601	0.58244	0.999996	624	3	-0.37651	0.79907	0.79816	0.999996	848	0	-0.37651
Hist1h2af	6	6.75e-08	4.26e-06	0.000707	4	5	-0.26646	0.79929	0.79837	0.999996	849	0	-0.26646
Phf3	6	0.13271	0.33532	0.899723	411	4	-2.2261	0.79971	0.7988	0.999996	850	0	-2.2261
Mum1	6	0.277	0.53565	0.999996	578	3	-0.042676	0.80035	0.79933	0.999996	851	0	-0.042676
Hist3h2a	6	0.43614	0.68323	0.999996	723	3	-0.50271	0.80056	0.79951	0.999996	852	0	-0.50271
Setd8	6	0.31713	0.58355	0.999996	625	2	0.65512	0.80225	0.80133	0.999996	853	0	0.65512
Ddx51	6	0.044393	0.14797	0.679588	254	4	-1.7425	0.80267	0.80169	0.999996	854	0	-1.7425
Pnmt	6	0.28269	0.54279	0.999996	584	4	-0.44522	0.80309	0.80198	0.999996	855	0	-0.44522
Dpf1	6	0.39543	0.65301	0.999996	691	3	-0.68602	0.8033	0.8023	0.999996	856	0	-0.68602
Taf9b	6	0.9506	0.96464	0.999996	1072	1	0.19348	0.8035	0.8025	0.999996	857	0	0.19348
Cenpt	6	0.055467	0.17666	0.722825	284	4	-0.80831	0.80371	0.80265	0.999996	858	0	-0.80831
Vrk2	6	0.19472	0.42577	0.976029	506	4	-0.62807	0.80392	0.80289	0.999996	859	0	-0.62807
Smarca2	6	0.50507	0.73361	0.999996	777	3	0.15501	0.80413	0.80312	0.999996	860	0	0.15501
Map3k12	6	0.46844	0.70727	0.999996	753	3	-0.35874	0.80455	0.80348	0.999996	861	0	-0.35874
Alkbh3	6	0.63079	0.82538	0.999996	892	2	0.19253	0.80476	0.80375	0.999996	862	0	0.19253
Kdm1b	6	0.1521	0.36377	0.907025	465	4	-0.86257	0.80538	0.80428	0.999996	863	0	-0.86257
Smarcb1	6	0.004437	0.021383	0.273039	91	5	-0.33431	0.80559	0.80453	0.999996	864	0	-0.33431
Bahd1	6	0.34082	0.61177	0.999996	651	2	0.34841	0.80621	0.8052	0.999996	865	0	0.34841
Uty	6	0.62378	0.82007	0.999996	884	3	-0.33051	0.80641	0.80539	0.999996	866	0	-0.33051
Pias2	6	0.51025	0.73759	0.999996	785	3	-0.39378	0.80662	0.80552	0.999996	867	0	-0.39378
L3mbtl4	6	0.25946	0.51236	0.999996	560	3	-0.26013	0.80683	0.80572	0.999996	868	0	-0.26013
Atxn7	6	0.51954	0.74479	0.999996	793	3	-0.31625	0.80703	0.80594	0.999996	869	0	-0.31625
Camkmt	6	0.68728	0.85457	0.999996	923	2	0.91681	0.80806	0.80709	0.999996	870	0	0.91681
Cdyl2	6	0.83672	0.91974	0.999996	1008	2	0.45593	0.80888	0.80786	0.999996	871	0	0.45593
Rbl1	6	0.58826	0.79445	0.999996	848	3	0.12203	0.80949	0.80844	0.999996	872	0	0.12203
Usp13	6	0.64375	0.83456	0.999996	901	3	0.087457	0.80969	0.80866	0.999996	873	0	0.087457
Cbx3	6	0.03298	0.1173	0.603106	226	4	-3.4121	0.81091	0.80965	0.999996	874	0	-3.4121
Tnks2	6	0.78662	0.8954	0.999996	969	2	0.53068	0.81192	0.81068	0.999996	875	0	0.53068
Trim12c	6	0.92423	0.95651	0.999996	1057	1	0.46621	0.81353	0.81221	0.999996	876	0	0.46621
Hdac7	6	0.24153	0.4891	0.999996	544	3	-0.18559	0.81433	0.81303	0.999996	877	0	-0.18559
Prdm2	6	0.59333	0.79815	0.999996	850	3	-0.21121	0.81453	0.81326	0.999996	878	0	-0.21121
Ska1	6	0.080284	0.23564	0.862429	317	5	-0.53385	0.81513	0.81379	0.999996	879	0	-0.53385
Stk4	6	0.4219	0.67261	0.999996	714	3	-0.29066	0.81552	0.81425	0.999996	880	0	-0.29066
Shprh	6	0.84844	0.92586	0.999996	1021	2	0.066429	0.81631	0.815	0.999996	881	0	0.066429
Phf20l1	6	0.62143	0.81838	0.999996	882	3	-0.15939	0.81671	0.8153	0.999996	882	0	-0.15939
Mum1l1	6	0.13341	0.33629	0.899723	412	4	-1.3341	0.81691	0.81552	0.999996	883	0	-1.3341
Med1	6	0.015384	0.065826	0.449942	170	5	-2.0847	0.8173	0.81593	0.999996	884	0	-2.0847
Kdm5a	6	0.81253	0.90757	0.999996	990	1	0.71189	0.8175	0.81625	0.999996	885	0	0.71189
Mdc1	6	0.19303	0.42341	0.974267	505	4	-0.41275	0.81769	0.81649	0.999996	886	0	-0.41275
Ddx41	6	0.037533	0.12971	0.62722	239	4	-1.2085	0.81809	0.8169	0.999996	887	0	-1.2085
Epc2	6	0.55765	0.77237	0.999996	823	2	-0.0016826	0.81848	0.81727	0.999996	888	0	-0.0016826
Dzip3	6	0.10525	0.29102	0.888329	381	5	-0.54592	0.81867	0.81741	0.999996	889	0	-0.54592
Kat2b	6	0.22487	0.46632	0.999996	531	3	-0.66528	0.81965	0.81829	0.999996	890	0	-0.66528
Smyd5	6	0.64759	0.83729	0.999996	904	3	0.16207	0.82178	0.82028	0.999996	891	0	0.16207
Smarca1	6	0.23227	0.47637	0.999996	535	4	-1.0467	0.82197	0.82043	0.999996	892	0	-1.0467
Cbx2	6	0.9824	0.98252	0.999996	1095	1	0.53813	0.82255	0.82105	0.999996	893	0	0.53813
Prdm8	6	0.8173	0.90987	0.999996	992	1	0.53797	0.82274	0.82123	0.999996	894	0	0.53797
Zscan20	6	0.88716	0.947	0.999996	1046	2	1.0856	0.8237	0.82217	0.999996	895	0	1.0856
Klhdc3	6	0.86957	0.93659	0.999996	1034	2	0.91737	0.82446	0.82301	0.999996	896	0	0.91737
Asf1a	6	0.033785	0.11948	0.607744	228	5	-1.0375	0.82522	0.82377	0.999996	897	0	-1.0375
Ddx31	6	0.053838	0.17268	0.70904	283	4	-0.12042	0.8256	0.82404	0.999996	898	0	-0.12042
Usf2	6	0.02002	0.079885	0.4964	187	4	-2.0432	0.82673	0.82502	0.999996	899	0	-2.0432
Nufip1	6	0.019946	0.079638	0.4964	186	4	-2.9061	0.82711	0.82537	0.999996	900	0	-2.9061
Ssrp1	6	0.00021225	0.00098413	0.05198	22	5	-4.108	0.82898	0.82721	0.999996	901	0	-4.108
Tssk6	6	0.64887	0.83817	0.999996	906	3	-0.0081686	0.82917	0.82738	0.999996	902	0	-0.0081686
Lbr	6	0.30514	0.56918	0.999996	610	3	-0.17782	0.83065	0.82894	0.999996	903	0	-0.17782
Bcl6	6	0.034219	0.12068	0.609208	230	5	-1.579	0.83286	0.83139	0.999996	904	0	-1.579
Med31	6	0.087317	0.25172	0.867787	337	5	-0.61055	0.83304	0.83164	0.999996	905	0	-0.61055
Cda	6	0.31998	0.58701	0.999996	627	4	-0.67494	0.83413	0.83277	0.999996	906	0	-0.67494
Junb	6	0.19478	0.42586	0.976029	507	4	-0.55398	0.83431	0.83294	0.999996	907	0	-0.55398
Phf17	6	0.853	0.92819	0.999996	1025	2	0.19326	0.83449	0.83319	0.999996	908	0	0.19326
Mier1	6	0.52842	0.75121	0.999996	799	3	0.16996	0.83467	0.83343	0.999996	909	0	0.16996
Zmym2	6	0.61459	0.81358	0.999996	876	3	-0.15372	0.83486	0.83361	0.999996	910	0	-0.15372
Msh6	6	0.31213	0.57806	0.999996	621	4	-0.29949	0.83504	0.83383	0.999996	911	0	-0.29949
Arid4b	6	0.22084	0.46099	0.999996	528	4	-1.2049	0.83522	0.83402	0.999996	912	0	-1.2049
Jmjd4	6	0.56932	0.78091	0.999996	834	3	-0.20462	0.8363	0.8351	0.999996	913	0	-0.20462
Clock	6	0.79876	0.90108	0.999996	980	2	0.45474	0.83933	0.83807	0.999996	914	0	0.45474
Pole3	6	0.20704	0.44244	0.994418	517	2	0.70994	0.84074	0.83953	0.999996	915	0	0.70994
Rad54l	6	0.5053	0.73379	0.999996	779	2	0.07662	0.84179	0.84062	0.999996	916	0	0.07662
Setd4	6	0.69461	0.85739	0.999996	929	2	0.69941	0.84196	0.84077	0.999996	917	0	0.69941
Polr2j	6	0.00061561	0.0031484	0.087105	42	4	-0.88253	0.84318	0.84231	0.999996	918	0	-0.88253
Mrgbp	6	0.014366	0.061813	0.436874	164	5	-2.1961	0.84404	0.84313	0.999996	919	0	-2.1961
Mcm3	6	0.00032499	0.0016061	0.054892	33	5	-0.26646	0.84421	0.84327	0.999996	920	0	-0.26646
Ddx60	6	0.10564	0.29189	0.888329	382	4	-0.81072	0.8461	0.84517	0.999996	921	0	-0.81072
Zbtb18	6	0.038869	0.13322	0.635875	243	3	-0.68667	0.84644	0.84545	0.999996	922	0	-0.68667
Pkn1	6	0.9472	0.96333	0.999996	1066	1	1.345	0.84695	0.84594	0.999996	923	0	1.345
Ifih1	6	0.94761	0.96354	0.999996	1068	1	0.68339	0.8478	0.84679	0.999996	924	0	0.68339
Zak	6	0.30774	0.57257	0.999996	613	4	-0.52758	0.84931	0.8483	0.999996	925	0	-0.52758
Wdr61	6	0.059452	0.18644	0.744497	291	4	-0.72778	0.84965	0.84861	0.999996	926	0	-0.72778
Phf2	6	0.034768	0.12216	0.609208	233	5	-1.0534	0.85032	0.84924	0.999996	927	0	-1.0534
Ankef1	6	0.88376	0.94507	0.999996	1044	2	1.2147	0.85164	0.85063	0.999996	928	0	1.2147
Tet2	6	0.26514	0.52001	0.999996	567	4	-0.7848	0.85181	0.85073	0.999996	929	0	-0.7848
Chmp4c	6	0.21814	0.45749	0.999996	526	4	-0.85061	0.85197	0.85098	0.999996	930	0	-0.85061
Jmjd8	6	0.20871	0.44476	0.995774	519	4	-0.95804	0.85345	0.85245	0.999996	931	0	-0.95804
Cenpc1	6	0.010958	0.04835	0.398462	141	5	-1.3867	0.85378	0.8529	0.999996	932	0	-1.3867
Pak2	6	0.73236	0.87194	0.999996	948	2	0.38723	0.85394	0.85311	0.999996	933	0	0.38723
Ctsl	6	0.30146	0.56491	0.999996	601	4	-0.36531	0.85411	0.85328	0.999996	934	0	-0.36531
Usp16	6	0.27009	0.52634	0.999996	573	3	0.061182	0.85427	0.85345	0.999996	935	0	0.061182
Trim66	6	0.009337	0.041508	0.361973	118	4	-0.26646	0.85525	0.85442	0.999996	936	0	-0.26646
Zhx1	6	0.72051	0.86741	0.999996	944	2	0.046511	0.85541	0.85457	0.999996	937	0	0.046511
Terf1	6	0.0017728	0.008755	0.178478	57	5	-0.49066	0.85589	0.85504	0.999996	938	0	-0.49066
Ung	6	0.82081	0.91169	0.999996	994	2	0.5403	0.8567	0.85576	0.999996	939	0	0.5403
Phf16	6	0.52516	0.74893	0.999996	796	3	-0.13469	0.85766	0.85656	0.999996	940	0	-0.13469
Ywhaq	6	0.10377	0.28781	0.888329	374	5	-0.69238	0.85782	0.85674	0.999996	941	0	-0.69238
Chrac1	6	0.25899	0.51168	0.999996	559	4	-0.74765	0.86114	0.85999	0.999996	942	0	-0.74765
Cdk5	6	0.96475	0.97071	0.999996	1080	1	0.774	0.86223	0.86104	0.999996	943	0	0.774
Ddx19b	6	0.17892	0.40351	0.958168	489	4	-0.87015	0.86424	0.86315	0.999996	944	0	-0.87015
Gli3	6	0.93034	0.95806	0.999996	1059	1	0.62959	0.86455	0.86348	0.999996	945	0	0.62959
Pag1	6	0.28668	0.54762	0.999996	589	4	-0.53787	0.86501	0.86396	0.999996	946	0	-0.53787
Parp14	6	0.098161	0.2755	0.879488	365	3	-0.41951	0.86653	0.86555	0.999996	947	0	-0.41951
Eif4a2	6	0.15333	0.36546	0.907025	468	4	-1.0169	0.86744	0.86655	0.999996	948	0	-1.0169
Uba7	6	0.49531	0.72636	0.999996	771	3	-0.46995	0.86789	0.86702	0.999996	949	0	-0.46995
Zc3hav1	6	0.087126	0.25124	0.867787	334	2	0.56191	0.86819	0.86731	0.999996	950	0	0.56191
Phf11a	6	0.60375	0.80596	0.999996	865	2	0.06219	0.86864	0.86778	0.999996	951	0	0.06219
Parp4	6	0.79521	0.89959	0.999996	978	2	0.15407	0.86968	0.8688	0.999996	952	0	0.15407
Naa60	6	0.59403	0.79858	0.999996	851	2	0.7896	0.87057	0.86983	0.999996	953	0	0.7896
Tlk2	6	0.94727	0.96335	0.999996	1067	1	0.52594	0.87072	0.86994	0.999996	954	0	0.52594
Prdm13	6	0.36905	0.63296	0.999996	672	2	0.58509	0.87116	0.8704	0.999996	955	0	0.58509
Lnx1	6	0.068719	0.20846	0.802652	301	5	-0.74034	0.8716	0.87074	0.999996	956	0	-0.74034
Bdp1	6	0.10482	0.29011	0.888329	379	5	-0.69349	0.87218	0.87139	0.999996	957	0	-0.69349
Lmna	6	0.70697	0.86211	0.999996	937	2	0.61546	0.87233	0.87158	0.999996	958	0	0.61546
Trim24	6	0.058896	0.18523	0.744497	289	5	-1.7766	0.87248	0.87175	0.999996	959	0	-1.7766
Cenpi	6	0.017308	0.071535	0.477723	174	5	-2.3871	0.87262	0.87185	0.999996	960	0	-2.3871
Mta1	6	0.16433	0.38163	0.929666	477	4	-0.24782	0.87277	0.872	0.999996	961	0	-0.24782
Sp100	6	0.044794	0.149	0.681668	255	5	-1.2858	0.8732	0.87253	0.999996	962	0	-1.2858
Mlh3	6	0.056352	0.17873	0.72586	286	4	-1.4074	0.87349	0.87284	0.999996	963	0	-1.4074
Nedd4l	6	0.53607	0.75675	0.999996	807	3	-0.01289	0.87407	0.87341	0.999996	964	0	-0.01289
Ada	6	0.79914	0.90135	0.999996	982	2	0.20566	0.87522	0.87445	0.999996	965	0	0.20566
Kmt2e	6	0.17368	0.39575	0.944264	487	3	-0.63606	0.87565	0.87494	0.999996	966	0	-0.63606
Fkbp2	6	0.15606	0.36954	0.9117	471	4	-1.4628	0.87579	0.87507	0.999996	967	0	-1.4628
Prdm1	6	0.09944	0.2784	0.880798	367	5	-0.37905	0.87636	0.8757	0.999996	968	0	-0.37905
Rnf217	6	0.31727	0.58372	0.999996	626	4	-0.55931	0.87665	0.87605	0.999996	969	0	-0.55931
Pias3	6	0.056571	0.17928	0.72586	287	5	-0.68288	0.87693	0.87641	0.999996	970	0	-0.68288
Prmt8	6	0.32891	0.59754	0.999996	639	4	-0.38987	0.87736	0.87676	0.999996	971	0	-0.38987
Gfi1b	6	0.30597	0.57024	0.999996	612	3	-0.0077217	0.87876	0.878	0.999996	972	0	-0.0077217
Med30	6	0.0020369	0.010067	0.191771	61	5	-4.4109	0.88043	0.87956	0.999996	973	0	-4.4109
Lmnb2	6	0.26857	0.5242	0.999996	570	3	-0.67585	0.88153	0.8807	0.999996	974	0	-0.67585
Foxa3	6	0.16029	0.37579	0.922841	473	4	-1.7342	0.88221	0.88156	0.999996	975	0	-1.7342
Mpl	6	0.82633	0.91453	0.999996	1001	2	0.23695	0.88371	0.88325	0.999996	976	0	0.23695
Traf7	6	0.82236	0.9125	0.999996	995	2	0.33217	0.88411	0.88363	0.999996	977	0	0.33217
Smarcad1	6	0.050601	0.16429	0.691688	277	4	-1.4509	0.88425	0.88375	0.999996	978	0	-1.4509
Padi2	6	0.97296	0.97541	0.999996	1085	1	0.28346	0.88438	0.88388	0.999996	979	0	0.28346
Ints9	6	0.047031	0.15465	0.68184	263	4	-0.48789	0.88532	0.88477	0.999996	980	0	-0.48789
Ube2b	6	0.10698	0.29479	0.893784	384	5	-0.45612	0.88612	0.88554	0.999996	981	0	-0.45612
Elp4	6	0.11413	0.30694	0.899723	396	4	-0.30417	0.88718	0.88665	0.999996	982	0	-0.30417
Cdk2ap1	6	0.41989	0.67106	0.999996	713	3	-0.28591	0.88783	0.88729	0.999996	983	0	-0.28591
Mgmt	6	0.64066	0.83221	0.999996	896	3	-0.20834	0.88796	0.88742	0.999996	984	0	-0.20834
Cenpf	6	0.78706	0.89561	0.999996	970	2	0.49121	0.89017	0.8895	0.999996	985	0	0.49121
Psip1	6	0.10856	0.29806	0.899614	386	4	-3.0425	0.89107	0.89031	0.999996	986	0	-3.0425
Trim37	6	0.040804	0.13887	0.648199	248	4	-1.4956	0.89145	0.89071	0.999996	987	0	-1.4956
Bcl7b	6	0.32493	0.5928	0.999996	631	4	-0.33879	0.89259	0.89185	0.999996	988	0	-0.33879
Atm	6	0.69252	0.85653	0.999996	926	2	0.57425	0.89272	0.89199	0.999996	989	0	0.57425
Mettl7b	6	0.53478	0.75596	0.999996	805	3	-0.33406	0.8931	0.89237	0.999996	990	0	-0.33406
Fxr2	6	0.88243	0.9443	0.999996	1043	2	0.16525	0.89335	0.89266	0.999996	991	0	0.16525
Hist1h2ba	6	0.1453	0.35385	0.899723	442	3	-0.022765	0.89448	0.89383	0.999996	992	0	-0.022765
Klf1	6	0.24942	0.49919	0.999996	552	4	-1.898	0.89497	0.89437	0.999996	993	0	-1.898
Actb	6	0.028055	0.10279	0.566961	210	4	-2.8335	0.89596	0.89532	0.999996	994	0	-2.8335
Rad18	6	0.29711	0.55966	0.999996	598	3	-0.21953	0.89645	0.89581	0.999996	995	0	-0.21953
Kdm5c	6	0.83505	0.9189	0.999996	1005	2	0.76064	0.8967	0.89604	0.999996	996	0	0.76064
Usp12	6	0.1453	0.35385	0.899723	435	2	0.46857	0.89719	0.89662	0.999996	997	0	0.46857
Apobec3	6	0.13976	0.34554	0.899723	416	4	-1.7196	0.89828	0.89777	0.999996	998	0	-1.7196
Prkaa2	6	0.52869	0.75151	0.999996	800	3	-0.33675	0.89936	0.89893	0.999996	999	0	-0.33675
Aire	6	0.1453	0.35385	0.899723	429	3	0.21331	0.8996	0.89915	0.999996	1000	0	0.21331
Parp9	6	0.92047	0.95556	0.999996	1055	1	0.3037	0.90055	0.90007	0.999996	1001	0	0.3037
Tbl1xr1	6	0.26879	0.5244	0.999996	571	4	-1.3033	0.90126	0.90085	0.999996	1002	0	-1.3033
Cenpb	6	0.6519	0.84026	0.999996	909	2	0.13999	0.90173	0.90141	0.999996	1003	0	0.13999
Arid1b	6	0.067924	0.20624	0.8015	299	5	-0.94831	0.90232	0.90206	0.999996	1004	0	-0.94831
Homez	6	0.86449	0.93396	0.999996	1028	2	0.19794	0.90325	0.90306	0.999996	1005	0	0.19794
Cbx7	6	0.26632	0.5214	0.999996	568	4	-0.60217	0.90348	0.90333	0.999996	1006	0	-0.60217
Ruvbl2	6	0.024731	0.093442	0.529655	205	3	-0.14228	0.90486	0.90486	0.999996	1007	0	-0.14228
Hist1h2bb	6	0.033897	0.11977	0.607744	229	3	0.01039	0.9052	0.90524	0.999996	1008	0	0.01039
Zmym1	6	0.55102	0.7677	0.999996	819	3	-0.0068008	0.90622	0.90635	0.999996	1009	0	-0.0068008
Phf13	6	0.87605	0.94041	0.999996	1037	2	0.40545	0.90679	0.907	0.999996	1010	0	0.40545
Zkscan8	6	0.53833	0.75845	0.999996	811	2	0.50694	0.90746	0.90771	0.999996	1011	0	0.50694
Dapk3	6	0.090487	0.25859	0.869226	344	4	-1.0619	0.9079	0.9081	0.999996	1012	0	-1.0619
Atrx	6	0.069721	0.21069	0.802711	305	5	-5.0673	0.90901	0.90917	0.999996	1013	0	-5.0673
Jmjd7	6	0.24568	0.49443	0.999996	549	4	-0.77184	0.91032	0.91044	0.999996	1014	0	-0.77184
Maz	6	0.91194	0.9535	0.999996	1053	1	0.53929	0.91119	0.91128	0.999996	1015	0	0.53929
Parp10	6	0.062388	0.19335	0.761621	295	5	-1.4568	0.91151	0.91159	0.999996	1016	0	-1.4568
Kif22	6	0.23913	0.48591	0.999996	543	4	-0.73881	0.91258	0.91249	0.999996	1017	0	-0.73881
H1f0	6	0.46003	0.70091	0.999996	744	3	-0.16389	0.91279	0.9128	0.999996	1018	0	-0.16389
Fam175a	6	0.36778	0.63204	0.999996	669	3	-0.35731	0.9129	0.91295	0.999996	1019	0	-0.35731
Sap25	6	0.016175	0.068135	0.457649	173	5	-1.2748	0.91311	0.9132	0.999996	1020	0	-1.2748
Chd6	6	0.50842	0.73612	0.999996	784	3	-0.099296	0.91364	0.91377	0.999996	1021	0	-0.099296
Pwwp2b	6	0.08141	0.23805	0.864517	319	5	-0.52389	0.91542	0.91562	0.999996	1022	0	-0.52389
Mta2	6	0.3453	0.616	0.999996	656	2	0.19671	0.91583	0.91609	0.999996	1023	0	0.19671
Zfp57	6	0.10341	0.2869	0.888329	373	5	-0.70784	0.91614	0.91644	0.999996	1024	0	-0.70784
Kat6b	6	0.247	0.49614	0.999996	551	4	-0.90329	0.91706	0.91729	0.999996	1025	0	-0.90329
Polr2g	6	0.00032499	0.0016061	0.054892	26	4	-1.1762	0.91828	0.91855	0.999996	1026	0	-1.1762
Zhx3	6	0.08401	0.24405	0.865386	327	5	-1.2309	0.91878	0.91908	0.999996	1027	0	-1.2309
Recql4	6	0.54937	0.7666	0.999996	818	3	0.032161	0.91888	0.91913	0.999996	1028	0	0.032161
Prdm5	6	0.40462	0.65954	0.999996	702	3	-0.22769	0.91928	0.91962	0.999996	1029	0	-0.22769
Mul1	6	0.85315	0.92827	0.999996	1026	2	0.62777	0.91997	0.92048	0.999996	1030	0	0.62777
Ing2	6	0.65524	0.84248	0.999996	912	3	-0.096965	0.92086	0.92132	0.999996	1031	0	-0.096965
Bre	6	0.010594	0.046714	0.38773	140	5	-1.3541	0.92105	0.9215	0.999996	1032	0	-1.3541
Usp22	6	0.084537	0.24533	0.866487	329	5	-1.6914	0.92299	0.92348	0.999996	1033	0	-1.6914
Keap1	6	0.026047	0.097225	0.547783	206	5	-2.2753	0.92375	0.92425	0.999996	1034	0	-2.2753
Aff2	6	0.1504	0.36112	0.907025	461	4	-0.44167	0.92423	0.92476	0.999996	1035	0	-0.44167
Tbl1x	6	0.34299	0.61409	0.999996	655	4	-1.2604	0.92451	0.92505	0.999996	1036	0	-1.2604
Smyd1	6	0.40434	0.65935	0.999996	701	3	-0.99403	0.92489	0.92546	0.999996	1037	0	-0.99403
Ddx42	6	0.086647	0.25004	0.867787	332	4	-0.95877	0.92535	0.92595	0.999996	1038	0	-0.95877
Ehmt2	6	0.047655	0.15651	0.68184	267	5	-1.161	0.92573	0.92633	0.999996	1039	0	-1.161
Prkcb	6	0.16935	0.38936	0.938673	482	4	-0.56214	0.92766	0.92827	0.999996	1040	0	-0.56214
Polr2d	6	0.0026882	0.013186	0.209887	73	4	-1.4459	0.92784	0.92846	0.999996	1041	0	-1.4459
Foxo4	6	0.2606	0.51405	0.999996	563	4	-0.83376	0.92928	0.92979	0.999996	1042	0	-0.83376
Pcgf6	6	0.037784	0.13042	0.62722	241	5	-2.0717	0.92946	0.92995	0.999996	1043	0	-2.0717
Dhx29	6	0.020775	0.082152	0.507768	188	5	-3.7165	0.93157	0.93204	0.999996	1044	0	-3.7165
Med29	6	0.0046557	0.022286	0.278452	92	4	-2.0039	0.932	0.93246	0.999996	1045	0	-2.0039
Pax5	6	0.22566	0.46743	0.999996	532	4	-0.80796	0.93312	0.93367	0.999996	1046	0	-0.80796
Art1	6	0.092617	0.26344	0.869226	353	5	-1.16	0.93379	0.93432	0.999996	1047	0	-1.16
Cdca2	6	0.32171	0.58901	0.999996	629	4	-0.66111	0.93438	0.93486	0.999996	1048	0	-0.66111
Phf15	6	0.068174	0.20699	0.801733	300	5	-1.2293	0.9353	0.93573	0.999996	1049	0	-1.2293
Sirt3	6	0.20169	0.43503	0.985689	512	4	-0.84164	0.93563	0.9361	0.999996	1050	0	-0.84164
none	212	0.4624	0.78765	0.999996	747	107	-0.27305	0.93643	0.9362	0.999996	1051	9	-0.27305
Fkbp1a	6	0.30567	0.56979	0.999996	611	3	-0.57235	0.93767	0.9378	0.999996	1052	0	-0.57235
Skiv2l	6	0.083985	0.24398	0.865386	326	4	-1.1786	0.93775	0.93785	0.999996	1053	0	-1.1786
Kdm4d	6	0.63472	0.82818	0.999996	893	3	-0.11928	0.93791	0.93798	0.999996	1054	0	-0.11928
Taf15	6	0.039273	0.13443	0.637563	245	5	-1.6424	0.93807	0.93814	0.999996	1055	0	-1.6424
Eif4a1	6	0.007268	0.033277	0.361973	106	4	-0.88253	0.93854	0.93852	0.999996	1056	0	-0.88253
Hmg20b	6	0.037533	0.12971	0.62722	238	3	-1.0813	0.93878	0.93875	0.999996	1057	0	-1.0813
Gon4l	6	0.13572	0.33936	0.899723	413	3	-0.7564	0.93886	0.93881	0.999996	1058	0	-0.7564
Smarcal1	6	0.51565	0.74185	0.999996	790	3	-0.25728	0.93957	0.93957	0.999996	1059	0	-0.25728
Tle4	6	0.37466	0.63732	0.999996	677	3	-0.24753	0.94233	0.94243	0.999996	1060	0	-0.24753
Esco2	6	0.092277	0.26271	0.869226	350	4	-0.93084	0.94263	0.94279	0.999996	1061	0	-0.93084
Cxxc5	6	0.078555	0.23179	0.854007	314	4	-0.72566	0.94286	0.94302	0.999996	1062	0	-0.72566
Kdm5d	6	0.55135	0.76794	0.999996	820	3	-0.47694	0.94316	0.94334	0.999996	1063	0	-0.47694
D1Pas1	6	0.16682	0.38544	0.935044	479	4	-0.8459	0.94345	0.94355	0.999996	1064	0	-0.8459
H2afy2	6	0.21156	0.44872	0.996962	523	4	-0.96374	0.94375	0.94386	0.999996	1065	0	-0.96374
Trim13	6	0.28363	0.5439	0.999996	585	4	-0.81196	0.94499	0.94517	0.999996	1066	0	-0.81196
Polr2k	6	0.043738	0.14617	0.673994	253	5	-0.71317	0.94506	0.94525	0.999996	1067	0	-0.71317
Zcwpw1	6	0.32717	0.59548	0.999996	637	4	-0.37633	0.94535	0.94548	0.999996	1068	0	-0.37633
Dhx57	6	0.45806	0.6996	0.999996	742	3	-0.41483	0.94542	0.94554	0.999996	1069	0	-0.41483
Phf10	6	0.085599	0.24755	0.867787	331	5	-1.1183	0.94599	0.94614	0.999996	1070	0	-1.1183
Apitd1	6	0.1613	0.37729	0.922841	475	4	-0.78478	0.94614	0.94626	0.999996	1071	0	-0.78478
Tet3	6	0.52481	0.7487	0.999996	795	3	-0.24824	0.94663	0.94669	0.999996	1072	0	-0.24824
Zmynd11	6	0.046208	0.15252	0.68184	260	5	-0.93859	0.94699	0.94702	0.999996	1073	0	-0.93859
Nsun3	6	0.088864	0.25515	0.869226	339	4	-1.4725	0.94734	0.94734	0.999996	1074	0	-1.4725
Hdac4	6	0.48136	0.71657	0.999996	763	2	0.22179	0.94844	0.94854	0.999996	1075	0	0.22179
Oard1	6	0.56196	0.77563	0.999996	829	3	-0.2368	0.94919	0.94942	0.999996	1076	0	-0.2368
Recql	6	0.07737	0.22908	0.853183	312	5	-1.1406	0.94933	0.94955	0.999996	1077	0	-1.1406
Hprt	6	0.23299	0.47729	0.999996	537	4	-0.83309	0.94993	0.9502	0.999996	1078	0	-0.83309
Mael	6	0.047458	0.15598	0.68184	265	5	-1.3089	0.95178	0.95206	0.999996	1079	0	-1.3089
Myc	6	0.00042051	0.0020833	0.068344	35	5	-2.5082	0.95255	0.95289	0.999996	1080	0	-2.5082
Hfm1	6	0.061964	0.1925	0.760844	294	5	-1.3044	0.95281	0.95309	0.999996	1081	0	-1.3044
Huwe1	6	0.0052622	0.024953	0.29578	96	5	-2.0416	0.95394	0.95429	0.999996	1082	0	-2.0416
Atxn3	6	0.095121	0.26877	0.87238	359	5	-0.75972	0.95456	0.9549	0.999996	1083	0	-0.75972
Pax6	6	0.014394	0.062035	0.436874	165	5	-2.1105	0.95542	0.95567	0.999996	1084	0	-2.1105
Pcgf5	6	0.19269	0.42294	0.974267	504	4	-1.6093	0.95614	0.95637	0.999996	1085	0	-1.6093
Tdrd9	6	0.62041	0.81757	0.999996	880	2	0.2237	0.95656	0.95675	0.999996	1086	0	0.2237
Foxo3	6	0.16183	0.37803	0.922841	476	4	-0.58588	0.9568	0.957	0.999996	1087	0	-0.58588
Uimc1	6	0.018656	0.075429	0.484246	181	5	-2.8789	0.95733	0.95756	0.999996	1088	0	-2.8789
Prmt2	6	0.1453	0.35385	0.899723	449	4	-0.3547	0.95744	0.95764	0.999996	1089	0	-0.3547
Banp	6	0.0049755	0.023606	0.288744	95	4	-1.9514	0.9575	0.9577	0.999996	1090	0	-1.9514
Padi3	6	0.18801	0.41664	0.968267	500	4	-1.5576	0.95837	0.95851	0.999996	1091	0	-1.5576
Cstl1	6	0.40489	0.65971	0.999996	703	3	-0.3304	0.95849	0.9586	0.999996	1092	0	-0.3304
Uhrf2	6	0.028699	0.1047	0.571166	213	5	-1.8166	0.95894	0.95911	0.999996	1093	0	-1.8166
Rai1	6	0.091748	0.26153	0.869226	346	4	-2.2244	0.959	0.95915	0.999996	1094	0	-2.2244
Prmt7	6	0.07319	0.21927	0.826124	308	5	-1.1499	0.9617	0.96189	0.999996	1095	0	-1.1499
Hmga2	6	0.0036011	0.017412	0.243767	83	5	-1.2316	0.96322	0.96334	0.999996	1096	0	-1.2316
Mcm7	6	0.013918	0.060169	0.43426	161	5	-2.8467	0.96333	0.96344	0.999996	1097	0	-2.8467
Prkcd	6	0.34122	0.6122	0.999996	652	4	-0.20835	0.96358	0.96365	0.999996	1098	0	-0.20835
Rag1	6	0.048547	0.15879	0.68184	271	4	-2.6133	0.96414	0.96428	0.999996	1099	0	-2.6133
L3mbtl2	6	0.047169	0.15508	0.68184	264	5	-2.0156	0.9646	0.96475	0.999996	1100	0	-2.0156
Svep1	6	0.094662	0.26789	0.871967	358	5	-0.56753	0.96465	0.96478	0.999996	1101	0	-0.56753
Mllt6	6	0.28433	0.54472	0.999996	586	4	-1.011	0.96588	0.96592	0.999996	1102	0	-1.011
Dnmt1	6	0.017783	0.072847	0.480957	176	5	-3.7181	0.96689	0.96673	0.999996	1103	0	-3.7181
Tdg	6	0.03165	0.11351	0.59989	218	5	-0.50113	0.96783	0.96767	0.999996	1104	0	-0.50113
Mettl20	6	0.32692	0.59522	0.999996	636	4	-0.4933	0.96787	0.96771	0.999996	1105	0	-0.4933
Chd9	6	0.024505	0.092913	0.529242	204	5	-1.3006	0.96879	0.96863	0.999996	1106	0	-1.3006
Leo1	6	0.051676	0.16695	0.697824	279	5	-1.4782	0.96888	0.96874	0.999996	1107	0	-1.4782
Pias4	6	0.00090374	0.0046821	0.113346	48	5	-5.4938	0.96919	0.9691	0.999996	1108	0	-5.4938
Ccnk	6	0.024095	0.09178	0.527801	201	5	-0.31581	0.96963	0.9695	0.999996	1109	0	-0.31581
Prmt3	6	0.046824	0.15419	0.68184	262	5	-2.0398	0.97033	0.97021	0.999996	1110	0	-2.0398
Suv39h2	6	0.27988	0.53929	0.999996	581	4	-0.46317	0.97081	0.97079	0.999996	1111	0	-0.46317
Uba1	6	0.0013818	0.0067952	0.146223	54	5	-1.4991	0.97267	0.97266	0.999996	1112	0	-1.4991
Aff1	6	0.19665	0.42828	0.977718	509	4	-0.23447	0.97414	0.97408	0.999996	1113	0	-0.23447
safe	201	0.34965	0.69776	0.999996	660	101	-0.12263	0.9743	0.97454	0.999996	1114	8	-0.12263
Asmt	6	0.16917	0.38914	0.938673	480	4	-1.4065	0.97626	0.97625	0.999996	1115	0	-1.4065
Zbtb38	6	0.050341	0.16342	0.691688	275	5	-0.86453	0.97676	0.97669	0.999996	1116	0	-0.86453
Nek9	6	0.09099	0.25967	0.869226	345	4	-1.0573	0.97786	0.97784	0.999996	1117	0	-1.0573
Rest	6	0.01169	0.051341	0.414295	144	5	-2.4267	0.97944	0.97945	0.999996	1118	0	-2.4267
Cenpe	6	0.052569	0.16936	0.702495	281	5	-0.53192	0.97963	0.9797	0.999996	1119	0	-0.53192
Paf1	6	0.0028486	0.014063	0.215057	75	5	-1.2086	0.9802	0.98033	0.999996	1120	0	-1.2086
Kat2a	6	0.033479	0.11882	0.607744	227	5	-0.76173	0.98038	0.9805	0.999996	1121	0	-0.76173
Stag3	6	0.051307	0.16618	0.697126	278	5	-1.2931	0.98116	0.98117	0.999996	1122	0	-1.2931
Taf1c	6	0.0049651	0.023555	0.288744	94	5	-0.78057	0.98285	0.98289	0.999996	1123	0	-0.78057
Atxn7l3	6	0.066648	0.20322	0.795096	297	5	-1.9491	0.98376	0.98388	0.999996	1124	0	-1.9491
Smarcc1	6	0.0012017	0.006071	0.13329	52	6	-2.4582	0.98473	0.98473	0.999996	1125	0	-2.4582
Suv420h1	6	0.013772	0.059666	0.43426	157	6	-1.6064	0.98623	0.98629	0.999996	1126	0	-1.6064
Fubp3	6	0.013233	0.05757	0.43426	154	6	-1.0113	0.98677	0.98681	0.999996	1127	0	-1.0113
Rb1	6	0.01284	0.056138	0.429162	152	6	-0.84325	0.98716	0.98718	0.999996	1128	0	-0.84325
Cxxc4	6	0.012754	0.055763	0.429119	151	6	-0.78573	0.98725	0.98731	0.999996	1129	0	-0.78573
Hat1	6	0.011542	0.05077	0.412899	142	6	-0.75491	0.98846	0.9884	0.999996	1130	0	-0.75491
Dnmt3b	6	0.010106	0.044763	0.376919	138	6	-1.0638	0.98989	0.98972	0.999996	1131	0	-1.0638
Dhx34	6	0.0094543	0.042054	0.361973	135	6	-1.2146	0.99055	0.99025	0.999996	1132	0	-1.2146
Ehmt1	6	0.0083978	0.037964	0.361973	111	6	-0.84986	0.9916	0.99125	0.999996	1133	0	-0.84986
Ascl2	6	0.0079617	0.036328	0.361973	108	6	-1.5423	0.99204	0.99168	0.999996	1134	0	-1.5423
Zbtb12	6	0.0062697	0.029026	0.321216	105	6	-0.95651	0.99373	0.99338	0.999996	1135	0	-0.95651
Prdm4	6	0.0056892	0.02664	0.30649	101	6	-2.0739	0.99431	0.99404	0.999996	1136	0	-2.0739
Mis18bp1	6	0.0052762	0.025012	0.29578	98	6	-2.0812	0.99472	0.99451	0.999996	1137	0	-2.0812
Suz12	6	0.00058263	0.0029524	0.083675	41	6	-4.2783	0.99547	0.99533	0.999996	1138	0	-4.2783
Mis18a	6	0.0037941	0.01823	0.250262	84	6	-0.45988	0.99621	0.99608	0.999996	1139	0	-0.45988
Hnrnpa0	6	0.0030915	0.015137	0.222647	79	6	-5.626	0.99691	0.9967	0.999996	1140	0	-5.626
Tceb3	6	0.0027532	0.013552	0.212804	74	6	-2.8579	0.99725	0.99706	0.999996	1141	0	-2.8579
Nsun5	6	0.0026533	0.013024	0.209887	71	6	-1.6287	0.99735	0.99718	0.999996	1142	0	-1.6287
Kat7	6	0.002468	0.012248	0.203324	70	6	-1.11	0.99753	0.99735	0.999996	1143	0	-1.11
Rnf168	6	0.0024194	0.012044	0.203324	66	6	-0.57453	0.99758	0.9974	0.999996	1144	0	-0.57453
Csnk2a1	6	0.00087377	0.0045372	0.112176	47	6	-4.3619	0.99913	0.99908	0.999996	1145	0	-4.3619
Cenpa	6	0.00054344	0.0027394	0.079827	38	6	-1.5392	0.99946	0.99943	0.999996	1146	0	-1.5392
Ubr4	6	0.00053121	0.0026371	0.079827	37	6	-3.9686	0.99947	0.99944	0.999996	1147	0	-3.9686
Myb	6	0.00032146	0.001555	0.054892	25	6	-2.5132	0.99968	0.99967	0.999996	1148	0	-2.5132
Taf1a	6	0.00030969	0.0015039	0.054892	24	6	-3.3631	0.99969	0.99968	0.999996	1149	0	-3.3631
Chmp4b	6	0.0002845	0.0013931	0.054892	23	6	-4.1544	0.99972	0.99972	0.999996	1150	0	-4.1544
Cenpk	6	0.00020215	0.00087337	0.048326	21	6	-3.0024	0.9998	0.99982	0.999996	1151	0	-3.0024
Setd1b	6	0.00018739	0.00081372	0.047277	20	6	-1.9504	0.99981	0.99983	0.999996	1152	0	-1.9504
Tada1	6	0.0001166	0.00053254	0.03873	16	6	-1.5219	0.99988	0.99991	0.999996	1153	0	-1.5219
Sp140	6	5.96e-05	0.00025988	0.023229	14	6	-3.8227	0.99994	0.99995	0.999996	1154	0	-3.8227
Phf5a	6	9.12e-07	4.26e-06	0.000707	6	6	-0.26646	0.99996	0.99998	0.999996	1155	0	-0.26646
Hist1h4a	6	6.4e-06	2.13e-05	0.00225	10	6	-0.56179	0.99996	0.99998	0.999996	1156	0	-0.56179
Men1	6	6.4e-06	2.13e-05	0.00225	9	6	-0.26646	0.99998	1	0.999996	1157	0	-0.26646
Polr2e	6	6.75e-08	4.26e-06	0.000707	3	6	-0.26646	1	1	0.999996	1158	0	-0.26646
Ddx5	6	3.91e-06	1.28e-05	0.001856	8	6	-2.0566	1	1	0.999996	1159	0	-2.0566
Polr2l	6	2.46e-07	4.26e-06	0.000707	5	6	-1.8177	1	1	0.999996	1160	0	-1.8177
RPL24	6	6.14e-08	4.26e-06	0.000707	2	6	-2.7338	1	1	0.999996	1161	0	-2.7338
Hist1h2bj	6	2.97e-10	4.26e-06	0.000707	1	6	-0.26646	1	1	0.999996	1162	0	-0.26646

## Sheet: SGCday_12_mv411
id	num	neg|score	neg|p-value	neg|fdr	neg|rank	neg|goodsgrna	neg|lfc	pos|score	pos|p-value	pos|fdr	pos|rank	pos|goodsgrna	pos|lfc
AHR	10	1	1	1	20561	0	7.4867	5.47e-23	2.41e-07	0.000165	2	10	7.4867
ARNT	10	1	1	1	20562	0	7.3714	1.33e-22	2.41e-07	0.000165	3	10	7.3714
PCGF1	10	1	1	1	20570	0	6.556	7.28e-27	2.41e-07	0.000165	1	10	6.556
BCOR	10	0.94672	0.94658	1	18426	0	6.3406	1.11e-18	2.41e-07	0.000165	4	8	6.3406
KMT2D	10	1	1	1	20571	0	4.6383	2.38e-18	2.41e-07	0.000165	5	10	4.6383
AMBRA1	10	1	1	1	20569	0	4.027	4.44e-15	2.41e-07	0.000165	6	10	4.027
SUZ12	10	0.81492	0.87314	1	15767	1	3.9625	4.89e-13	2.41e-07	0.000165	10	9	3.9625
BAP1	10	0.21145	0.42684	1	7889	2	3.4735	6.72e-12	2.41e-07	0.000165	16	8	3.4735
NCOA6	10	0.99135	0.99143	1	20130	0	3.4332	2.02e-13	2.41e-07	0.000165	9	8	3.4332
EZH2	10	0.42245	0.63395	1	11418	1	3.1773	9.83e-13	2.41e-07	0.000165	11	9	3.1773
EED	10	1	1	1	20549	0	2.8852	9.06e-15	2.41e-07	0.000165	7	9	2.8852
AEBP2	10	0.99826	0.9983	1	20443	0	2.8739	5.46e-11	2.41e-07	0.000165	18	9	2.8739
LZTR1	10	1	1	1	20563	0	2.7662	1.49e-12	2.41e-07	0.000165	13	10	2.7662
JMJD6	10	1	1	1	20558	0	2.4556	1.31e-12	2.41e-07	0.000165	12	9	2.4556
ZC3HC1	10	0.99991	0.99992	1	20539	0	2.4501	1.85e-09	2.41e-07	0.000165	23	9	2.4501
IGLJ6	2	0.7899	0.78936	1	15471	0	2.3643	0.0034687	0.0066591	0.541872	455	1	2.3643
CREBBP	10	1	1	1	20551	0	2.3575	3.23e-10	2.41e-07	0.000165	19	8	2.3575
GMEB1	10	0.93641	0.93653	1	18059	1	2.2827	3.78e-08	2.41e-07	0.000165	26	7	2.2827
JARID2	10	1	1	1	20568	0	2.2734	2.94e-12	2.41e-07	0.000165	14	10	2.2734
OTUD5	10	1	1	1	20565	0	2.2635	1.64e-13	2.41e-07	0.000165	8	10	2.2635
RBM10	10	1	1	1	20560	0	2.2186	1.62e-09	2.41e-07	0.000165	22	10	2.2186
NF1	10	1	1	1	20567	0	2.191	5.11e-12	2.41e-07	0.000165	15	10	2.191
UTY	10	0.66397	0.79174	1	14125	1	2.1278	4.44e-08	2.41e-07	0.000165	27	8	2.1278
PELO	10	0.99967	0.99968	1	20516	0	2.0875	2.58e-09	2.41e-07	0.000165	24	9	2.0875
PUS3	10	0.99342	0.99352	1	20225	0	2.0744	4.38e-07	3.13e-06	0.00165	39	6	2.0744
ABCF2	10	1	1	1	20555	0	2.0081	8.4e-10	2.41e-07	0.000165	21	9	2.0081
GLTSCR1	10	0.97827	0.97832	1	19600	0	2.0042	2.05e-07	1.2e-06	0.000688	35	7	2.0042
AMD1	10	1	1	1	20566	0	1.9139	2.96e-11	2.41e-07	0.000165	17	10	1.9139
ARID4A	10	0.99792	0.99794	1	20421	0	1.9085	3.33e-08	2.41e-07	0.000165	25	8	1.9085
AIP	10	1	1	1	20564	0	1.8685	5.74e-10	2.41e-07	0.000165	20	10	1.8685
HTN1	1	0.96261	0.96281	1	19006	0	1.8514	0.037391	0.037309	0.809219	2355	1	1.8514
NSUN2	10	0.99881	0.99882	1	20465	0	1.8492	7.84e-07	5.05e-06	0.002599	40	6	1.8492
NSD1	10	0.98379	0.98386	1	19801	0	1.8222	8.85e-08	2.41e-07	0.000165	30	7	1.8222
UBA6	10	0.48411	0.68899	1	12662	1	1.8022	1.24e-06	6.5e-06	0.003038	44	7	1.8022
ANKRD11	10	0.91225	0.91796	1	17379	1	1.756	5.39e-06	3.35e-05	0.014158	48	6	1.756
TAZ	10	0.66397	0.79174	1	14159	1	1.7518	1.34e-07	1.2e-06	0.000688	34	9	1.7518
IPPK	10	0.93339	0.93386	1	17980	1	1.6878	5.45e-06	3.39e-05	0.014158	49	7	1.6878
BMI1	10	0.27678	0.49614	1	9041	2	1.6766	2.73e-07	1.68e-06	0.000937	37	7	1.6766
GPS2	10	0.34476	0.5605	1	10172	1	1.6495	1.88e-06	1.18e-05	0.005391	45	6	1.6495
SPRED2	10	0.96215	0.96214	1	18993	0	1.6455	9.51e-06	5.9e-05	0.020557	59	6	1.6455
NUP98	10	0.92012	0.92343	1	17596	1	1.64	7.26e-06	4.5e-05	0.017238	53	6	1.64
UBR5	10	0.99838	0.99842	1	20450	0	1.6292	2.91e-06	1.66e-05	0.007426	46	8	1.6292
GNE	10	0.9153	0.92004	1	17475	1	1.6146	5.66e-06	3.44e-05	0.014158	50	7	1.6146
CDKN1B	10	0.99999	0.99999	1	20547	0	1.5581	7.38e-06	4.6e-05	0.017238	54	8	1.5581
BIRC6	10	0.98697	0.98709	1	19947	0	1.5574	8e-08	2.41e-07	0.000165	29	8	1.5574
METAP1	10	0.18857	0.39312	1	7449	2	1.5158	2.77e-05	0.00016364	0.046495	72	6	1.5158
PFKP	10	0.83029	0.87852	1	15962	1	1.5063	5.06e-08	2.41e-07	0.000165	28	8	1.5063
TIMP4	10	0.2174	0.43552	1	8003	3	1.5058	1.82e-05	0.00011864	0.037548	65	6	1.5058
LAP3	10	1	1	1	20557	0	1.503	2.7e-05	0.00015907	0.046088	71	6	1.503
MSN	10	0.66397	0.79174	1	13966	1	1.4968	3.24e-05	0.00019228	0.051369	77	6	1.4968
ENO1	10	1	1	1	20554	0	1.495	1.33e-07	1.2e-06	0.000688	33	9	1.495
MSL2	10	1	1	1	20559	0	1.4842	1.11e-07	7.22e-07	0.000464	31	9	1.4842
YY1	10	0.90606	0.91404	1	17238	1	1.4731	2.43e-05	0.00014656	0.043693	69	6	1.4731
IPMK	10	0.96477	0.96475	1	19080	0	1.4695	4.5e-06	2.62e-05	0.011481	47	8	1.4695
RBPJ	10	0.7943	0.86642	1	15517	1	1.464	1.19e-06	6.5e-06	0.003038	43	7	1.464
NFRKB	10	1	1	1	20556	0	1.4602	4.25e-07	3.13e-06	0.00165	38	9	1.4602
NKTR	10	0.037597	0.12306	0.733754	3398	1	1.457	1e-06	5.54e-06	0.002711	42	6	1.457
WAC	10	0.45713	0.66661	1	12139	1	1.4465	5.98e-05	0.00035304	0.084446	86	6	1.4465
FASN	10	1	1	1	20550	0	1.4463	6.89e-05	0.00040791	0.092863	90	7	1.4463
WDR20	10	0.90935	0.9161	1	17316	1	1.445	2.06e-07	1.2e-06	0.000688	36	8	1.445
DSCR3	10	0.99784	0.99787	1	20417	0	1.423	3.99e-05	0.00023945	0.063151	78	6	1.423
PPP1R12A	10	0.99989	0.9999	1	20537	0	1.4126	7.45e-06	4.64e-05	0.017238	55	7	1.4126
IGLJ7	1	0.92759	0.92784	1	17813	0	1.4087	0.072413	0.07247	0.880631	3850	1	1.4087
TRAJ12	2	0.97485	0.97481	1	19464	0	1.3993	0.025145	0.04631	0.838334	1794	2	1.3993
CLASRP	10	0.081846	0.22575	0.88387	5182	2	1.3841	1.18e-05	7.34e-05	0.024281	61	7	1.3841
FCHO1	10	0.99996	0.99997	1	20542	0	1.367	5.06e-05	0.00029576	0.076052	80	7	1.367
PITRM1	10	0.99988	0.99989	1	20534	0	1.3665	6.07e-05	0.00035785	0.084614	87	6	1.3665
CHD8	10	0.99997	0.99998	1	20546	0	1.3608	1.26e-07	7.22e-07	0.000464	32	9	1.3608
SMEK2	10	0.94334	0.94316	1	18296	1	1.3527	1.87e-05	0.00012105	0.037729	66	7	1.3527
EIF3K	10	0.39317	0.60619	1	10932	2	1.349	5.22e-05	0.00030683	0.077924	81	6	1.349
MTHFD1L	10	0.90335	0.91238	1	17184	1	1.349	2.81e-05	0.00016533	0.046495	73	7	1.349
RABIF	10	0.27678	0.49614	1	9132	2	1.348	5.76e-05	0.00033523	0.082096	84	7	1.348
AHCYL1	10	0.99145	0.99153	1	20136	0	1.3432	9.62e-06	6.04e-05	0.02071	60	7	1.3432
BRD1	10	0.95895	0.95886	1	18874	0	1.3418	1.18e-05	7.39e-05	0.024281	62	7	1.3418
DNAJC19	9	0.23663	0.43545	1	8320	2	1.3259	0.00034359	0.0018143	0.278521	137	5	1.3259
UCHL5	10	0.98576	0.98586	1	19890	0	1.3103	6.22e-05	0.00037085	0.08669	88	6	1.3103
AC121757.1	1	0.91614	0.91655	1	17500	0	1.3049	0.083864	0.083886	0.898098	4196	1	1.3049
RANBP9	10	0.98661	0.98672	1	19929	0	1.3049	2.32e-05	0.00014319	0.043317	68	7	1.3049
USP7	10	0.92561	0.92753	1	17750	1	1.3009	4.21e-05	0.00024908	0.064858	79	7	1.3009
PITPNB	10	0.99186	0.99191	1	20152	0	1.2984	2.83e-05	0.00016725	0.046495	74	6	1.2984
ID2	10	1	1	1	20553	0	1.285	0.00019954	0.0011809	0.211235	115	6	1.285
LUZP6	4	0.99907	0.99906	1	20477	0	1.28	0.0030062	0.0087321	0.581691	420	3	1.28
TFEB	10	0.95642	0.95638	1	18775	0	1.2795	0.00010483	0.00061102	0.128258	98	6	1.2795
LSM1	10	0.9517	0.95163	1	18599	0	1.2766	0.00016204	0.00096045	0.181261	109	7	1.2766
TMEM66	10	0.093227	0.24452	0.912602	5475	2	1.2547	9.45e-05	0.00055134	0.118142	96	6	1.2547
ETFA	10	0.92883	0.93007	1	17845	1	1.254	9.18e-06	5.75e-05	0.020399	58	7	1.254
MAEA	10	0.9917	0.99177	1	20145	0	1.2469	0.00014505	0.00086611	0.171316	104	6	1.2469
AL353354.1	4	0.95831	0.95821	1	18856	0	1.2425	0.0075474	0.020389	0.723047	781	3	1.2425
SLTM	10	0.27567	0.49512	1	8911	1	1.2411	6.93e-06	4.26e-05	0.016851	52	8	1.2411
BCLAF1	10	0.92668	0.92837	1	17784	1	1.2375	0.00032437	0.0018485	0.280686	134	6	1.2375
TRAJ31	3	0.98642	0.98657	1	19922	0	1.2317	0.023176	0.044459	0.838334	1698	2	1.2317
LIPF	10	0.91719	0.92133	1	17528	1	1.2303	0.00016128	0.00095708	0.181261	108	6	1.2303
IPO5	10	0.99205	0.99212	1	20163	0	1.224	0.00010451	0.00060789	0.128258	97	7	1.224
RP6-24A23.6	5	0.97395	0.97397	1	19434	0	1.2209	0.0054248	0.016871	0.69595	619	3	1.2209
SUV39H1	10	1	1	1	20552	0	1.2196	1.69e-05	0.00010853	0.034886	64	7	1.2196
TFPT	10	0.99287	0.99295	1	20204	0	1.2157	7.29e-05	0.00043005	0.096158	92	7	1.2157
TIMM17A	10	1	1	1	20548	0	1.2053	6.9e-06	4.26e-05	0.016851	51	8	1.2053
FIZ1	10	0.91571	0.92033	1	17490	1	1.1983	0.00040167	0.0022191	0.312729	145	6	1.1983
HELZ	10	0.99996	0.99996	1	20541	0	1.194	0.00019725	0.0011665	0.210483	114	6	1.194
PITX1	10	0.66397	0.79174	1	13928	1	1.1899	0.00015483	0.00092315	0.177478	107	6	1.1899
ACOX1	10	0.84125	0.88273	1	16115	1	1.1882	0.0001546	0.00092243	0.177478	105	5	1.1882
OTUD6B	10	0.99478	0.99488	1	20277	0	1.1844	5.63e-05	0.0003256	0.080699	83	7	1.1844
ESR2	10	0.87854	0.89888	1	16708	1	1.1839	0.00041119	0.0022662	0.312878	149	6	1.1839
GCNT6	10	0.2904	0.50907	1	9435	1	1.1819	0.00024684	0.0014572	0.247406	119	6	1.1819
ZMYM3	10	0.99944	0.99947	1	20499	0	1.1705	0.00027665	0.0016213	0.257616	128	6	1.1705
DDX41	10	0.99612	0.99618	1	20337	0	1.167	0.00019121	0.0011342	0.206563	112	6	1.167
OR2L13	10	0.051441	0.15701	0.818583	3883	1	1.1637	0.00063488	0.0033501	0.381651	179	6	1.1637
HSPA2	10	0.51927	0.70733	1	12907	2	1.1562	0.00058159	0.0031008	0.379678	168	6	1.1562
GNA13	10	0.94094	0.94081	1	18212	1	1.1556	3.17e-05	0.00018506	0.050091	76	7	1.1556
MBD3	10	0.3583	0.57324	1	10381	1	1.1507	0.00025451	0.0015034	0.247406	125	7	1.1507
PHC3	10	0.99955	0.99958	1	20506	0	1.1492	0.00051913	0.0027933	0.356897	161	6	1.1492
BRD9	10	0.98588	0.98598	1	19899	0	1.1466	0.00015481	0.00092291	0.177478	106	7	1.1466
GANAB	10	0.92291	0.9255	1	17667	1	1.1465	0.00072143	0.0037467	0.407905	188	6	1.1465
HEATR2	10	0.85138	0.88678	1	16262	1	1.1425	0.00037818	0.0021117	0.306071	141	6	1.1425
DRG1	10	0.99804	0.99806	1	20431	0	1.1394	0.00024869	0.0014697	0.247406	120	6	1.1394
SNX27	10	0.99933	0.99936	1	20495	0	1.1358	0.0002528	0.0014947	0.247406	124	6	1.1358
PUM2	10	0.9951	0.99519	1	20292	0	1.1331	0.00065309	0.0034426	0.386166	183	6	1.1331
HDAC4	10	0.99907	0.99909	1	20478	0	1.1316	0.00019142	0.0011347	0.206563	113	7	1.1316
CBLL1	10	0.97976	0.97981	1	19658	0	1.1311	0.0003038	0.0017426	0.269523	133	6	1.1311
SRSF7	10	0.88971	0.90459	1	16921	1	1.1276	0.00058782	0.0031292	0.379678	169	6	1.1276
RASA2	10	0.96823	0.9682	1	19205	0	1.1246	7.52e-06	4.69e-05	0.017238	56	8	1.1246
ABCD4	10	0.9833	0.98337	1	19777	0	1.1245	0.00043854	0.0023962	0.318013	155	6	1.1245
IP6K2	10	0.99084	0.99093	1	20112	0	1.1233	0.00038197	0.0021329	0.306071	143	6	1.1233
STAP2	10	0.66397	0.79174	1	14086	1	1.12	0.00016422	0.00097152	0.181683	110	7	1.12
TRAJ2	1	0.89543	0.89583	1	17031	0	1.1189	0.10457	0.10455	0.922722	4761	1	1.1189
KDM6A	10	0.18493	0.3878	1	7401	2	1.1095	0.00061286	0.0032313	0.379678	174	6	1.1095
TRIQK	5	0.98351	0.98357	1	19788	0	1.0984	0.012857	0.034274	0.795773	1134	3	1.0984
TPR	10	0.99981	0.99983	1	20529	0	1.0937	0.00025122	0.001486	0.247406	123	5	1.0937
ARL13B	10	0.66397	0.79174	1	14209	1	1.0936	0.00013022	0.00077563	0.156426	102	7	1.0936
RIC8A	10	0.95134	0.95127	1	18587	0	1.0889	6.48e-05	0.00038529	0.089053	89	5	1.0889
DDX56	10	0.023794	0.087544	0.599889	2967	2	1.0838	0.00037212	0.0020829	0.306071	139	6	1.0838
PDCL	10	0.99973	0.99974	1	20520	0	1.0789	0.00057434	0.0030618	0.377157	167	6	1.0789
MCM10	10	0.70438	0.81831	1	14642	2	1.0652	0.00063805	0.003368	0.381651	181	6	1.0652
RPS9	10	0.93299	0.93351	1	17962	1	1.064	0.0004374	0.0023904	0.318013	154	6	1.064
KIDINS220	10	0.27678	0.49614	1	9139	2	1.0614	0.00090875	0.0046299	0.466875	203	6	1.0614
GCH1	10	0.94555	0.94538	1	18386	0	1.0607	0.0011832	0.0058717	0.526065	228	6	1.0607
ADAMTSL4-AS1	10	0.66397	0.79174	1	14120	1	1.0595	0.00071509	0.0037198	0.407905	187	6	1.0595
RGS19	10	0.99557	0.99564	1	20314	0	1.059	0.00055921	0.0029911	0.375181	163	6	1.059
XPO4	10	0.9926	0.99267	1	20192	0	1.0574	0.00067751	0.0035523	0.392872	186	6	1.0574
C7orf73	3	0.27903	0.33097	1	9275	1	1.05	0.042764	0.0767	0.8889	2578	2	1.05
PDIA5	10	0.35947	0.57435	1	10397	2	1.0485	0.0014246	0.0069503	0.541872	260	6	1.0485
ERI1	10	0.86695	0.89346	1	16517	1	1.0453	0.0014814	0.007204	0.541872	271	6	1.0453
RP11-248J23.6	10	0.42488	0.63622	1	11472	3	1.0433	6.96e-05	0.0004108	0.092863	91	5	1.0433
MTX2	10	0.96484	0.96481	1	19087	0	1.0401	0.00042866	0.002349	0.317906	152	6	1.0401
CCSER2	10	0.92389	0.92624	1	17695	1	1.0397	0.00063533	0.003354	0.381651	180	6	1.0397
RAE1	10	0.33114	0.54763	1	9969	3	1.0329	0.00076558	0.00396	0.422075	193	6	1.0329
MICU1	10	0.99255	0.99263	1	20190	0	1.0321	5.92e-05	0.00034919	0.084446	85	5	1.0321
CDK8	10	0.82063	0.87511	1	15834	1	1.0296	8.16e-05	0.00047914	0.104856	94	7	1.0296
SLC35D1	10	0.94173	0.94157	1	18247	1	1.0273	0.00037767	0.0021093	0.306071	140	6	1.0273
GTPBP3	10	0.98734	0.98745	1	19978	0	1.024	0.00024996	0.0014803	0.247406	122	7	1.024
SMEK1	10	0.99458	0.99466	1	20268	0	1.0233	0.0017939	0.0086426	0.581691	302	6	1.0233
RQCD1	10	0.87583	0.89756	1	16659	1	1.0189	0.00072192	0.0037477	0.407905	189	5	1.0189
ABCD2	10	0.96008	0.96002	1	18908	0	1.0175	0.00082697	0.0042531	0.444112	197	6	1.0175
SLC12A6	10	0.96097	0.96095	1	18944	0	1.0147	0.0014092	0.0068829	0.541872	259	6	1.0147
YAP1	10	0.99102	0.9911	1	20117	0	1.0126	0.0001714	0.0010156	0.188208	111	7	1.0126
TRMT10A	10	0.99327	0.99336	1	20219	0	1.0112	0.0013982	0.006829	0.541872	257	6	1.0112
AL391152.1	7	0.4523	0.59999	1	12047	2	1.0108	0.006942	0.023283	0.736682	736	4	1.0108
UBN2	10	0.054977	0.1655	0.841879	4014	1	1.0091	0.0013701	0.0067082	0.541872	252	6	1.0091
DNAJC3	10	0.83334	0.87967	1	16003	1	1.0091	8.35e-07	5.54e-06	0.002711	41	9	1.0091
BRD2	10	0.99188	0.99194	1	20155	0	1.0091	1.2e-05	7.44e-05	0.024281	63	8	1.0091
INO80D	10	0.78719	0.86427	1	15444	1	1.0086	0.00093606	0.004756	0.472986	205	6	1.0086
NFE2	10	0.90099	0.91097	1	17133	1	1.0081	0.001028	0.0051772	0.5	212	6	1.0081
CHGA	10	0.74348	0.84555	1	15157	2	1.0069	0.00076558	0.00396	0.422075	192	6	1.0069
PSEN1	10	0.94405	0.94385	1	18325	1	1.0066	0.0010765	0.0053976	0.505063	218	6	1.0066
PATL1	10	0.97234	0.97233	1	19376	0	1.0062	0.00079146	0.0040745	0.431505	194	6	1.0062
RAB32	10	0.98914	0.98925	1	20054	0	1.0052	0.0013773	0.0067381	0.541872	253	6	1.0052
TSHZ3	10	0.98969	0.98978	1	20075	0	1.0051	0.0012053	0.0059738	0.529682	231	5	1.0051
PSMB5	10	0.99946	0.99948	1	20501	0	1.0035	0.0011284	0.0056275	0.514499	224	5	1.0035
OSR1	10	0.13765	0.31563	0.979743	6598	1	1.0034	0.0017403	0.0084034	0.580321	296	5	1.0034
ETFB	10	0.72286	0.83097	1	14856	2	1.0032	0.00023392	0.0013816	0.240854	118	7	1.0032
DKFZP761J1410	10	0.97584	0.97585	1	19509	0	0.99739	0.0011029	0.005516	0.508067	222	6	0.99739
PAPD5	10	0.96643	0.96638	1	19140	0	0.99517	0.00059614	0.0031644	0.379678	170	6	0.99517
HOOK1	10	0.34523	0.56096	1	10180	1	0.99457	0.0017071	0.0082503	0.579242	292	6	0.99457
BRMS1	10	0.70775	0.82058	1	14688	2	0.9931	0.0021143	0.010021	0.597897	342	5	0.9931
RRP9	10	0.093227	0.24452	0.912602	5462	2	0.99072	0.0022948	0.010818	0.609698	363	6	0.99072
EIF2A	10	0.90232	0.91175	1	17160	1	0.98902	0.0018302	0.0088077	0.581691	305	6	0.98902
ABCG5	10	0.87825	0.89875	1	16700	1	0.98784	0.0021293	0.010086	0.597897	345	5	0.98784
NEK1	10	0.99677	0.99681	1	20373	0	0.97927	0.001108	0.0055324	0.508067	223	6	0.97927
TP53	10	0.99528	0.99535	1	20300	0	0.97784	0.0001389	0.00082665	0.165097	103	7	0.97784
BCL11A	10	0.057589	0.17177	0.851656	4110	1	0.97699	0.00041057	0.0022624	0.312878	148	5	0.97699
TBRG4	10	0.66397	0.79174	1	14227	1	0.97603	0.0014882	0.0072338	0.541872	273	5	0.97603
RBPMS	10	0.051801	0.1579	0.820648	3934	2	0.97529	0.0011858	0.0058818	0.526065	229	6	0.97529
EIF3F	10	0.99783	0.99786	1	20416	0	0.97422	0.001252	0.0061875	0.540757	233	6	0.97422
DHX35	10	0.66397	0.79174	1	14219	1	0.97276	0.0018671	0.0089579	0.581691	311	6	0.97276
UBE2N	10	0.99446	0.99455	1	20264	0	0.97218	0.001387	0.0067824	0.541872	254	6	0.97218
SNRPD1	10	0.30866	0.52638	1	9663	1	0.97142	0.0014699	0.0071525	0.541872	269	6	0.97142
STEAP3	10	0.89359	0.90671	1	16997	1	0.96713	0.0013069	0.0064397	0.540757	240	6	0.96713
RFT1	10	0.99989	0.9999	1	20535	0	0.96608	0.00093178	0.0047363	0.472986	204	6	0.96608
STAG2	10	0.47107	0.67985	1	12461	2	0.96557	0.0013324	0.0065456	0.540757	248	6	0.96557
EXOC2	10	0.95657	0.95653	1	18779	0	0.96439	0.00090105	0.0045847	0.464591	202	5	0.96439
EMC6	10	0.25991	0.4802	1	8681	1	0.96313	0.0015101	0.0073378	0.544075	276	6	0.96313
SLC25A18	10	0.9822	0.98227	1	19742	0	0.9628	0.0017354	0.0083779	0.580321	295	6	0.9628
RP11-723G8.2	4	0.35352	0.4364	1	10302	1	0.96005	0.0013956	0.0044754	0.458032	255	2	0.96005
YTHDC1	10	0.99693	0.99699	1	20380	0	0.95767	0.0013684	0.0067015	0.541872	251	6	0.95767
NEUROG3	10	0.99851	0.99855	1	20455	0	0.95725	0.00038054	0.0021252	0.306071	142	6	0.95725
BHMT2	10	0.98744	0.98756	1	19982	0	0.95558	0.0020142	0.0096047	0.597635	328	6	0.95558
NOC2L	10	0.44505	0.65518	1	11900	2	0.95438	0.0018342	0.0088226	0.581691	306	6	0.95438
EXOC8	10	0.93451	0.93485	1	18005	1	0.95381	0.0018593	0.008928	0.581691	310	6	0.95381
MIER1	10	0.98431	0.98438	1	19824	0	0.95338	0.002555	0.011918	0.633038	385	5	0.95338
HMGCL	10	0.66397	0.79174	1	14264	1	0.95198	0.0015306	0.0074398	0.545169	279	6	0.95198
AC074091.13	10	0.98869	0.98878	1	20038	0	0.95155	0.00081823	0.0042054	0.441377	196	5	0.95155
AC025263.3	5	0.26084	0.3895	1	8702	2	0.95068	0.023323	0.058131	0.852672	1708	3	0.95068
MOB2	10	0.85907	0.89002	1	16385	1	0.94848	0.0012818	0.0063304	0.540757	237	5	0.94848
PIN1	10	0.94379	0.9436	1	18313	1	0.94737	0.0020512	0.0097645	0.597635	333	6	0.94737
ACSBG2	10	0.7208	0.82956	1	14829	2	0.945	0.00027885	0.001628	0.257616	130	5	0.945
PPP1R15B	10	0.92958	0.93068	1	17862	1	0.94496	0.002411	0.011348	0.615912	377	5	0.94496
TMEM99	10	0.033868	0.11354	0.701595	3306	2	0.94024	0.0020434	0.0097347	0.597635	332	6	0.94024
DENND4A	10	0.98548	0.98558	1	19878	0	0.93907	0.0043462	0.018267	0.711165	525	5	0.93907
ZEB2	10	0.99841	0.99844	1	20451	0	0.93518	0.0014638	0.0071236	0.541872	267	6	0.93518
F2RL2	10	0.37732	0.59115	1	10677	1	0.93496	0.0025008	0.011728	0.627648	382	5	0.93496
ATG13	10	0.97633	0.97636	1	19530	0	0.93494	0.0036661	0.015876	0.684587	475	5	0.93494
MPRIP	10	0.99891	0.99892	1	20469	0	0.93474	0.0042037	0.017755	0.706465	515	5	0.93474
ZBTB7A	10	0.66397	0.79174	1	14004	1	0.93351	0.0017683	0.0085223	0.581691	299	6	0.93351
PKNOX1	10	0.66397	0.79174	1	13867	1	0.92816	3.1e-05	0.00018025	0.049439	75	5	0.92816
UTP6	10	0.91412	0.91923	1	17445	1	0.92767	0.0015101	0.0073378	0.544075	275	6	0.92767
COMMD10	10	0.9958	0.99586	1	20325	0	0.92731	0.0013297	0.0065335	0.540757	246	5	0.92731
GEMIN2	10	0.21663	0.43439	1	7989	3	0.92395	0.0028263	0.012876	0.650379	405	5	0.92395
RP11-1055B8.7	10	0.98898	0.98907	1	20049	0	0.92358	0.0020021	0.0095494	0.597635	326	6	0.92358
MIEF1	10	0.98718	0.9873	1	19968	0	0.92215	0.0034023	0.014983	0.680065	445	5	0.92215
TACC2	10	0.33812	0.55416	1	10068	1	0.92197	0.002626	0.012167	0.638211	389	5	0.92197
OLFML3	10	0.96447	0.96445	1	19071	0	0.9217	0.0046582	0.019332	0.720526	549	5	0.9217
OR1D2	10	0.12283	0.29233	0.958372	6243	1	0.91665	0.0028929	0.013115	0.652595	410	5	0.91665
GPATCH8	10	0.99358	0.99367	1	20232	0	0.91556	0.0038631	0.01658	0.691834	492	5	0.91556
THBS2	10	0.94416	0.94396	1	18329	1	0.91524	0.0016424	0.0079548	0.567354	287	6	0.91524
CREB1	10	0.98812	0.98824	1	20008	0	0.91222	0.0022097	0.010442	0.60509	353	6	0.91222
YEATS2	10	0.79399	0.86633	1	15511	1	0.91183	0.002768	0.012657	0.646771	399	5	0.91183
CHSY1	10	0.66397	0.79174	1	14055	1	0.91157	0.00095484	0.0048364	0.473762	209	5	0.91157
MTHFD1	10	0.99877	0.99879	1	20463	0	0.91152	0.0018815	0.0090123	0.581691	316	6	0.91152
HPS1	10	0.99956	0.99959	1	20508	0	0.90954	0.001627	0.0078841	0.567074	285	5	0.90954
TRMT11	10	0.10234	0.25949	0.930139	5694	2	0.90717	0.0027843	0.012716	0.647498	402	5	0.90717
FAM19A4	10	0.49149	0.6928	1	12773	2	0.90663	0.00010829	0.00063701	0.132363	99	5	0.90663
NANOG	10	0.66397	0.79174	1	13827	1	0.90645	0.0022771	0.010737	0.608843	360	6	0.90645
SPG7	10	0.37109	0.58529	1	10583	1	0.90519	0.0033659	0.014852	0.680065	444	5	0.90519
OCLM	3	0.6335	0.63368	1	13536	0	0.90495	0.062446	0.10839	0.924729	3470	2	0.90495
RP11-133K1.2	10	0.27678	0.49614	1	8987	2	0.90311	0.0032766	0.014524	0.680065	434	5	0.90311
ZNF532	10	0.50728	0.70105	1	12864	2	0.90307	0.0021397	0.010126	0.598597	346	6	0.90307
PLAC1	10	0.89177	0.90568	1	16961	1	0.90254	0.0046875	0.019436	0.720526	551	5	0.90254
ARHGEF38	10	0.081846	0.22575	0.88387	5205	1	0.90089	0.0046999	0.019476	0.720526	553	5	0.90089
ZNF366	10	0.11191	0.27486	0.946	5939	1	0.90083	0.008203	0.031334	0.772865	830	5	0.90083
SAMD1	10	0.95602	0.95597	1	18765	0	0.89966	0.0060014	0.023891	0.736682	658	5	0.89966
ING1	10	0.99591	0.99597	1	20329	0	0.89947	0.0020091	0.0095754	0.597635	327	6	0.89947
MRPL50	10	0.25209	0.47274	1	8563	2	0.89913	0.0010356	0.0052075	0.500159	213	6	0.89913
ATL2	10	0.94317	0.94299	1	18289	1	0.89857	0.0018671	0.0089579	0.581691	312	6	0.89857
AC109829.1	10	0.95085	0.95078	1	18573	0	0.89749	0.00026694	0.0015698	0.256286	126	5	0.89749
TUBB8P7	10	0.010036	0.042652	0.423366	2068	4	0.89645	0.0027711	0.012667	0.646771	400	5	0.89645
ZC3H15	10	0.98373	0.98381	1	19798	0	0.89543	0.0065642	0.025807	0.745613	707	5	0.89543
GFI1	10	0.99477	0.99486	1	20275	0	0.89527	0.0049219	0.020237	0.723047	573	5	0.89527
ZNF383	10	0.39565	0.60854	1	10964	1	0.88967	0.0027287	0.012521	0.643923	398	5	0.88967
FAM135B	10	0.018167	0.07117	0.534514	2713	2	0.88925	0.0019955	0.0095157	0.597635	325	6	0.88925
OR4C16	10	0.14182	0.32209	0.990255	6664	3	0.88634	0.0078777	0.030252	0.766851	800	5	0.88634
ZBTB11	10	0.037597	0.12306	0.733754	3410	2	0.88596	0.001876	0.0089906	0.581691	314	6	0.88596
PRKRIP1	10	0.952	0.95192	1	18611	0	0.88559	0.0075471	0.029139	0.763581	779	5	0.88559
ZDHHC23	10	0.99289	0.99297	1	20206	0	0.88288	0.0073845	0.028606	0.76093	769	5	0.88288
PCYT2	10	0.75193	0.85171	1	15281	2	0.88224	0.0078653	0.030206	0.766851	799	5	0.88224
SLC7A6OS	10	0.071485	0.20388	0.869704	4589	2	0.88199	0.0014627	0.0071207	0.541872	266	5	0.88199
PRX	10	0.8602	0.8905	1	16403	1	0.88181	0.00055019	0.0029406	0.373396	162	6	0.88181
SPATA12	10	0.2415	0.46262	1	8412	2	0.87918	0.0066309	0.026036	0.745936	711	5	0.87918
AC024940.1	10	0.94589	0.94573	1	18398	0	0.87885	0.0034235	0.015054	0.680065	451	5	0.87885
C2orf68	10	0.90033	0.91058	1	17121	1	0.87816	0.010021	0.037428	0.809219	941	5	0.87816
AGFG1	10	0.96948	0.96942	1	19253	0	0.87796	2.65e-05	0.00015811	0.046088	70	5	0.87796
VAPA	10	0.99136	0.99144	1	20131	0	0.87741	0.0020273	0.0096601	0.597635	330	5	0.87741
TNFRSF10D	10	0.19404	0.40124	1	7548	1	0.87513	0.0064474	0.025409	0.7423	698	5	0.87513
OLFM2	10	0.97922	0.97929	1	19640	0	0.87055	0.0059846	0.023839	0.736682	655	5	0.87055
KIF11	10	0.81177	0.87209	1	15720	1	0.87051	0.0071874	0.027914	0.754909	755	5	0.87051
GRK6	10	0.45035	0.6603	1	12006	1	0.86833	0.0021254	0.010072	0.597897	344	6	0.86833
FBXW7	10	0.85097	0.88662	1	16254	1	0.86779	7.75e-06	4.79e-05	0.017283	57	5	0.86779
PPP4C	10	0.013039	0.053387	0.470092	2248	3	0.8667	0.0023582	0.011107	0.611091	371	6	0.8667
AC018867.2	4	0.35352	0.4364	1	10301	1	0.86663	0.057413	0.10365	0.922722	3245	2	0.86663
HELLS	10	0.75628	0.85484	1	15339	2	0.86599	0.0079064	0.030351	0.766851	805	5	0.86599
EBLN2	10	0.68603	0.80606	1	14458	2	0.86565	0.00065478	0.0034541	0.386166	184	5	0.86565
TIMM8B	10	0.05066	0.15514	0.818583	3847	3	0.86564	0.0058252	0.023287	0.736682	644	5	0.86564
NUDT14	10	0.27678	0.49614	1	8992	2	0.86179	0.0099433	0.037162	0.809219	933	5	0.86179
BARX1	10	0.46036	0.66968	1	12217	1	0.86174	0.0035252	0.015396	0.682136	464	5	0.86174
PCED1B	10	0.63573	0.77402	1	13561	2	0.86131	0.0056054	0.022556	0.734185	630	5	0.86131
TRBV6-7	10	0.18295	0.38481	1	7346	1	0.86121	0.011941	0.043707	0.838334	1064	5	0.86121
ERCC6L	10	0.79803	0.86759	1	15551	1	0.86067	0.0070514	0.027454	0.750865	746	5	0.86067
AC004017.1	10	0.12044	0.28854	0.956345	6169	4	0.85989	0.00093976	0.0047729	0.472986	206	6	0.85989
XPNPEP1	10	0.95846	0.95842	1	18861	0	0.85967	0.0022025	0.010413	0.60509	352	6	0.85967
PTPRJ	10	0.99126	0.99135	1	20127	0	0.85956	0.0062497	0.024754	0.740149	683	5	0.85956
PDK1	10	0.96135	0.96133	1	18957	0	0.85708	0.0020843	0.0099017	0.597635	337	5	0.85708
HECTD1	10	0.66397	0.79174	1	14211	1	0.85574	0.01034	0.038489	0.813718	965	5	0.85574
ZNF32	10	0.39116	0.60431	1	10896	1	0.85515	0.0024344	0.011452	0.618344	379	6	0.85515
POU3F3	10	0.99959	0.99961	1	20510	0	0.85417	0.0020538	0.0097737	0.597635	334	6	0.85417
F10	10	0.38292	0.59644	1	10766	1	0.85391	0.005367	0.021747	0.725004	613	5	0.85391
PDXK	10	0.99557	0.99564	1	20315	0	0.85385	0.0047498	0.019643	0.720526	559	5	0.85385
SELPLG	10	0.80616	0.87023	1	15647	1	0.85351	0.0075471	0.029139	0.763581	780	5	0.85351
CCR5	10	0.9773	0.97733	1	19558	0	0.85346	0.0023663	0.011141	0.611091	373	5	0.85346
AF131215.5	10	0.66397	0.79174	1	14094	1	0.85249	0.0079562	0.030518	0.766851	812	5	0.85249
VPS13A	10	0.87784	0.89855	1	16694	1	0.85217	0.0050945	0.020836	0.723047	587	5	0.85217
CSTF2	10	0.029687	0.10284	0.665698	3150	2	0.85181	0.0049111	0.020193	0.723047	572	5	0.85181
FAM179A	10	0.37109	0.58529	1	10582	1	0.84978	0.0087049	0.033023	0.784608	861	5	0.84978
DEFB134	5	0.77619	0.77645	1	15372	0	0.84944	0.017743	0.04555	0.838334	1447	3	0.84944
EP300	10	0.99755	0.99759	1	20404	0	0.84765	0.0085771	0.032593	0.784293	850	5	0.84765
EPHB3	10	0.94958	0.94948	1	18518	0	0.84749	0.012092	0.044209	0.838334	1076	5	0.84749
L2HGDH	10	0.99341	0.99351	1	20224	0	0.84597	0.012731	0.046292	0.838334	1118	5	0.84597
SLC38A5	10	0.97929	0.97935	1	19642	0	0.84443	0.0044424	0.018598	0.71512	533	5	0.84443
TAS2R4	10	0.037597	0.12306	0.733754	3399	1	0.84413	0.012698	0.046179	0.838334	1116	5	0.84413
SCPEP1	10	0.97558	0.97558	1	19496	0	0.84413	0.0086435	0.032828	0.784608	856	5	0.84413
PTPRE	10	0.81701	0.87386	1	15787	1	0.84232	0.010256	0.038212	0.811202	961	5	0.84232
APOB	10	0.62055	0.7648	1	13434	2	0.83849	0.0050253	0.020589	0.723047	580	5	0.83849
DENND5B	10	0.95571	0.95565	1	18753	0	0.83833	0.011838	0.043359	0.837558	1055	5	0.83833
AC111200.1	1	0.83088	0.83119	1	15971	0	0.83824	0.16912	0.16894	0.961969	6594	0	0.83824
MRPS26	10	0.85802	0.88958	1	16368	1	0.83792	0.0079562	0.030518	0.766851	811	5	0.83792
PHTF2	10	0.9909	0.99098	1	20113	0	0.8379	0.00012668	0.00075686	0.154152	101	5	0.8379
TGFBRAP1	10	0.3606	0.57542	1	10414	2	0.83746	0.0028354	0.012909	0.650379	406	5	0.83746
COMMD7	10	0.13699	0.31458	0.977973	6586	1	0.83681	0.0059986	0.023881	0.736682	656	5	0.83681
BCL7A	10	0.90033	0.91058	1	17122	1	0.83665	0.001936	0.0092534	0.590408	320	5	0.83665
AC110615.1	5	0.78698	0.78717	1	15439	0	0.83658	0.013235	0.035152	0.799894	1153	3	0.83658
FRAS1	10	0.99973	0.99975	1	20521	0	0.83658	0.012745	0.046338	0.838334	1123	5	0.83658
PRICKLE3	10	0.96902	0.96895	1	19231	0	0.83588	0.00086841	0.0044326	0.455916	200	5	0.83588
IRF1	10	0.47049	0.6793	1	12448	1	0.83484	0.015324	0.054536	0.847857	1314	5	0.83484
TPRA1	10	0.9996	0.99961	1	20511	0	0.83265	0.0072536	0.028147	0.754909	763	5	0.83265
KIAA1644	10	0.24269	0.46376	1	8433	2	0.83248	0.0034701	0.015211	0.680065	458	5	0.83248
BEND3	10	0.34143	0.55723	1	10118	2	0.83241	0.00073145	0.0037954	0.410917	190	5	0.83241
RAB8A	10	0.093227	0.24452	0.912602	5463	2	0.8316	0.01005	0.037516	0.809219	944	5	0.8316
GTF3C4	10	0.95031	0.95023	1	18549	0	0.83155	0.0029716	0.013401	0.656377	418	5	0.83155
IGFL2	10	0.13583	0.31278	0.97621	6556	1	0.83102	0.007471	0.028877	0.761583	775	5	0.83102
EMC3	10	0.95602	0.95597	1	18764	0	0.83094	0.0058014	0.023216	0.736682	640	4	0.83094
HES5	10	0.32981	0.54638	1	9947	1	0.83016	0.0082889	0.031614	0.776288	833	5	0.83016
USP39	10	0.98263	0.9827	1	19752	0	0.82992	0.0069484	0.027106	0.749729	737	5	0.82992
SLC35B2	10	0.68699	0.80669	1	14463	2	0.82846	0.0021123	0.010012	0.597897	341	5	0.82846
PTDSS1	10	0.49466	0.69442	1	12814	1	0.82714	0.0022006	0.010407	0.60509	351	5	0.82714
VDAC2	10	0.86485	0.89253	1	16481	1	0.82704	0.010196	0.038002	0.810954	955	5	0.82704
C4orf40	10	0.86717	0.89356	1	16520	1	0.82565	0.013493	0.048737	0.845522	1169	5	0.82565
GNAS	10	0.98573	0.98584	1	19888	0	0.82498	0.0035481	0.015486	0.683031	466	5	0.82498
CAPN9	10	0.97506	0.97505	1	19472	0	0.82479	0.014911	0.053239	0.847857	1283	5	0.82479
CHEK2	10	0.99997	0.99998	1	20545	0	0.82348	0.011495	0.042263	0.835159	1034	5	0.82348
KDM3B	10	0.66397	0.79174	1	13811	1	0.82313	0.011527	0.042377	0.835808	1036	5	0.82313
CLPB	10	0.11477	0.27942	0.950306	6018	1	0.82258	0.006231	0.024691	0.740149	680	5	0.82258
PAN2	10	0.94968	0.94958	1	18524	0	0.82219	0.0074187	0.028711	0.76093	771	5	0.82219
UBE2A	10	0.99997	0.99997	1	20543	0	0.82153	0.020062	0.066238	0.864405	1560	4	0.82153
POP7	10	0.47019	0.67904	1	12431	3	0.81966	0.012786	0.046464	0.838334	1128	5	0.81966
TMEM39A	10	0.91749	0.92155	1	17537	1	0.81899	0.012159	0.044434	0.838334	1079	5	0.81899
ZNF511	10	0.96394	0.96393	1	19050	0	0.81886	0.007123	0.027694	0.753569	752	5	0.81886
GPR157	10	0.66397	0.79174	1	14156	1	0.81855	0.004089	0.017364	0.698764	508	5	0.81855
HPD	10	0.91841	0.92217	1	17564	1	0.81554	0.0038429	0.016503	0.691426	490	5	0.81554
COMMD9	10	0.61427	0.76105	1	13377	2	0.81551	0.0052857	0.021485	0.724253	606	5	0.81551
FYTTD1	10	0.9747	0.97469	1	19460	0	0.81497	0.0079968	0.030643	0.766851	818	5	0.81497
CMAS	10	0.029034	0.10118	0.657634	3140	1	0.81147	0.011727	0.043007	0.837558	1049	5	0.81147
SLC25A39	10	0.99379	0.99387	1	20239	0	0.81117	0.0074928	0.02895	0.762535	776	5	0.81117
S1PR4	10	0.66715	0.79376	1	14306	2	0.81075	0.0047376	0.019598	0.720526	557	5	0.81075
TSSK1B	10	0.93258	0.93317	1	17948	1	0.81005	0.014809	0.052913	0.847857	1274	5	0.81005
KIF2B	10	0.40085	0.61344	1	11054	1	0.8098	0.012655	0.046048	0.838334	1112	5	0.8098
CHIC1	10	0.66397	0.79174	1	14155	2	0.80937	0.0012392	0.0061234	0.540624	232	4	0.80937
NKX2-4	10	0.43694	0.64756	1	11729	1	0.80741	0.068265	0.17441	0.962252	3706	4	0.80741
LETM1	10	0.9964	0.99647	1	20357	0	0.80704	0.055858	0.14762	0.950404	3170	4	0.80704
PLAGL2	10	0.83504	0.88033	1	16021	1	0.80645	0.0045724	0.019037	0.720526	539	5	0.80645
COX14	10	0.5742	0.73758	1	13150	2	0.80615	0.0051878	0.021145	0.724253	597	5	0.80615
KLF16	10	0.99691	0.99696	1	20379	0	0.8059	0.045517	0.12479	0.944951	2703	4	0.8059
NDUFAF7	10	0.38184	0.59542	1	10752	1	0.80578	0.0079562	0.030518	0.766851	814	5	0.80578
CLDN25	10	0.62034	0.76468	1	13433	2	0.80416	0.013969	0.050283	0.845522	1207	5	0.80416
PPIL1	10	0.96965	0.96956	1	19258	0	0.80414	0.010824	0.040068	0.823902	991	5	0.80414
C10orf99	10	0.81817	0.87426	1	15798	1	0.80326	0.013086	0.047427	0.844692	1146	5	0.80326
HAUS3	10	0.10728	0.26747	0.933634	5806	2	0.80253	0.010984	0.040603	0.825626	1001	5	0.80253
SMS	10	0.95952	0.95947	1	18889	0	0.80232	0.00038416	0.0021425	0.306071	144	5	0.80232
RHBDD3	10	0.030529	0.10498	0.667758	3202	1	0.80139	0.0017304	0.0083529	0.580321	294	5	0.80139
SAP30BP	10	0.97584	0.97585	1	19506	0	0.80122	0.0064114	0.025296	0.7423	694	5	0.80122
TAF3	10	0.95995	0.95989	1	18902	0	0.80076	0.0084808	0.032261	0.782593	844	5	0.80076
ZNF296	10	0.99997	0.99998	1	20544	0	0.79751	0.046169	0.12622	0.944951	2732	4	0.79751
OR13C4	10	0.68368	0.80447	1	14435	2	0.79653	0.013755	0.049606	0.845522	1183	5	0.79653
MSMP	10	0.99984	0.99986	1	20531	0	0.79555	0.012694	0.046166	0.838334	1115	5	0.79555
RCOR1	10	0.50195	0.69825	1	12841	2	0.79542	0.0015182	0.0073792	0.544075	278	5	0.79542
PPRC1	10	0.97766	0.97769	1	19573	0	0.7953	0.011433	0.042072	0.834454	1027	4	0.7953
NKAIN4	10	0.82673	0.87724	1	15914	1	0.79529	0.014897	0.053194	0.847857	1281	5	0.79529
SMARCB1	10	0.91481	0.9197	1	17463	1	0.79431	0.0015811	0.0076766	0.558007	282	5	0.79431
AP4S1	10	0.85907	0.89002	1	16386	1	0.79279	0.0014458	0.007049	0.541872	263	5	0.79279
HDAC1	10	0.9644	0.96437	1	19066	0	0.79223	0.040289	0.11301	0.932339	2482	4	0.79223
ASIC4	10	0.67115	0.79632	1	14333	2	0.792	0.0050839	0.020794	0.723047	586	4	0.792
NTPCR	10	0.93427	0.93465	1	17995	1	0.79177	0.003355	0.01481	0.680065	443	5	0.79177
CYB5R3	10	0.96651	0.96647	1	19142	0	0.79084	0.065081	0.16759	0.961969	3568	4	0.79084
INPPL1	10	0.977	0.97702	1	19545	0	0.78795	0.011078	0.040915	0.827589	1010	5	0.78795
BRAT1	10	0.89926	0.90995	1	17105	1	0.78789	0.066746	0.17115	0.961969	3643	4	0.78789
DEK	10	0.99935	0.99938	1	20496	0	0.78697	0.032777	0.095841	0.909598	2160	4	0.78697
KANSL2	10	0.9983	0.99835	1	20446	0	0.78696	0.023376	0.074111	0.881066	1720	4	0.78696
PRMT6	10	0.99989	0.9999	1	20536	0	0.78672	0.0265	0.081466	0.893785	1861	4	0.78672
C19orf43	10	0.66397	0.79174	1	14062	2	0.78646	0.0076964	0.029626	0.766851	788	5	0.78646
SFTA2	10	0.9926	0.99267	1	20191	0	0.78643	0.055228	0.14624	0.950404	3139	4	0.78643
ZNF549	10	0.90715	0.9147	1	17262	1	0.78603	0.18736	0.34655	1	7077	3	0.78603
GRPEL1	10	0.99925	0.99927	1	20487	0	0.78587	0.036873	0.10536	0.922722	2329	4	0.78587
LRRC19	10	0.36858	0.58292	1	10549	1	0.78569	0.013298	0.048125	0.845522	1157	5	0.78569
RBP7	10	0.087542	0.23513	0.902024	5326	2	0.78564	0.057655	0.15157	0.950404	3256	4	0.78564
GEMIN7	10	0.79461	0.86653	1	15524	1	0.78371	0.0052919	0.021506	0.724253	607	5	0.78371
CAPN11	10	0.39245	0.60553	1	10918	3	0.78344	0.021132	0.06883	0.864405	1629	4	0.78344
GRSF1	10	0.9781	0.97814	1	19592	0	0.78336	0.0073134	0.028353	0.758443	765	5	0.78336
SERPINB9	10	0.98614	0.98625	1	19912	0	0.78217	0.057911	0.15211	0.950404	3272	3	0.78217
ARHGAP9	10	0.95381	0.95374	1	18689	0	0.78214	0.0078288	0.030089	0.766851	798	5	0.78214
ZNF611	10	0.66397	0.79174	1	14057	2	0.78174	0.014199	0.051013	0.845522	1233	5	0.78174
BRINP3	10	0.2904	0.50907	1	9445	1	0.78149	0.023436	0.074259	0.881066	1722	4	0.78149
MS4A13	6	0.99226	0.99223	1	20174	0	0.78008	0.044563	0.10428	0.922722	2661	3	0.78008
GINS2	10	0.0072819	0.032476	0.356111	1863	2	0.77913	0.013804	0.049755	0.845522	1189	4	0.77913
RABL5	10	0.2904	0.50907	1	9447	2	0.77752	0.0109	0.040321	0.825626	996	5	0.77752
AJAP1	10	0.99326	0.99335	1	20217	0	0.77741	0.029398	0.088131	0.901868	1998	4	0.77741
PRDM1	10	0.87928	0.89925	1	16722	1	0.77511	0.012642	0.046007	0.838334	1109	4	0.77511
MKS1	10	0.96207	0.96205	1	18991	0	0.77479	0.014926	0.053288	0.847857	1286	5	0.77479
BAG6	10	0.4627	0.67189	1	12271	1	0.77446	0.0274	0.08354	0.898098	1897	4	0.77446
TRBJ2-2	1	0.81508	0.81535	1	15771	0	0.77405	0.18492	0.18475	0.96534	6998	0	0.77405
CCNC	10	0.95968	0.95963	1	18895	0	0.77405	0.019547	0.065019	0.864157	1538	4	0.77405
TMEM247	10	0.41055	0.6227	1	11219	2	0.77339	0.014105	0.050711	0.845522	1222	5	0.77339
KPNA2	10	0.3427	0.55848	1	10142	2	0.77258	0.026082	0.080479	0.893785	1835	3	0.77258
ZBTB5	10	0.99603	0.99609	1	20336	0	0.77243	0.012319	0.044961	0.838334	1094	5	0.77243
ERVFRD-1	10	0.99389	0.99396	1	20243	0	0.77222	0.078458	0.19074	0.969387	4021	3	0.77222
EIF3M	10	0.26943	0.48918	1	8821	1	0.77218	0.051878	0.1389	0.950404	2973	4	0.77218
FAN1	10	0.98858	0.98867	1	20034	0	0.77078	0.037957	0.10784	0.924338	2390	4	0.77078
LCLAT1	10	0.99044	0.99051	1	20099	0	0.7702	0.0079806	0.030602	0.766851	816	5	0.7702
DAGLB	10	0.63582	0.77408	1	13562	2	0.77012	0.013717	0.049479	0.845522	1180	5	0.77012
C10orf76	10	0.78826	0.8646	1	15453	1	0.76805	0.0012761	0.0063059	0.540757	234	5	0.76805
USP40	10	0.38555	0.59894	1	10805	3	0.76785	0.014271	0.051222	0.845522	1239	5	0.76785
ASMTL	10	0.99689	0.99694	1	20378	0	0.76757	0.01358	0.049023	0.845522	1174	5	0.76757
KBTBD3	10	0.92389	0.92624	1	17698	1	0.76754	0.0086904	0.032976	0.784608	858	4	0.76754
NFIC	10	0.051441	0.15701	0.818583	3877	2	0.7675	0.0051527	0.021031	0.724253	594	5	0.7675
SEC14L1	10	0.95699	0.95695	1	18800	0	0.76697	0.032563	0.095359	0.908804	2151	4	0.76697
EXOC7	10	0.99586	0.99592	1	20328	0	0.76689	0.060026	0.15669	0.950404	3362	3	0.76689
NAPSA	10	0.86375	0.89204	1	16470	1	0.76683	0.086063	0.20185	0.971709	4255	3	0.76683
CENPM	10	0.11477	0.27942	0.950306	6007	1	0.76666	0.13136	0.26741	0.988214	5515	3	0.76666
MSI2	10	0.44169	0.65209	1	11819	2	0.76659	0.01437	0.051534	0.845522	1241	4	0.76659
MON1B	10	0.99969	0.9997	1	20517	0	0.76495	0.0080699	0.030883	0.768189	823	5	0.76495
MGARP	10	0.39076	0.60395	1	10884	1	0.76361	0.0043936	0.018435	0.712843	530	4	0.76361
SSH2	10	0.24453	0.46549	1	8461	1	0.76276	0.0085619	0.032542	0.784293	847	5	0.76276
IRGM	10	0.42766	0.63885	1	11525	1	0.76212	0.0063341	0.025027	0.7423	687	5	0.76212
ZNF414	10	0.9755	0.97549	1	19492	0	0.76191	0.012796	0.046499	0.838334	1131	4	0.76191
SLC22A1	10	0.80527	0.86995	1	15631	1	0.76173	0.010946	0.040481	0.825626	998	5	0.76173
TLE3	10	0.98932	0.98942	1	20065	0	0.7615	0.026021	0.08034	0.893785	1831	4	0.7615
USP34	10	0.9391	0.93907	1	18146	1	0.76127	0.0060014	0.023891	0.736682	659	5	0.76127
TMEM132E	10	0.66397	0.79174	1	14107	1	0.76083	0.014911	0.053239	0.847857	1282	5	0.76083
PPM1H	10	0.44892	0.65896	1	11977	1	0.76078	0.014809	0.052913	0.847857	1272	5	0.76078
PNMAL1	10	0.11562	0.28079	0.952851	6035	2	0.76076	0.0396	0.1115	0.928591	2458	4	0.76076
DNTTIP2	10	0.027648	0.097613	0.640104	3110	2	0.76041	0.04641	0.12679	0.94567	2746	4	0.76041
DAW1	10	0.82824	0.8778	1	15935	1	0.75958	0.003055	0.013718	0.66555	423	4	0.75958
ZBTB7B	10	0.5961	0.7502	1	13270	2	0.75943	0.0023351	0.010997	0.611091	367	5	0.75943
CEACAM21	10	0.12923	0.30249	0.964161	6415	1	0.75921	0.0083475	0.031813	0.779084	836	4	0.75921
TIAM2	10	0.01424	0.05759	0.470092	2318	2	0.75721	0.039394	0.11103	0.928213	2444	4	0.75721
HERC3	10	0.43392	0.64476	1	11655	1	0.75497	0.038022	0.10799	0.924552	2393	3	0.75497
LINS	10	0.86939	0.89456	1	16555	1	0.75481	0.050209	0.1352	0.950404	2898	4	0.75481
TRAJ44	6	0.48021	0.61397	1	12607	1	0.75468	0.020361	0.0539	0.847857	1578	3	0.75468
PADI1	10	0.99746	0.9975	1	20401	0	0.75304	0.031071	0.09195	0.904591	2083	4	0.75304
GGA3	10	0.16058	0.35105	1	6957	1	0.7529	0.021129	0.068822	0.864405	1628	4	0.7529
ZNF792	10	0.27678	0.49614	1	8948	3	0.75088	0.2034	0.36884	1	7491	3	0.75088
SS18	10	0.9932	0.99329	1	20215	0	0.75051	0.014233	0.051112	0.845522	1234	5	0.75051
NANS	10	0.89489	0.90745	1	17022	1	0.75034	0.043849	0.12102	0.941952	2632	4	0.75034
S100G	10	0.95431	0.95423	1	18706	0	0.74954	0.015443	0.054922	0.849471	1323	5	0.74954
SLC39A8	10	0.40921	0.62142	1	11195	2	0.74917	0.0043462	0.018267	0.711165	524	5	0.74917
PF4V1	10	0.98137	0.98145	1	19708	0	0.74889	0.0032792	0.014533	0.680065	435	5	0.74889
GPI	10	0.99505	0.99513	1	20289	0	0.74785	0.0043345	0.018223	0.711165	521	5	0.74785
KRTAP10-4	10	0.89067	0.9051	1	16941	1	0.74784	0.0028422	0.012931	0.650379	407	5	0.74784
SRRM2	10	0.9476	0.94745	1	18451	0	0.74693	0.010914	0.040369	0.825626	997	5	0.74693
SBF1	10	0.62055	0.7648	1	13435	2	0.7465	0.015117	0.053901	0.847857	1294	5	0.7465
TCEB3	10	0.12592	0.29721	0.963568	6316	2	0.74648	0.011003	0.040662	0.825626	1004	4	0.74648
D2HGDH	10	0.99875	0.99876	1	20461	0	0.74645	0.033073	0.096545	0.911439	2173	4	0.74645
MNDA	10	0.91677	0.92106	1	17517	1	0.74579	0.0053347	0.021644	0.725004	610	5	0.74579
ZBTB47	10	0.0031371	0.016288	0.20594	1619	2	0.7457	0.063532	0.16431	0.961136	3502	4	0.7457
MSGN1	10	0.81779	0.87413	1	15794	1	0.74505	0.16624	0.31691	0.997392	6504	3	0.74505
HIST1H4C	10	0.9473	0.94718	1	18440	0	0.74411	0.00035434	0.0019847	0.295846	138	5	0.74411
PSMB7	10	0.44735	0.65746	1	11950	1	0.74365	0.0047287	0.019564	0.720526	555	5	0.74365
CSNK2A2	10	0.49039	0.69223	1	12764	2	0.74356	0.00042699	0.0023413	0.317906	151	4	0.74356
CLDN6	10	0.91749	0.92155	1	17539	1	0.74299	0.0013148	0.0064729	0.540757	242	5	0.74299
ANXA5	10	0.99138	0.99146	1	20133	0	0.74199	0.049755	0.13419	0.950404	2881	4	0.74199
KANSL3	10	0.48348	0.68867	1	12655	2	0.74195	0.0086	0.032678	0.784293	853	5	0.74195
GET4	10	0.97877	0.97882	1	19623	0	0.73917	0.0037814	0.016293	0.690981	484	5	0.73917
TAF1C	10	0.2904	0.50907	1	9402	1	0.73885	0.0023036	0.01086	0.610412	364	5	0.73885
SLC35A3	10	0.36359	0.57823	1	10459	1	0.73883	0.10167	0.22468	0.980665	4670	3	0.73883
CT83	10	0.66397	0.79174	1	14258	1	0.73855	0.05162	0.13833	0.950404	2962	4	0.73855
CLPP	10	0.97269	0.9727	1	19390	0	0.73847	0.061803	0.16055	0.953665	3450	4	0.73847
SPIRE1	10	0.3199	0.537	1	9813	1	0.73741	0.0060014	0.023891	0.736682	657	5	0.73741
U2AF2	10	0.89672	0.90851	1	17059	1	0.73707	0.0023593	0.011111	0.611091	372	5	0.73707
KRT79	10	0.86349	0.89193	1	16462	1	0.73695	0.22631	0.39994	1	8092	2	0.73695
SLC6A20	10	0.35403	0.56929	1	10310	2	0.73668	0.0052693	0.021434	0.724253	604	5	0.73668
TAS2R41	10	0.057589	0.17177	0.851656	4107	1	0.73646	0.0071641	0.027834	0.754909	754	3	0.73646
PLLP	10	0.94521	0.94504	1	18366	0	0.73625	0.0063934	0.025239	0.7423	690	5	0.73625
KIAA1549	10	0.10495	0.26366	0.933634	5754	2	0.73566	0.024378	0.0765	0.888587	1762	4	0.73566
RXRA	10	0.97939	0.97946	1	19645	0	0.7355	0.012907	0.046845	0.840417	1137	5	0.7355
FAM35A	10	0.97626	0.97629	1	19524	0	0.73547	0.01016	0.037873	0.810954	952	5	0.73547
WDR49	10	0.057512	0.17158	0.851656	4075	2	0.73495	0.00048648	0.0026489	0.342705	159	5	0.73495
AC062017.1	10	0.91138	0.91739	1	17357	1	0.73492	0.0057681	0.023104	0.736682	637	5	0.73492
FOLR3	10	0.97871	0.97876	1	19619	0	0.73428	0.061212	0.15925	0.951738	3428	4	0.73428
N4BP2	10	0.16859	0.3632	1	7091	2	0.73397	0.012284	0.044846	0.838334	1091	5	0.73397
KIF5B	10	0.37287	0.58695	1	10608	2	0.73367	0.10038	0.22277	0.980665	4645	3	0.73367
CLCN7	10	0.99597	0.99603	1	20334	0	0.73323	0.015304	0.054471	0.847857	1311	4	0.73323
C11orf83	10	0.046224	0.14439	0.792273	3719	2	0.7327	0.00027773	0.0016261	0.257616	129	5	0.7327
CRYBB1	10	0.98769	0.98781	1	19994	0	0.73217	0.07872	0.19111	0.969387	4031	3	0.73217
ALAD	10	0.99808	0.99811	1	20436	0	0.73215	0.057519	0.15127	0.950404	3248	4	0.73215
FCRL3	10	0.9998	0.99982	1	20528	0	0.73194	0.14726	0.29015	0.99099	5991	3	0.73194
THSD1	10	0.88287	0.90104	1	16782	1	0.7316	0.057566	0.15139	0.950404	3250	3	0.7316
BHLHB9	10	0.057039	0.17049	0.851656	4065	2	0.73154	0.10782	0.23357	0.985044	4857	3	0.73154
MRPL3	10	0.024894	0.090489	0.609712	3010	2	0.7314	0.052166	0.13954	0.950404	2994	3	0.7314
EMC8	10	0.47107	0.67985	1	12460	2	0.73127	0.058699	0.15383	0.950404	3304	4	0.73127
MMP27	10	0.84367	0.88369	1	16153	1	0.73065	0.0038043	0.01636	0.691067	486	5	0.73065
OR56B1	10	0.090606	0.24023	0.911107	5389	2	0.73064	0.0053895	0.021816	0.725004	617	5	0.73064
CAPRIN2	10	0.95231	0.95223	1	18625	0	0.73056	0.025706	0.079605	0.893785	1818	4	0.73056
ASB5	10	0.36994	0.58418	1	10559	1	0.73022	0.0036486	0.015812	0.684587	474	5	0.73022
PTTG1IP	10	0.82149	0.87542	1	15844	1	0.7302	0.0076233	0.029396	0.766411	785	4	0.7302
C3orf52	10	0.96342	0.96341	1	19035	0	0.73011	0.033716	0.09806	0.914677	2194	4	0.73011
TCEAL7	10	0.43155	0.64252	1	11601	2	0.72993	0.0042358	0.017866	0.706759	518	5	0.72993
UBE2K	10	0.24963	0.4704	1	8535	2	0.72987	0.015025	0.053603	0.847857	1291	5	0.72987
TLR6	10	0.91586	0.92043	1	17495	1	0.72915	0.037314	0.10635	0.922722	2353	4	0.72915
AC003043.1	1	0.80368	0.80393	1	15611	0	0.72901	0.19632	0.1961	0.969387	7301	0	0.72901
KCTD8	10	0.79312	0.86607	1	15505	1	0.72857	0.0099916	0.037321	0.809219	939	5	0.72857
IRAK3	10	0.97605	0.97605	1	19518	0	0.72854	0.0050665	0.020736	0.723047	584	5	0.72854
THEGL	10	0.92316	0.92568	1	17675	1	0.72788	0.0062171	0.024641	0.740149	678	5	0.72788
SLC16A8	10	0.97331	0.97331	1	19410	0	0.7272	0.01176	0.043095	0.837558	1050	5	0.7272
SYNCRIP	10	0.07602	0.21427	0.869704	4911	3	0.72624	0.0085537	0.032516	0.784293	846	5	0.72624
ESF1	10	0.093227	0.24452	0.912602	5443	2	0.72602	0.0099589	0.037214	0.809219	936	5	0.72602
PCBP1	10	0.99261	0.99268	1	20193	0	0.72473	0.0026283	0.012175	0.638211	390	5	0.72473
FOXD1	10	0.94869	0.94856	1	18486	0	0.72426	0.05131	0.13762	0.950404	2951	4	0.72426
C12orf39	10	0.064328	0.18757	0.869704	4390	3	0.72355	0.0018676	0.0089583	0.581691	313	5	0.72355
MRI1	10	0.88535	0.90231	1	16835	1	0.72316	0.065412	0.16834	0.961969	3580	4	0.72316
ISL1	10	0.431	0.64201	1	11587	2	0.72314	0.012766	0.046412	0.838334	1127	5	0.72314
RCAN1	10	0.66397	0.79174	1	14045	1	0.72305	0.0061076	0.024268	0.738495	671	5	0.72305
DEFB115	10	0.003109	0.016163	0.205114	1610	3	0.72254	0.04722	0.12858	0.946906	2772	4	0.72254
ATL1	10	0.022606	0.084399	0.587901	2920	1	0.72239	0.026525	0.081525	0.893785	1863	4	0.72239
TAGLN	10	0.83504	0.88033	1	16026	1	0.72198	0.011466	0.042169	0.83489	1032	5	0.72198
PPP1R10	10	0.74414	0.84604	1	15172	2	0.72156	0.0035724	0.015558	0.683031	468	5	0.72156
EFNA1	10	0.99763	0.99766	1	20408	0	0.72153	0.22492	0.39843	1	8062	3	0.72153
MAP4	10	0.18697	0.39078	1	7434	2	0.7209	0.026487	0.081428	0.893785	1858	4	0.7209
GTPBP6	10	0.25209	0.47274	1	8554	1	0.7202	0.014009	0.050406	0.845522	1213	5	0.7202
TYW3	10	0.97963	0.97969	1	19655	0	0.71989	0.01275	0.046354	0.838334	1124	5	0.71989
ABCC10	10	0.53293	0.71464	1	12960	2	0.71948	0.010127	0.037757	0.810954	949	5	0.71948
CDK13	10	0.90238	0.91179	1	17161	1	0.71793	0.0058628	0.023423	0.736682	645	5	0.71793
MTCH2	10	0.11742	0.28368	0.95458	6075	1	0.71774	0.060303	0.15726	0.950404	3380	4	0.71774
C21orf88	10	0.66397	0.79174	1	14243	1	0.71738	0.096772	0.21753	0.980665	4531	3	0.71738
IDH3A	10	0.99829	0.99833	1	20445	0	0.71693	0.01698	0.05878	0.852672	1403	4	0.71693
GIT2	10	0.99539	0.99546	1	20305	0	0.71683	0.013504	0.048774	0.845522	1170	5	0.71683
MVB12B	10	0.97105	0.97101	1	19317	0	0.71624	0.0010465	0.0052508	0.500159	214	5	0.71624
TMEM219	10	0.65044	0.78316	1	13680	2	0.71616	0.03137	0.092631	0.905738	2090	4	0.71616
EHBP1L1	10	0.92201	0.92482	1	17647	1	0.71603	0.013992	0.050347	0.845522	1210	5	0.71603
MUC21	10	0.90628	0.91417	1	17244	1	0.71552	0.11325	0.24131	0.986267	4992	3	0.71552
STAG1	10	0.98593	0.98604	1	19905	0	0.7148	0.050413	0.13565	0.950404	2906	4	0.7148
CHST3	10	0.431	0.64201	1	11590	1	0.7144	0.0022423	0.010583	0.60851	355	5	0.7144
BCL2L15	10	0.27047	0.49018	1	8834	1	0.71403	0.063227	0.16364	0.960513	3491	4	0.71403
USP6NL	10	0.97051	0.97045	1	19294	0	0.71329	0.044047	0.12147	0.942605	2640	4	0.71329
ANKEF1	10	0.43448	0.64528	1	11674	1	0.71288	0.0076805	0.029577	0.766851	787	5	0.71288
RAG2	10	0.87372	0.89656	1	16624	1	0.71279	0.013424	0.048509	0.845522	1165	5	0.71279
ALKBH1	10	0.92227	0.92501	1	17651	1	0.71219	0.13508	0.27271	0.988214	5616	3	0.71219
PPP3CC	10	0.81419	0.87288	1	15751	1	0.71218	0.060041	0.15672	0.950404	3366	3	0.71218
RP11-521M14.2	3	0.085209	0.14685	0.801265	5263	1	0.7118	0.035495	0.064799	0.864121	2274	1	0.7118
IL9R	10	0.06228	0.18281	0.869704	4274	2	0.71162	0.026314	0.081035	0.893785	1848	3	0.71162
LRIT1	10	0.99805	0.99808	1	20433	0	0.71136	0.026191	0.080743	0.893785	1841	4	0.71136
C2orf42	10	0.91701	0.92121	1	17520	1	0.71128	0.013086	0.047427	0.844692	1145	5	0.71128
CD93	10	0.99702	0.99707	1	20385	0	0.71104	0.032653	0.095574	0.909305	2155	4	0.71104
G3BP2	10	0.45793	0.66737	1	12158	1	0.7103	0.0089056	0.033698	0.791407	871	5	0.7103
PRDM2	10	0.90246	0.91184	1	17163	1	0.71012	0.048749	0.13195	0.950404	2840	4	0.71012
LRRC28	10	0.87276	0.8961	1	16604	1	0.70967	0.051975	0.13912	0.950404	2979	3	0.70967
TMEM14E	10	0.93491	0.9352	1	18017	1	0.70962	0.013755	0.049606	0.845522	1182	5	0.70962
ADAP2	10	0.97412	0.97412	1	19440	0	0.70903	0.014159	0.050881	0.845522	1228	5	0.70903
TMCC3	10	0.008928	0.038567	0.401291	1965	3	0.70847	0.020727	0.067853	0.864405	1598	4	0.70847
KIAA1109	10	0.81492	0.87314	1	15770	1	0.70836	0.18983	0.35	1	7127	3	0.70836
GDI2	10	0.44311	0.6534	1	11856	1	0.70743	0.00027567	0.0016194	0.257616	127	4	0.70743
NARFL	10	0.71964	0.82875	1	14816	2	0.70696	0.012934	0.046942	0.840417	1140	4	0.70696
XPOT	10	0.9285	0.92981	1	17837	1	0.70665	0.013941	0.050203	0.845522	1206	5	0.70665
TSC22D2	10	0.75559	0.85436	1	15328	2	0.70503	0.050155	0.13509	0.950404	2894	4	0.70503
OR1A2	10	0.0061284	0.028177	0.320237	1801	1	0.70492	0.034397	0.099639	0.916668	2228	4	0.70492
PDS5B	10	0.89637	0.9083	1	17055	1	0.70484	0.033839	0.098342	0.914677	2204	4	0.70484
WISP2	10	0.87742	0.89835	1	16685	1	0.70448	0.024764	0.07741	0.890809	1775	4	0.70448
PLSCR4	10	0.91268	0.91825	1	17400	1	0.70443	0.018834	0.063269	0.863246	1498	4	0.70443
ZNF516	10	0.17684	0.37565	1	7225	3	0.70438	0.028877	0.086936	0.900669	1973	3	0.70438
TIMM8A	10	0.95928	0.95922	1	18881	0	0.70374	0.0057841	0.023162	0.736682	638	5	0.70374
IL4I1	10	0.98816	0.98828	1	20011	0	0.70374	0.030342	0.090284	0.902977	2047	4	0.70374
REL	10	0.92868	0.92995	1	17840	1	0.70352	0.048872	0.1322	0.950404	2845	4	0.70352
PIH1D2	10	0.7831	0.86307	1	15398	1	0.70334	0.043981	0.12133	0.942169	2636	4	0.70334
CHCHD2	10	0.88386	0.90154	1	16798	1	0.70332	0.046087	0.12605	0.944951	2726	4	0.70332
ANKRD63	10	0.89494	0.90748	1	17023	1	0.70314	0.063772	0.16481	0.961136	3515	3	0.70314
DNM1L	10	0.15635	0.34464	1	6907	1	0.70311	0.03684	0.10528	0.922722	2327	4	0.70311
UGP2	10	0.8529	0.88741	1	16295	1	0.70295	0.0052693	0.021434	0.724253	603	5	0.70295
LRP2BP	10	0.93882	0.93881	1	18132	1	0.70255	0.06705	0.1718	0.961969	3660	4	0.70255
SHISA4	10	0.97273	0.97274	1	19393	0	0.70255	0.0043376	0.018232	0.711165	523	4	0.70255
CRMP1	10	0.40272	0.61527	1	11084	3	0.70238	0.0074135	0.028693	0.76093	770	5	0.70238
ARIH1	10	0.9999	0.9999	1	20538	0	0.70206	0.01601	0.05641	0.852672	1348	4	0.70206
KLHL20	10	0.99622	0.99628	1	20347	0	0.70202	0.038709	0.10951	0.926513	2417	4	0.70202
TNFAIP8L2	10	0.69861	0.81443	1	14578	2	0.70098	0.067307	0.17234	0.961969	3671	4	0.70098
FOXO3	10	0.95602	0.95597	1	18761	0	0.70028	0.0028929	0.013115	0.652595	411	5	0.70028
SFRP1	10	0.98925	0.98937	1	20059	0	0.69995	0.07746	0.18922	0.96903	3997	3	0.69995
PPP2R4	10	0.93731	0.93736	1	18089	1	0.69981	0.009183	0.034598	0.796996	888	4	0.69981
DDX5	10	0.2904	0.50907	1	9415	1	0.69971	0.00085763	0.0043893	0.453729	199	5	0.69971
TRIP12	10	0.9153	0.92004	1	17477	1	0.69963	0.023375	0.074108	0.881066	1719	4	0.69963
TENM4	10	0.9104	0.91676	1	17336	1	0.69879	0.020604	0.067564	0.864405	1587	4	0.69879
VPS8	10	0.54236	0.71979	1	13007	2	0.69779	0.026833	0.082223	0.893975	1881	4	0.69779
SERPINB12	10	0.8702	0.89492	1	16573	1	0.6977	0.0064565	0.02544	0.7423	700	5	0.6977
C7orf76	10	0.22529	0.44679	1	8169	2	0.69737	0.1911	0.35179	1	7147	3	0.69737
MIER2	10	0.84274	0.8833	1	16136	1	0.69733	0.037043	0.10573	0.922722	2339	4	0.69733
GPAM	10	0.18802	0.39233	1	7443	1	0.6973	0.32302	0.47948	1	9629	2	0.6973
OR4K13	10	0.26371	0.48377	1	8738	2	0.69701	0.052633	0.14055	0.950404	3014	4	0.69701
SYTL4	10	0.62034	0.76468	1	13432	2	0.69656	0.08151	0.19523	0.969387	4116	3	0.69656
SLC25A1	10	0.98544	0.98554	1	19876	0	0.69598	0.036333	0.10413	0.922722	2307	4	0.69598
MYBPH	10	0.067196	0.19414	0.869704	4463	2	0.69592	0.044552	0.12261	0.944279	2660	3	0.69592
ADARB1	10	0.98771	0.98783	1	19996	0	0.69551	0.011338	0.041737	0.834454	1020	5	0.69551
RFFL	10	0.90628	0.91417	1	17243	1	0.69518	0.03192	0.093854	0.906679	2121	4	0.69518
SLC25A44	10	0.21299	0.42908	1	7919	1	0.695	0.015503	0.055101	0.850531	1325	5	0.695
C12orf4	10	0.17104	0.36688	1	7128	1	0.69428	0.012522	0.045613	0.838334	1104	5	0.69428
C8orf37	10	0.61024	0.75862	1	13344	2	0.69391	0.059905	0.15642	0.950404	3356	4	0.69391
IL33	10	0.37038	0.5846	1	10569	3	0.6933	0.0014867	0.0072247	0.541872	272	5	0.6933
ETV1	10	0.47558	0.68413	1	12544	1	0.69158	0.18586	0.34449	1	7027	3	0.69158
LPHN3	10	0.90045	0.91066	1	17126	1	0.69062	0.014271	0.051222	0.845522	1238	5	0.69062
CNOT4	10	0.9702	0.97011	1	19280	0	0.6904	0.0069314	0.027051	0.749729	735	5	0.6904
ACIN1	10	0.80527	0.86995	1	15633	1	0.68963	0.020249	0.066715	0.864405	1573	4	0.68963
CCNT2	10	0.99855	0.99858	1	20458	0	0.6888	0.013377	0.048385	0.845522	1162	5	0.6888
RB1	10	0.67518	0.79894	1	14364	2	0.68851	0.034071	0.098882	0.915206	2214	4	0.68851
CNTN4	10	0.38806	0.60135	1	10837	1	0.68844	0.062283	0.16162	0.956661	3461	4	0.68844
ADAM11	10	0.35445	0.56968	1	10317	3	0.68786	0.025896	0.080048	0.893785	1827	4	0.68786
STAP1	10	0.86349	0.89193	1	16463	1	0.68643	0.056682	0.14947	0.950404	3204	4	0.68643
MRPS36	9	0.94548	0.94565	1	18382	0	0.68633	0.027778	0.081554	0.893785	1921	4	0.68633
ATRX	10	0.75234	0.85201	1	15286	2	0.68575	0.0062171	0.024641	0.740149	679	5	0.68575
NUDT18	10	0.3751	0.58904	1	10639	1	0.68567	0.052767	0.14086	0.950404	3025	4	0.68567
HNRNPR	10	0.051441	0.15701	0.818583	3876	3	0.68551	0.16142	0.31016	0.996605	6378	3	0.68551
FXN	10	0.020635	0.079174	0.569077	2834	3	0.68535	0.0038599	0.016567	0.691834	491	5	0.68535
ZKSCAN8	10	0.99214	0.99221	1	20166	0	0.68518	0.031491	0.092904	0.905738	2100	4	0.68518
NFIA	10	0.71531	0.82573	1	14776	2	0.685	0.0058252	0.023287	0.736682	643	5	0.685
CIR1	10	0.017232	0.067974	0.522335	2651	3	0.68493	0.014134	0.05081	0.845522	1225	5	0.68493
MAPK8	10	0.83827	0.88159	1	16073	1	0.68447	0.043436	0.12013	0.941715	2611	4	0.68447
POR	10	0.98069	0.98074	1	19687	0	0.68432	0.069611	0.17723	0.963464	3769	4	0.68432
CEBPA	10	0.96111	0.96109	1	18952	0	0.68385	0.098484	0.21997	0.980665	4574	3	0.68385
ZNF701	10	0.99987	0.99988	1	20533	0	0.68336	0.11624	0.24566	0.988214	5092	3	0.68336
MLST8	10	0.99667	0.99671	1	20369	0	0.68282	0.0016836	0.0081425	0.575601	290	5	0.68282
RBFOX3	10	0.67184	0.79678	1	14341	2	0.68246	0.0094125	0.035398	0.801942	901	5	0.68246
KCNS1	10	0.05417	0.16355	0.83559	3992	2	0.68244	0.019363	0.064591	0.864121	1526	3	0.68244
PKDREJ	10	0.10049	0.25642	0.92802	5638	2	0.6821	0.0048515	0.020002	0.723047	568	5	0.6821
SMARCC1	10	0.92198	0.92479	1	17646	1	0.68068	0.0036695	0.015887	0.684587	477	4	0.68068
SLC2A1	10	0.99924	0.99926	1	20486	0	0.68041	0.018278	0.061921	0.859616	1473	4	0.68041
PIKFYVE	10	0.82299	0.87592	1	15863	1	0.68039	0.045364	0.12442	0.944951	2696	4	0.68039
RAP1A	10	0.99138	0.99146	1	20132	0	0.6798	0.0037253	0.016089	0.687698	481	5	0.6798
DYNC1I1	10	0.11948	0.28701	0.95458	6140	1	0.67962	0.17225	0.32532	0.998083	6681	3	0.67962
TTLL1	10	0.032224	0.10929	0.687299	3250	2	0.67948	0.0034402	0.015106	0.680065	452	5	0.67948
FUS	10	0.88402	0.90164	1	16802	1	0.67945	0.091038	0.20911	0.977185	4387	3	0.67945
FOXI1	10	0.73389	0.8387	1	15008	2	0.67936	0.010475	0.038943	0.818288	971	3	0.67936
KLK12	10	0.33495	0.55117	1	10016	1	0.67873	0.090675	0.20859	0.975753	4382	3	0.67873
FAM60A	10	0.2904	0.50907	1	9434	1	0.67827	0.0014611	0.0071082	0.541872	265	5	0.67827
OR6C4	10	0.43038	0.64139	1	11581	1	0.67807	0.00094771	0.0048071	0.473139	208	4	0.67807
ADAM10	10	0.86485	0.89253	1	16483	1	0.67732	0.012204	0.044575	0.838334	1083	4	0.67732
WDR54	10	0.92829	0.92964	1	17830	1	0.67716	0.014413	0.051676	0.845522	1243	5	0.67716
EFCAB4B	10	0.46635	0.67533	1	12344	1	0.67621	0.054279	0.14415	0.950404	3100	1	0.67621
PGF	10	0.80555	0.87005	1	15636	1	0.67566	0.039719	0.11175	0.928842	2459	4	0.67566
RP11-1055B8.6	10	0.27678	0.49614	1	9011	2	0.67502	0.030398	0.090427	0.902977	2051	4	0.67502
ID4	10	0.66397	0.79174	1	14009	1	0.67458	0.00364	0.015785	0.684587	473	2	0.67458
GLRX3	10	0.99526	0.99534	1	20299	0	0.67416	0.051333	0.13768	0.950404	2952	4	0.67416
FBXO18	10	0.66109	0.78994	1	13779	2	0.67398	0.022093	0.071074	0.875482	1660	3	0.67398
CLEC3B	10	0.4732	0.68186	1	12502	2	0.67396	0.041461	0.11568	0.935037	2533	4	0.67396
ATG7	10	0.98701	0.98714	1	19954	0	0.67385	0.11789	0.248	0.988214	5144	3	0.67385
SYAP1	10	0.12923	0.30249	0.964161	6373	1	0.67365	0.017182	0.059262	0.852672	1417	4	0.67365
TRAJ27	5	0.27996	0.41047	1	9293	2	0.67339	0.1614	0.25377	0.988214	6377	2	0.67339
ZNF771	10	0.35197	0.56737	1	10272	2	0.67302	0.025584	0.079315	0.893532	1814	3	0.67302
CYP8B1	10	0.66397	0.79174	1	13839	1	0.67302	0.045805	0.12543	0.944951	2715	4	0.67302
GTSE1	10	0.061235	0.18033	0.869704	4230	2	0.67297	0.22564	0.39942	1	8081	3	0.67297
CD177	10	0.82063	0.87511	1	15838	1	0.6727	0.022155	0.071232	0.875735	1663	4	0.6727
OR2L3	10	0.27678	0.49614	1	9045	3	0.6721	0.038237	0.10846	0.924729	2402	4	0.6721
FAM71F1	10	0.033868	0.11354	0.701595	3294	1	0.67156	0.20983	0.37774	1	7640	3	0.67156
PNO1	10	0.06228	0.18281	0.869704	4275	2	0.67078	0.0048924	0.020132	0.723047	570	4	0.67078
SIGLEC7	10	0.99932	0.99935	1	20493	0	0.67069	0.037789	0.10746	0.923973	2383	4	0.67069
CLPX	10	0.73125	0.83684	1	14969	2	0.6706	0.023549	0.074515	0.881459	1730	4	0.6706
RREB1	10	0.96547	0.96544	1	19103	0	0.67029	0.015122	0.053915	0.847857	1299	4	0.67029
PAGE4	10	0.07602	0.21427	0.869704	4921	3	0.67016	0.00088913	0.0045245	0.460764	201	5	0.67016
EREG	10	0.59447	0.74924	1	13263	2	0.66964	0.061132	0.15906	0.951738	3422	4	0.66964
KLK15	10	0.9822	0.98227	1	19741	0	0.66958	0.040555	0.11364	0.932339	2495	4	0.66958
ETFDH	10	0.9171	0.92127	1	17527	1	0.66954	0.0032756	0.014521	0.680065	433	4	0.66954
NES	10	0.98313	0.9832	1	19768	0	0.66944	0.14845	0.2918	0.99099	6028	3	0.66944
ZNF543	10	0.91225	0.91796	1	17384	1	0.66932	0.001481	0.0072021	0.541872	270	5	0.66932
MDK	10	0.42428	0.63566	1	11457	2	0.66815	0.010215	0.038067	0.810954	956	4	0.66815
SIN3B	10	0.92616	0.92796	1	17770	1	0.66802	0.020769	0.067949	0.864405	1602	4	0.66802
GRK1	10	0.7333	0.83831	1	14993	2	0.66762	0.47901	0.61663	1	12267	2	0.66762
CACNB3	10	0.79032	0.86522	1	15473	1	0.66723	0.017007	0.058847	0.852672	1406	4	0.66723
TBX1	10	0.27678	0.49614	1	9153	3	0.66715	0.037233	0.10615	0.922722	2347	4	0.66715
IGLV3-27	10	0.057589	0.17177	0.851656	4124	1	0.6668	0.056735	0.14957	0.950404	3206	4	0.6668
SARNP	10	0.66397	0.79174	1	13922	1	0.66619	0.067444	0.17263	0.961969	3678	4	0.66619
MOSPD3	10	0.87884	0.89903	1	16714	1	0.66589	0.15357	0.29907	0.994217	6164	3	0.66589
MRPL19	10	0.96819	0.96815	1	19203	0	0.66569	0.42775	0.5701	1	11348	2	0.66569
LYRM7	2	0.78828	0.78773	1	15458	0	0.66537	0.14987	0.15743	0.950404	6071	1	0.66537
SMCHD1	10	0.8723	0.89587	1	16596	1	0.66481	0.020814	0.068067	0.864405	1608	4	0.66481
RPA3	10	0.23063	0.4522	1	8238	2	0.66425	0.0054729	0.022108	0.729979	622	5	0.66425
RSG1	10	0.27678	0.49614	1	8976	2	0.66318	0.019141	0.064045	0.863342	1517	3	0.66318
MIB2	10	0.98364	0.98372	1	19791	0	0.66305	0.038485	0.10903	0.926513	2407	4	0.66305
IRF2BP2	10	0.75441	0.85351	1	15308	2	0.6629	0.044738	0.12302	0.944279	2671	4	0.6629
NCAPG	10	0.025814	0.092891	0.62213	3036	2	0.66252	0.013821	0.049812	0.845522	1192	4	0.66252
C12orf60	10	0.50275	0.69867	1	12848	2	0.66202	0.050699	0.1363	0.950404	2921	4	0.66202
TRAM1	10	0.95308	0.95302	1	18657	0	0.66154	0.12246	0.25456	0.988214	5260	3	0.66154
GNA11	10	0.12095	0.28937	0.956568	6195	1	0.66153	0.0079313	0.030433	0.766851	810	5	0.66153
CCDC19	10	0.90935	0.9161	1	17318	1	0.66149	0.028345	0.085717	0.89945	1952	4	0.66149
RP11-766F14.2	10	0.83891	0.88183	1	16080	1	0.66056	0.03137	0.092631	0.905738	2091	4	0.66056
URB1	10	0.69672	0.81317	1	14555	2	0.66039	0.0077796	0.02991	0.766851	793	5	0.66039
HERPUD2	10	0.94064	0.94052	1	18202	1	0.66029	0.014809	0.052913	0.847857	1273	5	0.66029
MYH1	10	0.93378	0.93419	1	17987	1	0.66012	0.012349	0.045055	0.838334	1096	5	0.66012
PFN3	10	0.48332	0.68859	1	12653	1	0.66002	0.034516	0.099919	0.916668	2235	4	0.66002
AC011298.1	10	0.07602	0.21427	0.869704	4868	4	0.65992	0.082638	0.19687	0.969387	4156	3	0.65992
ZNF141	10	0.98799	0.9881	1	20004	0	0.65984	0.010675	0.03959	0.823469	981	5	0.65984
LLGL2	10	0.91782	0.92177	1	17544	1	0.6597	0.013894	0.05006	0.845522	1201	4	0.6597
CDK20	10	0.97836	0.97841	1	19603	0	0.65963	0.034567	0.10005	0.916668	2237	4	0.65963
HNRNPH3	10	0.80149	0.86869	1	15582	1	0.65927	0.005897	0.023553	0.736682	649	4	0.65927
CCAR2	10	0.99763	0.99766	1	20407	0	0.6589	0.035255	0.10162	0.920281	2264	4	0.6589
UBE2QL1	10	0.98391	0.98399	1	19809	0	0.65881	0.04706	0.12822	0.946906	2767	3	0.65881
MTA1	10	0.27453	0.49402	1	8895	2	0.65858	0.022744	0.072601	0.880631	1684	3	0.65858
BMPR1B	10	0.99708	0.99714	1	20388	0	0.65836	0.030748	0.091209	0.902989	2068	3	0.65836
RLF	10	0.99914	0.99915	1	20481	0	0.65831	0.22232	0.39491	1	7997	3	0.65831
AC127496.1	10	0.78662	0.86408	1	15433	1	0.65828	0.16887	0.32057	0.997392	6585	3	0.65828
FAM160A2	10	0.99531	0.99538	1	20302	0	0.65811	0.057857	0.15202	0.950404	3269	4	0.65811
AES	10	0.97239	0.97239	1	19384	0	0.65781	0.069162	0.17629	0.962252	3753	3	0.65781
IGKJ1	3	0.98444	0.9846	1	19833	0	0.65778	0.13224	0.17025	0.961969	5540	1	0.65778
C16orf62	10	0.92472	0.92685	1	17728	1	0.65756	0.45271	0.59261	1	11807	2	0.65756
CRIM1	10	0.80555	0.87005	1	15637	1	0.65681	0.070042	0.17812	0.963464	3790	4	0.65681
OPALIN	10	0.99963	0.99965	1	20513	0	0.65616	0.022745	0.072605	0.880631	1685	3	0.65616
RNF10	10	0.98132	0.98139	1	19707	0	0.65591	0.05709	0.15037	0.950404	3230	4	0.65591
DDB1	10	0.46166	0.67087	1	12250	1	0.65589	0.015243	0.054277	0.847857	1308	5	0.65589
C22orf39	10	0.9017	0.91139	1	17149	1	0.65576	0.026211	0.080787	0.893785	1842	4	0.65576
C4orf3	10	0.91729	0.9214	1	17532	1	0.65482	0.0088257	0.033427	0.791287	865	5	0.65482
PARK7	10	0.19024	0.39562	1	7487	2	0.65394	0.12779	0.26224	0.988214	5414	3	0.65394
GATA2	10	0.20181	0.41272	1	7745	1	0.65385	0.036381	0.10423	0.922722	2311	4	0.65385
HEBP2	10	0.99663	0.99668	1	20366	0	0.65356	0.06625	0.17012	0.961969	3619	4	0.65356
CSRNP3	10	0.97616	0.97618	1	19522	0	0.65277	0.054893	0.1455	0.950404	3127	4	0.65277
MAN2B2	10	0.38541	0.59881	1	10795	1	0.65241	0.058708	0.15385	0.950404	3305	4	0.65241
SHMT2	10	0.64467	0.77959	1	13633	2	0.65213	0.0012877	0.0063602	0.540757	238	4	0.65213
GPR114	10	0.66397	0.79174	1	13830	1	0.65162	0.19355	0.35517	1	7239	3	0.65162
PGLYRP1	10	0.99592	0.99598	1	20331	0	0.65125	0.019162	0.064089	0.863373	1520	4	0.65125
LARP1	10	0.31163	0.52916	1	9705	1	0.65084	0.021017	0.068563	0.864405	1619	4	0.65084
FBXO28	10	0.86439	0.89232	1	16477	1	0.65024	0.14348	0.28468	0.988214	5878	3	0.65024
NANP	10	0.34761	0.56319	1	10210	3	0.65014	0.51186	0.64712	1	12914	2	0.65014
SPARC	10	0.50148	0.698	1	12840	2	0.65007	0.012035	0.044021	0.838334	1071	5	0.65007
XRCC6	10	0.30215	0.52024	1	9564	1	0.64996	0.0067212	0.026312	0.747614	718	4	0.64996
RSRC2	10	0.00097818	0.0056758	0.098821	1174	2	0.64989	0.0034114	0.015017	0.680065	446	4	0.64989
TBC1D4	10	0.95462	0.95455	1	18713	0	0.64969	0.080976	0.19444	0.969387	4093	3	0.64969
SOX6	10	0.93463	0.93495	1	18009	1	0.64927	0.034567	0.10005	0.916668	2238	4	0.64927
CNTNAP4	10	0.98217	0.98225	1	19739	0	0.64919	0.078688	0.19108	0.969387	4030	3	0.64919
SLC25A20	10	0.88516	0.90221	1	16831	1	0.64905	0.050576	0.136	0.950404	2914	4	0.64905
FAM25E	10	0.66397	0.79174	1	14096	1	0.64884	0.041775	0.11635	0.937659	2540	4	0.64884
SH2D6	10	0.97448	0.97447	1	19454	0	0.64807	0.041256	0.11523	0.935037	2520	4	0.64807
ANGEL1	10	0.82011	0.87493	1	15831	1	0.64796	0.057154	0.15048	0.950404	3231	3	0.64796
TGFBR2	10	0.99411	0.99419	1	20249	0	0.64767	0.40985	0.55416	1	11035	2	0.64767
KANSL1	10	0.97394	0.97396	1	19433	0	0.64758	0.008702	0.033012	0.784608	859	5	0.64758
TCEANC2	10	0.22009	0.43939	1	8058	2	0.64738	0.2138	0.38329	1	7758	3	0.64738
CNNM2	10	0.30397	0.52194	1	9599	3	0.64721	0.1927	0.35401	1	7218	3	0.64721
SEPP1	10	0.84573	0.88449	1	16181	1	0.64696	0.34947	0.50181	1	10052	2	0.64696
CALR	10	0.52912	0.71263	1	12944	2	0.64657	0.0065474	0.025751	0.745613	705	5	0.64657
TNNC2	10	0.9996	0.99962	1	20512	0	0.64637	0.025692	0.079568	0.893785	1816	4	0.64637
FZD6	10	0.55258	0.72539	1	13046	2	0.64591	0.056049	0.14805	0.950404	3180	4	0.64591
USF2	10	0.69802	0.81404	1	14571	2	0.64576	0.030583	0.090833	0.902977	2059	4	0.64576
PMPCA	10	0.081846	0.22575	0.88387	5152	2	0.64567	0.028578	0.086266	0.899978	1963	4	0.64567
C9orf41	10	0.66397	0.79174	1	14015	1	0.64515	0.06119	0.1592	0.951738	3425	4	0.64515
TIMMDC1	10	0.091806	0.24223	0.912602	5399	2	0.64507	0.0024224	0.011401	0.617209	378	4	0.64507
CDK15	10	0.99921	0.99923	1	20485	0	0.64462	0.082047	0.19599	0.969387	4132	3	0.64462
USP24	10	0.99474	0.99483	1	20273	0	0.6445	0.010536	0.039136	0.819821	974	5	0.6445
FANCD2	10	0.10728	0.26747	0.933634	5808	2	0.64424	0.09677	0.21752	0.980665	4530	2	0.64424
MALT1	10	0.48645	0.69022	1	12694	2	0.64378	0.38897	0.5358	1	10685	2	0.64378
MAMLD1	10	0.92323	0.92574	1	17680	1	0.64326	0.029748	0.088945	0.902	2018	3	0.64326
PFDN2	10	0.28221	0.50124	1	9326	2	0.64322	0.12004	0.2511	0.988214	5188	3	0.64322
PTRH2	10	0.66397	0.79174	1	13947	1	0.64322	0.055691	0.14724	0.950404	3163	3	0.64322
GABPB1	10	0.21145	0.42684	1	7891	1	0.64288	0.0013148	0.0064729	0.540757	243	4	0.64288
SETDB2	10	0.47337	0.68203	1	12504	2	0.64285	0.069293	0.17655	0.962252	3762	4	0.64285
SPATA31E1	10	0.49082	0.69245	1	12769	2	0.64186	0.021008	0.068536	0.864405	1618	4	0.64186
YARS	10	0.023794	0.087544	0.599889	2969	2	0.64168	0.033254	0.096983	0.912112	2178	4	0.64168
BPI	10	0.75133	0.85128	1	15271	2	0.64136	0.011495	0.042263	0.835159	1033	5	0.64136
THAP1	10	0.88927	0.90436	1	16912	1	0.64111	0.0092281	0.034762	0.797195	890	4	0.64111
CRELD2	10	0.97856	0.9786	1	19610	0	0.641	0.036132	0.10367	0.922722	2293	4	0.641
PDE12	10	0.99748	0.99752	1	20402	0	0.64089	0.0039919	0.017027	0.697754	500	5	0.64089
AC005493.1	1	0.77871	0.77909	1	15373	0	0.64085	0.22129	0.22093	0.980665	7965	0	0.64085
FMN1	10	0.93579	0.93599	1	18049	1	0.64082	0.069611	0.17723	0.963464	3770	4	0.64082
MAFB	10	0.88153	0.90038	1	16758	1	0.64067	0.0072453	0.028115	0.754909	760	2	0.64067
TOMM22	10	0.0047137	0.022806	0.271059	1716	3	0.64061	0.488	0.62495	1	12439	2	0.64061
LYPD4	10	0.07602	0.21427	0.869704	4929	3	0.64051	0.12012	0.25121	0.988214	5193	2	0.64051
KIAA1731	10	0.73358	0.8385	1	15002	2	0.64045	0.082328	0.19643	0.969387	4142	3	0.64045
XKR4	10	0.99386	0.99393	1	20241	0	0.64035	0.14041	0.2803	0.988214	5788	2	0.64035
TRIM2	10	0.96982	0.96972	1	19263	0	0.64031	0.18771	0.34706	1	7090	3	0.64031
DAZAP1	10	0.84387	0.88377	1	16156	1	0.64029	0.10463	0.22894	0.984401	4763	3	0.64029
PTGER2	10	0.93753	0.93755	1	18097	1	0.64029	0.054662	0.145	0.950404	3114	4	0.64029
CPSF3L	10	0.43673	0.64737	1	11724	2	0.64009	0.0040329	0.017172	0.698764	503	5	0.64009
TMEM203	10	0.66397	0.79174	1	14279	1	0.63978	0.056233	0.14846	0.950404	3186	4	0.63978
KCNG1	10	0.18356	0.38571	1	7361	1	0.63924	0.3002	0.46032	1	9255	2	0.63924
SESN1	10	0.51908	0.70724	1	12906	2	0.6392	0.095999	0.2164	0.980665	4512	3	0.6392
FBXW4	10	0.93924	0.9392	1	18150	1	0.63842	0.42328	0.56614	1	11279	2	0.63842
LILRB1	10	0.012793	0.052523	0.470092	2234	3	0.63834	0.011439	0.042086	0.834454	1030	4	0.63834
ATF4	10	0.033768	0.11331	0.701595	3274	3	0.63812	0.01034	0.038489	0.813718	964	5	0.63812
C9orf153	10	0.1951	0.40278	1	7584	2	0.63792	0.21955	0.39114	1	7923	3	0.63792
ZNF500	10	0.98707	0.9872	1	19957	0	0.63766	0.065682	0.16892	0.961969	3589	3	0.63766
LTB	10	0.86611	0.89307	1	16508	1	0.63716	0.21264	0.38167	1	7719	3	0.63716
DDX23	10	0.00042417	0.0027196	0.050492	1106	2	0.63709	0.0034759	0.015233	0.680065	460	4	0.63709
ZBTB9	10	0.23124	0.45279	1	8247	1	0.63706	0.050922	0.13679	0.950404	2935	4	0.63706
AVPI1	10	0.034095	0.11413	0.704183	3315	2	0.63677	0.033883	0.098429	0.914677	2205	3	0.63677
HNRNPF	10	0.97947	0.97953	1	19648	0	0.63647	0.025016	0.078012	0.891385	1785	4	0.63647
THBD	10	0.99352	0.99361	1	20229	0	0.63638	0.22631	0.39994	1	8093	2	0.63638
TDO2	10	0.72863	0.83499	1	14938	2	0.63636	0.37984	0.52791	1	10543	2	0.63636
HNRNPA3	10	0.8923	0.90598	1	16969	1	0.63615	0.0033443	0.014766	0.680065	442	4	0.63615
STARD6	10	0.098923	0.25386	0.926556	5591	1	0.63514	0.063354	0.16393	0.961136	3496	4	0.63514
GNB1	10	0.23189	0.45341	1	8259	1	0.63512	0.12232	0.25437	0.988214	5255	3	0.63512
KAZALD1	10	0.58895	0.74605	1	13232	2	0.63509	0.025106	0.07822	0.891385	1789	4	0.63509
WDFY3	10	0.42915	0.64023	1	11552	3	0.63454	0.037827	0.10754	0.923973	2384	3	0.63454
NEMF	10	0.12422	0.29457	0.961176	6268	2	0.63451	0.029994	0.089508	0.902	2032	4	0.63451
PIGQ	10	0.97081	0.97076	1	19307	0	0.6342	0.015312	0.054498	0.847857	1312	4	0.6342
FAM71B	10	0.82187	0.87556	1	15849	1	0.63413	0.015656	0.055548	0.851865	1335	4	0.63413
AC011500.1	10	0.27678	0.49614	1	9108	3	0.63402	0.016586	0.057827	0.852672	1382	4	0.63402
PRRG3	10	0.99014	0.99021	1	20089	0	0.63399	0.16965	0.32165	0.997392	6608	3	0.63399
SPON2	10	0.89835	0.90941	1	17084	1	0.63376	0.011444	0.042106	0.834454	1031	3	0.63376
HIST1H3D	10	0.27678	0.49614	1	9123	3	0.63335	0.04183	0.11646	0.937659	2542	4	0.63335
RAB10	10	0.49184	0.69297	1	12774	2	0.63328	0.0066989	0.026248	0.747614	717	4	0.63328
FAM129C	10	0.99592	0.99598	1	20330	0	0.63269	0.043489	0.12023	0.941715	2615	3	0.63269
MST4	10	0.96658	0.96654	1	19143	0	0.63257	0.0033227	0.014684	0.680065	440	3	0.63257
HAX1	10	0.66397	0.79174	1	13887	2	0.6324	0.01802	0.061306	0.854936	1468	4	0.6324
SLC25A30	10	0.41004	0.62219	1	11207	1	0.63212	0.014926	0.053288	0.847857	1285	5	0.63212
TRAV12-2	10	0.27678	0.49614	1	9091	3	0.63186	0.0022855	0.010772	0.608843	361	5	0.63186
KLHL38	10	0.92813	0.92952	1	17827	1	0.63179	0.47837	0.61607	1	12254	2	0.63179
SLC22A7	10	0.85619	0.88879	1	16340	1	0.63172	0.0046061	0.019151	0.720526	544	5	0.63172
POLR3K	10	0.92068	0.92382	1	17607	1	0.63159	0.046961	0.12802	0.946906	2763	3	0.63159
MEI1	10	0.98885	0.98893	1	20044	0	0.63157	0.083437	0.19801	0.969387	4181	3	0.63157
ZMAT5	10	0.99485	0.99494	1	20281	0	0.63149	0.064563	0.16647	0.961969	3547	4	0.63149
RELL1	10	0.94343	0.94325	1	18299	1	0.62985	0.29242	0.45385	1	9126	2	0.62985
TGFB1	10	0.88695	0.90315	1	16873	1	0.62956	0.19968	0.3637	1	7399	2	0.62956
SUDS3	10	0.15635	0.34464	1	6884	2	0.62911	0.024736	0.077339	0.890809	1773	4	0.62911
ASMT	10	0.2057	0.41847	1	7793	3	0.62911	0.056962	0.15006	0.950404	3219	4	0.62911
ACTN1	10	0.85257	0.88727	1	16289	1	0.629	0.016721	0.058143	0.852672	1388	3	0.629
NAAA	10	0.73839	0.84191	1	15082	2	0.62849	0.019614	0.065188	0.864405	1542	3	0.62849
CX3CL1	10	0.1965	0.40485	1	7622	3	0.62831	0.17966	0.33576	1	6851	3	0.62831
TTC9	10	0.47905	0.68636	1	12586	1	0.62725	0.047739	0.12973	0.946906	2796	2	0.62725
SLA	10	0.88489	0.90208	1	16822	1	0.62653	0.19848	0.36203	1	7358	3	0.62653
NDUFA8	10	0.3244	0.54129	1	9868	2	0.6265	0.03137	0.092631	0.905738	2093	4	0.6265
PDIA6	10	0.91268	0.91825	1	17397	1	0.62612	0.24414	0.4143	1	8352	2	0.62612
CCDC125	10	0.04907	0.15123	0.812708	3805	2	0.62559	0.18379	0.34159	1	6963	3	0.62559
KIAA1199	10	0.55994	0.72956	1	13076	2	0.62532	0.14756	0.29057	0.99099	6003	2	0.62532
SMO	10	0.9644	0.96437	1	19067	0	0.62504	0.0085221	0.032398	0.784293	845	5	0.62504
OR8B8	10	0.27678	0.49614	1	9136	2	0.62492	0.029568	0.08854	0.901868	2009	4	0.62492
UTS2R	10	0.48814	0.69108	1	12721	2	0.62422	0.0066528	0.026108	0.745936	715	3	0.62422
NLRP5	10	0.95	0.9499	1	18535	0	0.62418	0.12048	0.25173	0.988214	5207	2	0.62418
CDC7	10	0.95725	0.95721	1	18813	0	0.62403	0.010182	0.037955	0.810954	954	4	0.62403
ZNF570	10	0.98632	0.98642	1	19917	0	0.62402	0.0072489	0.028129	0.754909	761	5	0.62402
ERAP1	10	0.94991	0.94981	1	18530	0	0.62322	0.84192	0.84195	1	16821	0	0.62322
RSBN1	10	0.70339	0.81765	1	14636	2	0.62305	0.061181	0.15918	0.951738	3424	4	0.62305
IDH1	10	0.45064	0.66057	1	12010	2	0.62264	0.030116	0.089773	0.902163	2039	4	0.62264
CEP104	10	0.98116	0.98123	1	19701	0	0.62235	0.054893	0.1455	0.950404	3126	4	0.62235
TEX14	10	0.9138	0.91903	1	17435	1	0.62211	0.22235	0.39493	1	7998	3	0.62211
CNKSR3	10	0.72265	0.83083	1	14853	2	0.62132	0.027198	0.083079	0.898098	1891	4	0.62132
PLAC8L1	10	0.89797	0.9092	1	17082	1	0.62074	0.043454	0.12016	0.941715	2613	4	0.62074
TNRC6B	10	0.36557	0.58009	1	10486	2	0.62061	0.18364	0.34138	1	6957	3	0.62061
OR6A2	10	0.39494	0.60784	1	10955	3	0.62054	0.020641	0.067646	0.864405	1593	3	0.62054
SSTR5	10	0.90765	0.91503	1	17281	1	0.62045	0.019388	0.064652	0.864121	1528	4	0.62045
DUSP11	10	0.9981	0.99813	1	20437	0	0.62038	0.023616	0.074682	0.882414	1732	3	0.62038
PHEX	10	0.88603	0.90268	1	16848	1	0.62016	0.088477	0.20542	0.975684	4313	3	0.62016
MAP1B	10	0.86271	0.89158	1	16445	1	0.62006	0.035018	0.10108	0.918795	2257	4	0.62006
E2F5	10	0.95414	0.95406	1	18700	0	0.61988	0.81961	0.8205	1	16390	1	0.61988
BMF	10	0.84855	0.88563	1	16220	1	0.61967	0.0081025	0.030984	0.769453	824	5	0.61967
BCORL1	10	0.84198	0.88302	1	16125	1	0.61966	0.064292	0.16591	0.961913	3537	4	0.61966
HIF1AN	10	0.14797	0.33173	1	6748	1	0.61959	0.011185	0.041245	0.831038	1013	5	0.61959
TMEM14C	10	0.011689	0.048583	0.460766	2160	3	0.61932	0.060977	0.15872	0.951738	3417	4	0.61932
RP11-503N18.3	10	0.9997	0.99971	1	20518	0	0.61919	0.10008	0.22232	0.980665	4634	3	0.61919
CCNT1	10	0.88421	0.90173	1	16804	1	0.61899	0.010972	0.040562	0.825626	999	4	0.61899
KIAA1191	10	0.03982	0.12853	0.755203	3477	3	0.6187	0.15474	0.30072	0.995016	6191	3	0.6187
SOCS5	10	0.99631	0.99638	1	20354	0	0.61861	0.016188	0.056865	0.852672	1360	4	0.61861
TPGS1	10	0.26251	0.48266	1	8718	1	0.61838	0.010038	0.037478	0.809219	942	4	0.61838
ZNF598	10	0.36624	0.58073	1	10491	2	0.61816	0.0011398	0.0056869	0.517633	225	5	0.61816
ADIPOR2	10	0.23744	0.4588	1	8345	3	0.61788	0.0099655	0.037236	0.809219	937	5	0.61788
HCAR2	10	0.27678	0.49614	1	9094	3	0.61724	0.02124	0.069073	0.86581	1632	3	0.61724
NELL1	10	0.99239	0.99247	1	20183	0	0.61706	0.13238	0.26886	0.988214	5544	3	0.61706
HGF	10	0.48954	0.69177	1	12747	1	0.61699	0.013842	0.049884	0.845522	1194	4	0.61699
THAP6	10	0.017077	0.06745	0.519087	2647	3	0.61674	0.069141	0.17625	0.962252	3751	4	0.61674
ORC4	10	0.2904	0.50907	1	9406	1	0.61649	0.048483	0.13136	0.950404	2833	4	0.61649
CHST13	10	0.73891	0.84229	1	15085	2	0.61648	0.019821	0.065658	0.864405	1551	4	0.61648
WDR26	10	0.74874	0.84938	1	15231	2	0.61642	0.051572	0.13823	0.950404	2959	4	0.61642
FLJ00388	10	0.68996	0.80864	1	14495	2	0.61618	0.015574	0.055336	0.851578	1329	5	0.61618
TAF6	10	0.91481	0.9197	1	17462	1	0.61594	0.04626	0.12644	0.944951	2737	4	0.61594
CCDC115	10	0.73022	0.83609	1	14962	2	0.61582	0.057287	0.15075	0.950404	3237	4	0.61582
CXCR4	10	0.96156	0.96153	1	18966	0	0.61561	0.011014	0.0407	0.825626	1005	5	0.61561
INSIG2	10	0.88628	0.90281	1	16854	1	0.61555	0.10809	0.23396	0.9855	4863	3	0.61555
TRBV9	10	0.89515	0.90761	1	17027	1	0.6154	0.010984	0.040603	0.825626	1002	5	0.6154
ADRB2	10	0.99978	0.9998	1	20525	0	0.61519	0.14607	0.28841	0.990798	5968	3	0.61519
CLTCL1	10	0.98424	0.98433	1	19820	0	0.61446	0.069489	0.17699	0.963444	3766	4	0.61446
ASB2	10	0.9911	0.99118	1	20124	0	0.61371	0.70277	0.73724	1	14744	1	0.61371
NEUROD6	10	0.9681	0.96806	1	19200	0	0.61361	0.013355	0.048313	0.845522	1160	4	0.61361
ACOX2	10	0.88541	0.90234	1	16837	1	0.61279	0.0048969	0.020149	0.723047	571	4	0.61279
ABCC3	10	0.69028	0.80886	1	14497	2	0.61245	0.27403	0.43865	1	8832	2	0.61245
FAM227A	10	0.16486	0.3576	1	7026	2	0.61219	0.11396	0.24234	0.98755	5030	3	0.61219
RBM34	10	0.21638	0.43402	1	7983	1	0.61188	0.11747	0.2474	0.988214	5126	3	0.61188
CTD-2330K9.3	10	0.43655	0.64721	1	11718	1	0.6117	0.011838	0.043359	0.837558	1056	5	0.6117
ADPGK	10	0.027258	0.09662	0.640104	3069	2	0.61168	0.0071965	0.027945	0.754909	756	4	0.61168
AZGP1	10	0.96894	0.96888	1	19227	0	0.61136	0.079857	0.19279	0.969387	4052	3	0.61136
DTWD2	10	0.92435	0.9266	1	17715	1	0.61129	0.043165	0.11951	0.941552	2600	4	0.61129
DCTN3	10	0.10147	0.25802	0.928311	5670	2	0.61107	0.022186	0.071307	0.875735	1665	3	0.61107
MRPS28	10	0.65114	0.78363	1	13683	2	0.61092	0.24081	0.41164	1	8306	2	0.61092
GJE1	10	0.81332	0.8726	1	15738	1	0.61039	0.12389	0.25665	0.988214	5304	3	0.61039
AC064874.1	10	0.99971	0.99973	1	20519	0	0.61011	0.060549	0.1578	0.950404	3386	3	0.61011
STK11IP	10	0.8306	0.87864	1	15970	1	0.61005	0.21716	0.38786	1	7855	2	0.61005
MSRB3	10	0.80473	0.86976	1	15627	1	0.60946	0.096707	0.21743	0.980665	4528	3	0.60946
SMARCA4	10	0.39116	0.60431	1	10898	2	0.60933	0.073135	0.18277	0.96534	3878	2	0.60933
ZMYM2	10	0.52046	0.70797	1	12910	2	0.60896	0.043518	0.12031	0.941715	2617	4	0.60896
KLK10	10	0.84889	0.88576	1	16229	1	0.60894	0.20011	0.36427	1	7409	2	0.60894
NUTM2F	10	0.97755	0.97758	1	19570	0	0.60822	0.054388	0.14438	0.950404	3106	3	0.60822
CLIP4	10	0.79889	0.86785	1	15558	1	0.60804	0.0092507	0.034839	0.797195	893	4	0.60804
RGS10	10	0.83717	0.88117	1	16055	1	0.60762	0.23293	0.40529	1	8190	2	0.60762
PAPOLG	10	0.84476	0.88412	1	16169	1	0.60754	0.0058137	0.02325	0.736682	641	5	0.60754
HMSD	8	0.95658	0.95676	1	18780	0	0.60743	0.01553	0.048777	0.845522	1327	4	0.60743
GCSAM	10	0.66397	0.79174	1	14127	1	0.60733	0.093458	0.21262	0.978455	4434	3	0.60733
ANKRD62	10	0.8291	0.8781	1	15944	1	0.60687	0.03866	0.10941	0.926513	2415	3	0.60687
PNISR	10	0.40921	0.62142	1	11193	1	0.60661	0.074944	0.18545	0.96534	3936	3	0.60661
C5AR1	10	0.71915	0.82841	1	14811	2	0.6057	0.15491	0.30096	0.995016	6198	3	0.6057
MECR	10	0.36146	0.57623	1	10426	1	0.60554	0.004641	0.01928	0.720526	545	5	0.60554
IGSF11	10	0.99307	0.99315	1	20213	0	0.60525	0.14517	0.28711	0.9898	5947	2	0.60525
CREB5	10	0.96477	0.96475	1	19081	0	0.60524	0.62967	0.69906	1	13968	1	0.60524
PAGE5	10	0.52659	0.71129	1	12936	2	0.60517	0.034115	0.098981	0.915206	2215	4	0.60517
FANCA	10	0.99614	0.99621	1	20341	0	0.60513	0.058015	0.15235	0.950404	3277	3	0.60513
EVI2B	10	0.9841	0.98419	1	19815	0	0.60467	0.0025881	0.01203	0.63617	387	3	0.60467
RMND5A	10	0.49235	0.69323	1	12779	1	0.60419	0.28539	0.44803	1	9001	2	0.60419
HNF1B	10	0.80527	0.86995	1	15632	1	0.60396	0.036579	0.10468	0.922722	2317	4	0.60396
DEFB125	10	0.38743	0.60075	1	10834	3	0.60376	0.040156	0.11272	0.931723	2476	3	0.60376
SPAG6	10	0.99902	0.99904	1	20475	0	0.60248	0.010269	0.038251	0.811202	962	3	0.60248
CCL2	10	0.27678	0.49614	1	9055	2	0.60221	0.055083	0.14593	0.950404	3133	4	0.60221
MRPL24	10	0.90514	0.91347	1	17224	1	0.60211	0.069489	0.17699	0.963444	3767	4	0.60211
KCNV2	10	0.97434	0.97435	1	19450	0	0.60178	0.035788	0.10288	0.922722	2282	3	0.60178
TRAJ10	4	0.78055	0.78013	1	15375	0	0.60167	0.11664	0.19009	0.969387	5104	2	0.60167
KLRG2	10	0.98672	0.98683	1	19933	0	0.60167	0.12485	0.25804	0.988214	5336	3	0.60167
ZNF169	10	0.12547	0.29652	0.962251	6308	2	0.60157	0.04467	0.12287	0.944279	2665	4	0.60157
IKZF3	10	0.0069983	0.031426	0.346076	1856	2	0.60153	0.061111	0.15901	0.951738	3421	3	0.60153
CYP2C18	10	0.66109	0.78994	1	13778	2	0.6014	0.19298	0.35439	1	7225	3	0.6014
GINS3	10	0.80149	0.86869	1	15586	1	0.60111	0.013298	0.048125	0.845522	1156	5	0.60111
ARG2	10	0.020424	0.078621	0.567481	2800	1	0.60099	0.061536	0.15999	0.953114	3438	4	0.60099
MXRA7	10	0.99828	0.99832	1	20444	0	0.60092	0.069797	0.17763	0.963464	3775	4	0.60092
PSMD8	10	0.68845	0.80764	1	14481	2	0.60087	0.054102	0.14377	0.950404	3090	4	0.60087
ZNF143	10	0.98856	0.98865	1	20031	0	0.59964	0.043387	0.12001	0.941715	2608	4	0.59964
CLK1	10	0.9203	0.92354	1	17601	1	0.59955	0.16351	0.31306	0.997392	6428	2	0.59955
CLIC1	10	0.89613	0.90816	1	17046	1	0.59945	0.14078	0.28085	0.988214	5800	3	0.59945
CD53	10	0.94775	0.94762	1	18452	0	0.59872	0.062504	0.16209	0.956789	3473	4	0.59872
DCAKD	10	0.94416	0.94396	1	18331	1	0.59868	0.032012	0.094056	0.906809	2124	3	0.59868
TP53BP1	10	0.9747	0.97469	1	19459	0	0.59858	0.14672	0.28934	0.99099	5984	3	0.59858
DNAJB7	10	0.96361	0.9636	1	19039	0	0.59855	0.03956	0.1114	0.928213	2451	4	0.59855
PRKCI	10	0.99106	0.99114	1	20123	0	0.59826	0.011926	0.043657	0.838334	1063	5	0.59826
ERICH2	9	0.97044	0.9705	1	19291	0	0.59796	0.090411	0.19809	0.969387	4372	3	0.59796
COL11A2	10	0.17654	0.37521	1	7219	2	0.59783	0.017335	0.059631	0.852672	1427	4	0.59783
OR6C3	10	0.16486	0.3576	1	7022	1	0.59729	0.32883	0.48436	1	9719	2	0.59729
RBMS1	10	0.91984	0.92324	1	17591	1	0.59702	0.036954	0.10551	0.922722	2334	3	0.59702
AAK1	10	0.16058	0.35105	1	6958	1	0.59691	0.023497	0.074397	0.881066	1728	4	0.59691
KLHL22	10	0.39632	0.60913	1	10978	3	0.59678	0.087643	0.20418	0.974517	4289	3	0.59678
LL22NC03-63E9.3	10	0.93444	0.93479	1	18001	1	0.59672	0.13663	0.27491	0.988214	5668	3	0.59672
CAPN8	10	0.3244	0.54129	1	9869	2	0.5965	0.12316	0.25558	0.988214	5284	3	0.5965
PRKDC	10	0.96111	0.96109	1	18951	0	0.59638	0.045652	0.12508	0.944951	2707	4	0.59638
BAK1	10	0.99354	0.99363	1	20231	0	0.59617	0.15491	0.30096	0.995016	6197	3	0.59617
HSD17B13	10	0.7929	0.866	1	15499	1	0.59616	0.24736	0.41691	1	8406	2	0.59616
CASC3	10	0.93694	0.93702	1	18080	1	0.59605	0.24407	0.41426	1	8351	2	0.59605
SERPINF1	10	0.74595	0.84732	1	15196	2	0.59581	0.0079313	0.030433	0.766851	809	5	0.59581
SFXN1	10	0.98815	0.98827	1	20010	0	0.59511	0.07364	0.18351	0.96534	3897	2	0.59511
PPA1	10	0.39466	0.60757	1	10953	3	0.59483	0.053513	0.1425	0.950404	3052	4	0.59483
2007-03-01	10	0.98297	0.98304	1	19764	0	0.59454	0.064462	0.16627	0.961969	3544	3	0.59454
FBRS	10	0.87412	0.89674	1	16632	1	0.59442	0.018275	0.061909	0.859616	1472	3	0.59442
SHC1	10	0.43968	0.65019	1	11781	2	0.5944	0.0041342	0.017522	0.701307	511	4	0.5944
SEPN1	10	0.53456	0.71552	1	12965	2	0.59436	0.39201	0.53844	1	10738	2	0.59436
ROPN1L	10	0.9889	0.98898	1	20048	0	0.59426	0.061803	0.16055	0.953665	3447	4	0.59426
WDR18	10	0.89596	0.90806	1	17042	1	0.59409	0.084645	0.19976	0.969387	4218	3	0.59409
GLTPD2	10	0.92616	0.92796	1	17771	1	0.59396	0.018282	0.061931	0.859616	1474	3	0.59396
FDX1	10	0.46581	0.67481	1	12334	2	0.5936	0.032959	0.096275	0.910561	2169	3	0.5936
PEX3	10	0.99732	0.99737	1	20395	0	0.59349	0.061556	0.16003	0.953114	3441	4	0.59349
ZNF233	10	0.059536	0.17634	0.866598	4168	3	0.59345	0.016666	0.058018	0.852672	1386	3	0.59345
ZNF227	10	0.96751	0.96747	1	19174	0	0.59337	0.14221	0.28292	0.988214	5847	3	0.59337
DSTYK	10	0.99463	0.99472	1	20272	0	0.59321	0.106	0.23094	0.984494	4804	1	0.59321
GK5	10	0.39866	0.6114	1	11015	2	0.59315	0.019547	0.065019	0.864157	1539	4	0.59315
ZC3H12A	10	0.14619	0.32892	1	6722	1	0.59313	0.012826	0.046594	0.838721	1132	5	0.59313
ZNF385A	10	0.26527	0.48523	1	8762	1	0.59312	0.21872	0.39002	1	7903	3	0.59312
TCIRG1	10	0.95423	0.95414	1	18702	0	0.59304	0.014575	0.052177	0.847857	1258	5	0.59304
C9orf78	10	0.94573	0.94556	1	18392	0	0.59287	0.059646	0.15589	0.950404	3351	4	0.59287
RND2	10	0.84817	0.88547	1	16214	1	0.59281	0.20801	0.37522	1	7592	3	0.59281
LPPR5	10	0.42245	0.63395	1	11417	1	0.5928	0.22001	0.39174	1	7936	3	0.5928
WDR33	10	0.97199	0.97197	1	19357	0	0.59168	0.11197	0.23949	0.986267	4973	3	0.59168
CMSS1	10	0.44787	0.65794	1	11959	1	0.59167	0.12194	0.25383	0.988214	5246	3	0.59167
MOGS	10	0.72375	0.83161	1	14868	2	0.59148	0.016062	0.056538	0.852672	1353	4	0.59148
POMK	10	0.7552	0.85407	1	15321	2	0.5913	0.069098	0.17616	0.962252	3750	3	0.5913
ZNF333	10	0.99192	0.99199	1	20157	0	0.5913	0.047599	0.12943	0.946906	2787	3	0.5913
COMMD2	10	0.89467	0.90731	1	17013	1	0.59125	0.076757	0.1882	0.968327	3981	3	0.59125
LDOC1	10	0.80448	0.86968	1	15623	1	0.59103	0.016185	0.056857	0.852672	1359	4	0.59103
HLTF	10	0.020463	0.078742	0.567756	2823	3	0.59051	0.0088611	0.033544	0.791324	868	5	0.59051
DEPDC1B	10	0.99304	0.99312	1	20211	0	0.59024	0.053758	0.14302	0.950404	3076	3	0.59024
DPPA2	10	0.11326	0.27703	0.94904	5970	3	0.59017	0.040424	0.11333	0.932339	2486	4	0.59017
NEFH	10	0.99695	0.99701	1	20382	0	0.59017	0.065219	0.16792	0.961969	3575	4	0.59017
NDRG3	10	0.65284	0.78468	1	13693	2	0.59002	0.015061	0.053712	0.847857	1293	5	0.59002
NR0B1	10	0.4653	0.67431	1	12318	1	0.59001	0.18915	0.34904	1	7112	3	0.59001
FAM124B	10	0.18493	0.3878	1	7396	1	0.58975	0.49254	0.62914	1	12525	2	0.58975
ZER1	10	0.25731	0.47773	1	8643	1	0.58968	0.020138	0.066429	0.864405	1570	4	0.58968
PSME3	10	0.99639	0.99645	1	20356	0	0.58949	0.0030828	0.013819	0.668876	424	4	0.58949
GUSB	10	0.70984	0.82203	1	14708	2	0.58896	0.41854	0.56184	1	11201	2	0.58896
NPCDR1	10	0.27678	0.49614	1	8974	2	0.58815	0.12114	0.25271	0.988214	5224	3	0.58815
GPANK1	10	0.95102	0.95094	1	18578	0	0.58769	0.012742	0.046332	0.838334	1120	3	0.58769
MORF4L2	10	0.98853	0.98861	1	20030	0	0.58745	0.042524	0.11801	0.939864	2570	3	0.58745
BIK	10	0.98402	0.9841	1	19813	0	0.58741	0.005891	0.023529	0.736682	647	4	0.58741
RFPL3S	10	0.1663	0.35978	1	7045	2	0.58729	0.15357	0.29907	0.994217	6166	3	0.58729
C15ORF37	10	0.78707	0.86423	1	15443	1	0.58708	0.047939	0.13018	0.948093	2814	4	0.58708
MRPL46	10	0.60027	0.75265	1	13293	2	0.58675	0.13364	0.27066	0.988214	5581	3	0.58675
UBE4B	10	0.99379	0.99387	1	20240	0	0.58602	0.0082228	0.031388	0.773279	831	5	0.58602
NLRP13	10	0.85698	0.88913	1	16352	1	0.58597	0.016759	0.058241	0.852672	1389	4	0.58597
ZNF335	10	0.9702	0.97011	1	19278	0	0.58582	0.0031923	0.014215	0.678448	430	4	0.58582
PRAMEF11	10	0.63786	0.77534	1	13576	2	0.58538	0.18273	0.34011	1	6929	3	0.58538
NDUFV3	10	0.97734	0.97737	1	19561	0	0.58532	0.30452	0.46389	1	9324	2	0.58532
MYO16	10	0.86953	0.89462	1	16564	1	0.58488	0.39189	0.53833	1	10731	1	0.58488
GATAD1	10	0.015959	0.063542	0.497001	2600	3	0.58482	0.10176	0.22479	0.980665	4677	3	0.58482
CHD1	10	0.99793	0.99795	1	20422	0	0.5845	0.30389	0.46337	1	9315	2	0.5845
RSPRY1	10	0.86053	0.89065	1	16411	1	0.58437	0.027183	0.083044	0.898098	1890	3	0.58437
C1ORF220	10	0.30687	0.5247	1	9633	1	0.58392	0.34176	0.4952	1	9921	2	0.58392
IP6K1	10	0.95155	0.95147	1	18594	0	0.5835	0.05777	0.15183	0.950404	3265	4	0.5835
TCEAL2	10	0.085339	0.23153	0.89766	5267	2	0.58296	0.0022593	0.010663	0.608843	357	4	0.58296
DDR2	10	0.93451	0.93485	1	18004	1	0.58273	0.058101	0.15253	0.950404	3283	3	0.58273
MTR	10	0.99868	0.9987	1	20460	0	0.58251	0.1002	0.22249	0.980665	4637	2	0.58251
FLT1	10	0.45713	0.66661	1	12140	2	0.58219	0.0026831	0.01237	0.642577	394	3	0.58219
PIK3CB	10	0.99195	0.99202	1	20158	0	0.58212	0.11349	0.24166	0.986267	5008	2	0.58212
DDX43	10	0.92966	0.93074	1	17867	1	0.5821	0.010615	0.03939	0.821787	978	4	0.5821
DMRTA2	10	0.98665	0.98676	1	19930	0	0.58191	0.028378	0.08579	0.89945	1954	4	0.58191
MAD1L1	10	0.89323	0.9065	1	16989	1	0.5819	0.057519	0.15127	0.950404	3249	4	0.5819
DFNA5	10	0.95846	0.95842	1	18860	0	0.58179	0.015687	0.055615	0.851865	1337	4	0.58179
GADD45GIP1	10	0.85525	0.8884	1	16329	1	0.58156	0.062057	0.16111	0.955647	3455	3	0.58156
TCEB2	10	0.88817	0.90379	1	16892	1	0.58091	0.0403	0.11304	0.932339	2483	4	0.58091
TCTE3	10	0.98309	0.98316	1	19766	0	0.58091	0.19211	0.3532	1	7209	3	0.58091
MCFD2	10	0.66397	0.79174	1	14135	2	0.5805	0.016139	0.05674	0.852672	1356	2	0.5805
KIF2C	10	0.077714	0.21808	0.876077	5084	2	0.58043	0.12722	0.26141	0.988214	5392	2	0.58043
AMMECR1	10	0.24326	0.46429	1	8442	1	0.58034	0.037501	0.1068	0.922722	2361	4	0.58034
CCDC130	10	0.08904	0.23766	0.90569	5360	2	0.58028	0.016063	0.05654	0.852672	1354	3	0.58028
UBE2O	10	0.99165	0.99173	1	20143	0	0.58008	0.06423	0.16577	0.961913	3532	4	0.58008
EIF3D	10	0.85025	0.88633	1	16240	1	0.58006	0.0043542	0.018295	0.711165	526	4	0.58006
EIF3B	10	0.43224	0.6432	1	11618	1	0.57998	0.1846	0.34274	1	6990	3	0.57998
CXCR5	10	0.66397	0.79174	1	14033	2	0.57989	0.11052	0.23742	0.986267	4928	3	0.57989
S100A10	10	0.92913	0.93031	1	17855	1	0.57951	0.029636	0.088694	0.901868	2013	3	0.57951
C6orf203	10	0.66397	0.79174	1	13972	1	0.57937	0.013433	0.048532	0.845522	1166	5	0.57937
ITGA2	10	0.73174	0.83722	1	14977	2	0.57908	0.43343	0.57521	1	11465	2	0.57908
NDST3	10	0.94837	0.94824	1	18477	0	0.57861	0.017805	0.060754	0.852672	1450	3	0.57861
OR5AP2	10	0.01529	0.0612	0.490436	2557	2	0.5785	0.021769	0.070308	0.869695	1648	4	0.5785
WFDC8	10	0.064328	0.18757	0.869704	4355	1	0.57842	0.054236	0.14405	0.950404	3096	3	0.57842
ANKFN1	10	0.081846	0.22575	0.88387	5169	2	0.57835	0.11723	0.24706	0.988214	5121	3	0.57835
GPX2	10	0.33569	0.55186	1	10028	1	0.57829	0.098484	0.21997	0.980665	4575	3	0.57829
ANHX	10	0.31422	0.53164	1	9742	1	0.57818	0.15548	0.30176	0.995016	6213	3	0.57818
PPHLN1	10	0.57381	0.73734	1	13148	2	0.57815	0.064681	0.16673	0.961969	3552	4	0.57815
EDDM3B	10	0.78784	0.86447	1	15449	1	0.57811	0.38013	0.52815	1	10551	2	0.57811
BTLA	10	0.24562	0.46651	1	8481	2	0.57784	0.22583	0.39959	1	8086	2	0.57784
BNC1	10	0.98875	0.98884	1	20040	0	0.57763	0.18174	0.33874	1	6905	3	0.57763
CR1	10	0.96172	0.9617	1	18974	0	0.57742	0.038239	0.10847	0.924729	2403	3	0.57742
RBM44	10	0.22616	0.44791	1	8179	1	0.57692	0.35878	0.50973	1	10218	2	0.57692
NFATC3	10	0.69952	0.81505	1	14590	2	0.57687	0.02349	0.074384	0.881066	1725	4	0.57687
C12orf54	10	0.67916	0.80154	1	14396	2	0.57669	0.32883	0.48436	1	9741	2	0.57669
ZSCAN30	10	0.66397	0.79174	1	13852	1	0.57647	0.018889	0.06341	0.863246	1503	4	0.57647
LILRA4	10	0.92316	0.92568	1	17676	1	0.57615	0.022999	0.073214	0.881066	1691	4	0.57615
FGR	10	0.93059	0.93149	1	17895	1	0.57608	0.1401	0.27988	0.988214	5770	1	0.57608
CCDC84	10	0.47049	0.6793	1	12447	1	0.57538	0.096247	0.21676	0.980665	4516	3	0.57538
CBX1	10	0.31294	0.53041	1	9723	3	0.57511	0.0040114	0.017097	0.697833	502	4	0.57511
DMBX1	10	0.002039	0.010942	0.148865	1503	1	0.57506	0.19888	0.36256	1	7373	3	0.57506
LINC01098	10	0.27913	0.49833	1	9287	1	0.57506	0.007919	0.030393	0.766851	806	3	0.57506
ANKRD52	10	0.064328	0.18757	0.869704	4368	2	0.57498	0.21747	0.38831	1	7867	3	0.57498
ZNF823	10	0.92043	0.92362	1	17605	1	0.57449	0.34681	0.49954	1	10011	2	0.57449
TTC40	10	0.83804	0.8815	1	16068	1	0.57431	0.13931	0.27877	0.988214	5747	3	0.57431
AXIN1	10	0.9916	0.99167	1	20141	0	0.57422	0.053342	0.14213	0.950404	3046	4	0.57422
C3orf56	10	0.12098	0.28942	0.956568	6196	2	0.57414	0.09292	0.21187	0.978455	4430	2	0.57414
RANBP1	10	0.56791	0.73395	1	13117	2	0.57405	0.053146	0.14169	0.950404	3037	4	0.57405
SMARCE1	10	0.35285	0.56821	1	10285	2	0.57396	0.0136	0.049091	0.845522	1175	5	0.57396
TIMD4	10	0.01476	0.059383	0.478293	2544	2	0.57384	0.11147	0.23878	0.986267	4957	3	0.57384
KLHL11	10	0.70931	0.82165	1	14706	2	0.57381	0.065931	0.16944	0.961969	3604	3	0.57381
CHRDL2	10	0.14352	0.32475	0.99456	6690	1	0.5735	0.027682	0.084191	0.898098	1914	4	0.5735
TRIM65	10	0.97344	0.97344	1	19415	0	0.57298	0.13009	0.26558	0.988214	5480	3	0.57298
ZNF517	10	0.35618	0.57125	1	10352	3	0.57295	0.063489	0.16422	0.961136	3500	4	0.57295
C15orf53	10	0.8393	0.88197	1	16087	1	0.57284	0.0043665	0.018339	0.711165	528	5	0.57284
NOXA1	10	0.98064	0.98067	1	19686	0	0.57262	0.068604	0.17514	0.962252	3715	4	0.57262
PHC1	10	0.051441	0.15701	0.818583	3906	2	0.57261	0.033891	0.098444	0.914677	2208	4	0.57261
CELF4	10	0.94233	0.94216	1	18262	1	0.57243	0.013005	0.047172	0.842903	1142	3	0.57243
MORC1	10	0.62392	0.76686	1	13458	2	0.57211	0.038925	0.10997	0.927482	2428	4	0.57211
CELF1	10	0.43143	0.64242	1	11594	1	0.57204	0.020604	0.067564	0.864405	1588	4	0.57204
FCN3	10	0.93539	0.93562	1	18037	1	0.5718	0.37206	0.52114	1	10427	1	0.5718
FAM96A	10	0.27567	0.49512	1	8909	1	0.57164	0.2229	0.39568	1	8014	3	0.57164
DCUN1D2	10	0.85436	0.88803	1	16319	1	0.57119	0.029178	0.087612	0.901868	1989	4	0.57119
ITGB7	10	0.22009	0.43939	1	8046	1	0.57099	0.0322	0.094505	0.906809	2132	4	0.57099
MTUS1	10	0.6656	0.79278	1	14298	2	0.57098	0.34643	0.49922	1	10000	2	0.57098
LNP1	10	0.12082	0.28917	0.956568	6181	2	0.57095	0.041578	0.11593	0.936096	2535	4	0.57095
CEP72	10	0.82865	0.87794	1	15940	1	0.5706	0.25459	0.4228	1	8536	2	0.5706
ITGAX	10	0.21528	0.43245	1	7958	1	0.57018	0.18701	0.34607	1	7062	3	0.57018
ENPP6	10	0.75738	0.85565	1	15359	2	0.56989	0.1749	0.32909	0.999045	6753	3	0.56989
PIAS4	10	0.99299	0.99307	1	20209	0	0.56985	0.023375	0.074108	0.881066	1718	4	0.56985
FGGY	10	0.59333	0.74858	1	13259	2	0.56947	0.10199	0.22515	0.981279	4697	3	0.56947
PARM1	10	0.97218	0.97217	1	19369	0	0.56937	0.12347	0.25604	0.988214	5290	3	0.56937
SUCLG1	10	0.99275	0.99281	1	20202	0	0.56936	0.8289	0.82902	1	16560	1	0.56936
RPRM	10	0.66397	0.79174	1	14019	1	0.56903	0.25214	0.42081	1	8503	2	0.56903
FOXRED1	10	0.08619	0.2329	0.898868	5293	3	0.56894	0.057655	0.15157	0.950404	3257	4	0.56894
NUFIP2	10	0.89596	0.90806	1	17038	1	0.56876	0.020649	0.067667	0.864405	1595	4	0.56876
UBE2H	10	0.99803	0.99805	1	20430	0	0.56875	0.030027	0.089589	0.902	2034	4	0.56875
VARS2	10	0.095203	0.24782	0.919435	5506	2	0.56849	0.097525	0.21858	0.980665	4548	3	0.56849
TBCE	10	0.82781	0.87763	1	15927	1	0.56848	0.21105	0.37947	1	7675	2	0.56848
TEX30	10	0.37833	0.59214	1	10689	1	0.56831	0.055745	0.14735	0.950404	3167	4	0.56831
ACTR8	10	0.55453	0.72651	1	13057	2	0.56799	0.21329	0.38253	1	7737	3	0.56799
GRIK1-AS2	4	0.83449	0.83396	1	16019	0	0.56788	0.11006	0.18078	0.96534	4915	2	0.56788
MCOLN1	10	0.43105	0.64206	1	11591	2	0.56774	0.27747	0.44148	1	8882	2	0.56774
DEGS1	10	0.73268	0.83789	1	14986	2	0.56761	0.016202	0.056897	0.852672	1361	3	0.56761
AC112715.2	6	0.48021	0.61397	1	12606	1	0.56691	0.047172	0.10944	0.926513	2771	3	0.56691
AUH	10	0.93105	0.93189	1	17912	1	0.56687	0.46141	0.60044	1	11953	2	0.56687
DGKQ	10	0.98728	0.98739	1	19975	0	0.56684	0.16672	0.31758	0.997392	6518	3	0.56684
GPSM1	10	0.93378	0.93419	1	17983	1	0.56643	0.017667	0.060419	0.852672	1444	4	0.56643
TMEM95	10	0.33495	0.55117	1	10012	1	0.5664	0.02645	0.08134	0.893785	1856	3	0.5664
HIF1A	10	0.11709	0.28317	0.95458	6066	1	0.56638	0.13543	0.2732	0.988214	5626	2	0.56638
WSCD1	10	0.33839	0.55443	1	10074	2	0.56635	0.010657	0.039529	0.823469	979	3	0.56635
IPO8	10	0.99354	0.99363	1	20230	0	0.56615	0.15653	0.30321	0.995523	6240	2	0.56615
AL359878.1	10	0.70429	0.81826	1	14641	2	0.56612	0.42431	0.56703	1	11300	2	0.56612
LZTS1	10	0.40435	0.61681	1	11109	2	0.566	0.33213	0.4871	1	9768	2	0.566
KANK2	10	0.98339	0.98346	1	19783	0	0.56592	0.040605	0.11376	0.932339	2497	4	0.56592
ANKUB1	10	0.82569	0.87687	1	15898	1	0.56532	0.0059068	0.023583	0.736682	651	5	0.56532
SDF2L1	10	0.95682	0.95678	1	18792	0	0.56515	0.43436	0.57603	1	11478	1	0.56515
MGAT5	10	0.96185	0.96182	1	18982	0	0.56513	0.057329	0.15084	0.950404	3240	3	0.56513
GRHL2	10	0.97364	0.97365	1	19424	0	0.56499	0.2141	0.38372	1	7767	3	0.56499
ISLR	10	0.87687	0.89808	1	16674	1	0.56458	0.012268	0.044797	0.838334	1089	4	0.56458
NTS	10	0.93554	0.93576	1	18039	1	0.56401	0.0078777	0.030252	0.766851	801	5	0.56401
TMEM128	10	0.86295	0.89168	1	16447	1	0.56391	0.073438	0.18322	0.96534	3888	3	0.56391
CAMK1D	10	0.98561	0.98572	1	19883	0	0.56382	0.14499	0.28686	0.989736	5941	3	0.56382
PTPRZ1	10	0.90864	0.91564	1	17295	1	0.56369	0.059646	0.15589	0.950404	3348	4	0.56369
TOX4	10	0.88331	0.90127	1	16788	1	0.56365	0.17786	0.33322	1	6816	3	0.56365
DHRSX	10	0.99055	0.99062	1	20101	0	0.56353	0.39092	0.53748	1	10719	2	0.56353
SLC45A3	10	0.98868	0.98877	1	20037	0	0.56336	0.01382	0.04981	0.845522	1191	3	0.56336
SETDB1	10	0.0028364	0.014824	0.191596	1581	3	0.56329	0.050413	0.13565	0.950404	2907	4	0.56329
INTS8	10	0.27707	0.49642	1	9254	2	0.56314	0.037957	0.10784	0.924338	2391	4	0.56314
CENPC	10	0.75193	0.85171	1	15276	2	0.56284	0.0068807	0.026867	0.749729	731	4	0.56284
GPR55	10	0.38414	0.59758	1	10782	2	0.56226	0.030751	0.091216	0.902989	2070	4	0.56226
MMP21	10	0.16103	0.35175	1	6963	1	0.56208	0.0045082	0.018801	0.719285	535	3	0.56208
AC005606.1	8	0.19682	0.37444	1	7623	2	0.56205	0.011579	0.038082	0.810954	1038	4	0.56205
MYL9	10	0.97049	0.97042	1	19293	0	0.56204	0.041234	0.11517	0.935037	2518	4	0.56204
TEX22	10	0.92581	0.92769	1	17760	1	0.56201	0.10176	0.22479	0.980665	4679	3	0.56201
ATP1B1	10	0.30948	0.52714	1	9670	2	0.562	0.12447	0.25749	0.988214	5327	3	0.562
DNAJC28	10	0.19126	0.39714	1	7499	4	0.56188	0.014271	0.051222	0.845522	1237	5	0.56188
CBX2	10	0.72415	0.83188	1	14874	2	0.56164	0.22213	0.39465	1	7991	3	0.56164
NUAK2	10	0.8393	0.88197	1	16085	1	0.56153	0.043133	0.11943	0.941313	2597	3	0.56153
CNTNAP1	10	0.79622	0.86701	1	15539	1	0.56137	0.030064	0.089665	0.902	2036	4	0.56137
APRT	10	0.94983	0.94972	1	18527	0	0.56136	0.052633	0.14055	0.950404	3013	4	0.56136
TAF2	10	0.21576	0.43312	1	7968	3	0.56115	0.011439	0.042086	0.834454	1029	3	0.56115
IGHV3-43	10	0.34017	0.55605	1	10101	3	0.56106	0.00061895	0.0032669	0.379678	177	2	0.56106
TNNT2	10	0.97506	0.97505	1	19474	0	0.56106	0.0422	0.11732	0.938902	2556	4	0.56106
ATP1A1	10	0.99807	0.99809	1	20434	0	0.56094	0.044498	0.12248	0.944213	2657	4	0.56094
FEM1B	10	0.98818	0.9883	1	20012	0	0.56089	0.048872	0.1322	0.950404	2844	4	0.56089
MRO	10	0.10728	0.26747	0.933634	5791	1	0.56081	0.14094	0.28106	0.988214	5805	3	0.56081
PNKD	10	0.99771	0.99774	1	20411	0	0.56071	0.12666	0.2606	0.988214	5380	3	0.56071
PROK1	10	0.8652	0.89267	1	16493	1	0.56039	0.51856	0.65228	1	13008	1	0.56039
RETSAT	10	0.97199	0.97197	1	19356	0	0.56037	0.17134	0.32398	0.997449	6656	3	0.56037
CEP57L1	10	0.1488	0.333	1	6761	4	0.5602	0.014781	0.052832	0.847857	1269	5	0.5602
TSPAN14	10	0.30723	0.52505	1	9636	2	0.55975	0.03261	0.095471	0.908804	2154	4	0.55975
DHX15	10	0.98726	0.98737	1	19974	0	0.55936	0.049176	0.13288	0.950404	2856	3	0.55936
GFY	10	0.98749	0.98761	1	19985	0	0.55916	0.034935	0.10087	0.918686	2252	4	0.55916
PABPC5	10	0.95846	0.95842	1	18862	0	0.55908	0.098257	0.21965	0.980665	4568	3	0.55908
PRDM10	10	0.70635	0.81961	1	14668	2	0.55884	0.13909	0.27846	0.988214	5743	3	0.55884
ZNRF1	10	0.91967	0.92309	1	17585	1	0.55858	0.055374	0.14657	0.950404	3149	4	0.55858
SCGB1D1	10	0.66397	0.79174	1	14129	1	0.55848	0.0032792	0.014533	0.680065	436	5	0.55848
KCNK6	10	0.92522	0.92722	1	17740	1	0.55785	0.16914	0.32095	0.997392	6596	3	0.55785
MMADHC	10	0.4671	0.67606	1	12359	3	0.55779	0.083566	0.1982	0.969387	4185	3	0.55779
TAF4	10	0.013039	0.053387	0.470092	2242	3	0.55738	0.0332	0.096847	0.912112	2177	3	0.55738
ZC3H14	10	0.72415	0.83188	1	14875	2	0.55731	0.12579	0.25935	0.988214	5355	2	0.55731
CNIH1	10	0.98701	0.98714	1	19953	0	0.5572	0.066053	0.16971	0.961969	3613	3	0.5572
PBX4	10	0.98292	0.983	1	19762	0	0.55718	0.014647	0.052393	0.847857	1261	3	0.55718
CLSTN2	10	0.97596	0.97597	1	19512	0	0.55706	0.64836	0.70806	1	14154	1	0.55706
PNPLA2	10	0.97311	0.97312	1	19400	0	0.55661	0.033662	0.097941	0.914677	2193	4	0.55661
MEMO1	10	0.65862	0.78837	1	13759	2	0.55629	0.040424	0.11333	0.932339	2488	4	0.55629
ERN1	10	0.98164	0.98173	1	19716	0	0.55613	0.2028	0.36803	1	7478	2	0.55613
GREM1	10	0.66397	0.79174	1	13926	2	0.55595	0.036965	0.10553	0.922722	2336	4	0.55595
MED4	10	0.15635	0.34464	1	6899	1	0.55588	0.39805	0.54374	1	10835	1	0.55588
EOGT	10	0.11424	0.27858	0.950306	5998	3	0.55578	0.019709	0.065408	0.864405	1548	4	0.55578
CCDC122	10	0.041797	0.13337	0.767451	3533	2	0.55553	0.011838	0.043359	0.837558	1057	5	0.55553
POLE4	10	0.89861	0.90957	1	17090	1	0.55547	0.034342	0.099502	0.916668	2226	4	0.55547
ATP2B3	10	0.93322	0.9337	1	17972	1	0.55534	0.15697	0.30382	0.995523	6255	3	0.55534
CLDN14	10	0.98651	0.98662	1	19926	0	0.55507	0.052159	0.13953	0.950404	2991	4	0.55507
ADCK3	10	0.96035	0.9603	1	18917	0	0.55501	0.023328	0.073999	0.881066	1710	4	0.55501
C2orf71	10	0.97629	0.97632	1	19526	0	0.55464	0.009435	0.035478	0.80289	902	4	0.55464
VWA3A	10	0.95068	0.9506	1	18568	0	0.55455	0.11145	0.23876	0.986267	4954	2	0.55455
GTPBP1	10	0.11356	0.2775	0.949987	5978	2	0.55446	0.34666	0.4994	1	10008	2	0.55446
FBXO48	10	0.15635	0.34464	1	6876	1	0.55433	0.0029999	0.013506	0.659539	419	4	0.55433
CRYGD	10	0.99739	0.99744	1	20399	0	0.55431	0.05062	0.13611	0.950404	2916	3	0.55431
ARMC5	10	0.45713	0.66661	1	12143	1	0.55386	0.035368	0.10187	0.920764	2270	4	0.55386
NRG4	10	0.72375	0.83161	1	14867	2	0.55348	0.0022441	0.01059	0.60851	356	4	0.55348
UBQLN3	10	0.8989	0.90974	1	17096	1	0.55346	0.13165	0.26782	0.988214	5525	3	0.55346
KLHDC9	10	0.015959	0.063542	0.497001	2602	2	0.55318	0.04859	0.13161	0.950404	2834	4	0.55318
GFM1	10	0.26656	0.4864	1	8775	3	0.55313	0.054227	0.14404	0.950404	3095	3	0.55313
SEC23B	10	0.97128	0.97124	1	19327	0	0.55309	0.0094685	0.035593	0.803638	903	4	0.55309
ST6GALNAC2	10	0.81177	0.87209	1	15722	1	0.55306	0.30568	0.46487	1	9349	1	0.55306
TRADD	10	0.66397	0.79174	1	13953	2	0.55282	0.11806	0.24822	0.988214	5150	3	0.55282
YME1L1	10	0.55072	0.72432	1	13038	2	0.55273	0.01139	0.041903	0.834454	1024	3	0.55273
KLRG1	10	0.39957	0.61227	1	11030	1	0.55254	0.42431	0.56703	1	11306	2	0.55254
ZFP3	10	0.072289	0.20576	0.869704	4658	2	0.552	0.020586	0.067515	0.864405	1586	4	0.552
DNAJC7	10	0.37989	0.5936	1	10712	1	0.55189	0.033716	0.09806	0.914677	2195	4	0.55189
2005-09-01	10	0.12422	0.29457	0.961176	6274	2	0.55185	0.019659	0.065289	0.864405	1545	4	0.55185
ELOF1	10	0.50058	0.69752	1	12836	2	0.55169	0.04772	0.1297	0.946906	2791	3	0.55169
KRT78	10	0.95895	0.95886	1	18877	0	0.5515	0.03389	0.098442	0.914677	2206	3	0.5515
CTD-2369P2.12	10	0.39957	0.61227	1	11037	2	0.55148	0.13555	0.27339	0.988214	5628	3	0.55148
ITGB1BP1	10	0.0749	0.21167	0.869704	4727	1	0.55127	0.21003	0.37801	1	7646	3	0.55127
CYP4X1	10	0.98023	0.98027	1	19674	0	0.55091	0.063863	0.165	0.961375	3518	4	0.55091
ZNF750	10	0.66397	0.79174	1	14184	1	0.55089	0.035134	0.10135	0.920281	2258	3	0.55089
SMIM23	10	0.78981	0.86508	1	15467	1	0.55087	0.19801	0.36136	1	7346	2	0.55087
AP2B1	10	0.43585	0.64656	1	11706	1	0.55083	0.13499	0.27258	0.988214	5611	3	0.55083
JAKMIP3	10	0.84232	0.88314	1	16129	1	0.55044	0.25655	0.42441	1	8565	2	0.55044
C12orf55	10	0.96996	0.96986	1	19268	0	0.55022	0.0017411	0.0084068	0.580321	297	4	0.55022
CCNI	10	0.99954	0.99957	1	20503	0	0.54987	0.11965	0.25054	0.988214	5178	3	0.54987
TFE3	10	0.015959	0.063542	0.497001	2590	1	0.54976	0.19752	0.36068	1	7330	3	0.54976
GID8	10	0.064328	0.18757	0.869704	4357	2	0.54954	0.0019417	0.0092789	0.590408	321	5	0.54954
PSMF1	10	0.2404	0.46156	1	8398	1	0.54943	0.11176	0.2392	0.986267	4968	3	0.54943
TNFRSF13B	10	0.97584	0.97585	1	19504	0	0.54936	0.37026	0.51958	1	10396	2	0.54936
MISP	10	0.92077	0.9239	1	17611	1	0.54916	0.065903	0.16939	0.961969	3603	2	0.54916
TMEM245	10	0.91645	0.92084	1	17510	1	0.54906	0.013181	0.04775	0.845522	1151	5	0.54906
OR2A5	10	0.030529	0.10498	0.667758	3216	2	0.54886	0.0067668	0.026465	0.749472	720	3	0.54886
ZNF382	10	0.73468	0.83924	1	15024	2	0.5484	0.45189	0.59188	1	11787	2	0.5484
FASLG	10	0.13369	0.30948	0.974957	6496	2	0.54798	0.048315	0.13101	0.949999	2824	4	0.54798
MTRNR2L13	1	0.75142	0.75173	1	15272	0	0.54775	0.24858	0.24839	0.988214	8434	0	0.54775
ECD	10	0.27138	0.49102	1	8855	3	0.54751	0.058797	0.15405	0.950404	3308	4	0.54751
SLC39A7	10	0.63528	0.77373	1	13552	2	0.54722	0.17109	0.32364	0.997392	6653	2	0.54722
DBI	10	0.55401	0.72622	1	13054	2	0.54715	0.15025	0.2944	0.992829	6078	3	0.54715
RAPGEF5	10	0.41013	0.62228	1	11215	3	0.54704	0.0081537	0.031162	0.770629	827	5	0.54704
RFESD	10	0.66397	0.79174	1	14108	1	0.5469	0.080397	0.19359	0.969387	4075	3	0.5469
SEC23IP	10	0.96909	0.96903	1	19232	0	0.54679	0.54514	0.66239	1	13231	1	0.54679
C10orf2	10	0.99223	0.99229	1	20173	0	0.54678	0.038655	0.1094	0.926513	2414	4	0.54678
TIFAB	10	0.66397	0.79174	1	14050	1	0.54676	0.0026339	0.012193	0.638211	391	4	0.54676
NT5C3B	10	0.42929	0.64036	1	11555	2	0.54668	0.091356	0.20958	0.977702	4392	3	0.54668
PAEP	10	0.093227	0.24452	0.912602	5453	2	0.5464	0.045418	0.12455	0.944951	2698	4	0.5464
HTR5A-AS1	10	0.59877	0.75177	1	13281	2	0.5464	0.036289	0.10403	0.922722	2302	3	0.5464
SMKR1	10	0.43811	0.6487	1	11749	1	0.5463	0.059646	0.15589	0.950404	3350	4	0.5463
QARS	10	0.015959	0.063542	0.497001	2603	2	0.54598	0.2623	0.42904	1	8662	2	0.54598
C1orf21	10	0.90335	0.91238	1	17185	1	0.5453	0.43223	0.57413	1	11440	2	0.5453
RXFP1	10	0.25471	0.47524	1	8605	2	0.54525	0.073459	0.18324	0.96534	3890	3	0.54525
GALE	10	0.99928	0.99931	1	20490	0	0.54523	0.031799	0.093593	0.905738	2115	4	0.54523
SOST	10	0.35779	0.57277	1	10371	1	0.54517	0.85262	0.85265	1	17033	0	0.54517
SARM1	10	0.9956	0.99567	1	20318	0	0.54516	0.042044	0.11698	0.938902	2549	4	0.54516
CD33	10	0.10728	0.26747	0.933634	5847	1	0.54515	0.1765	0.33134	1	6781	3	0.54515
PEX10	10	0.96978	0.96968	1	19260	0	0.54478	0.0092507	0.034839	0.797195	892	4	0.54478
FDCSP	10	0.864	0.89215	1	16473	1	0.54473	0.47213	0.6103	1	12143	2	0.54473
RPS6KB1	10	0.48529	0.6896	1	12678	1	0.54469	0.037125	0.10589	0.922722	2341	3	0.54469
C2orf91	10	0.65376	0.78527	1	13706	2	0.54466	0.067343	0.17241	0.961969	3674	3	0.54466
TULP2	10	0.3802	0.59391	1	10716	3	0.54457	0.093647	0.2129	0.978455	4440	3	0.54457
SSSCA1	10	0.9873	0.98741	1	19976	0	0.54419	0.058507	0.15342	0.950404	3295	3	0.54419
CACNA1D	10	0.51744	0.70633	1	12895	2	0.54414	0.0084233	0.032082	0.781422	840	4	0.54414
ARL14EP	10	0.97174	0.9717	1	19348	0	0.54409	0.070726	0.17919	0.964691	3808	3	0.54409
ZFP90	10	0.89323	0.9065	1	16986	1	0.54353	0.011435	0.042076	0.834454	1028	5	0.54353
MMP2	10	0.99685	0.99689	1	20376	0	0.54331	0.2184	0.38959	1	7889	2	0.54331
DTX3	10	0.41665	0.62841	1	11314	2	0.54328	0.46811	0.60659	1	12067	2	0.54328
CTRB2	10	0.80422	0.86958	1	15615	1	0.5431	0.046845	0.12775	0.946906	2757	4	0.5431
NUDCD2	10	0.84412	0.88386	1	16163	1	0.54294	0.055978	0.1479	0.950404	3177	3	0.54294
RMDN1	10	0.82001	0.87489	1	15828	1	0.54274	0.44488	0.58546	1	11661	2	0.54274
HEPN1	10	0.83841	0.88164	1	16074	1	0.54239	0.27989	0.44343	1	8915	2	0.54239
IBA57	10	0.9323	0.93294	1	17940	1	0.54239	0.014836	0.053002	0.847857	1276	5	0.54239
SERPINA1	10	0.43698	0.6476	1	11730	2	0.54237	0.10279	0.22632	0.983356	4711	2	0.54237
APOOL	10	0.98952	0.98963	1	20070	0	0.54232	0.28733	0.44964	1	9035	2	0.54232
GPC3	10	0.47805	0.68584	1	12574	1	0.54212	0.01711	0.059092	0.852672	1412	3	0.54212
ARID4B	10	0.98692	0.98704	1	19944	0	0.54207	0.43729	0.57863	1	11532	1	0.54207
CCDC134	10	0.15635	0.34464	1	6864	1	0.54199	0.059165	0.15485	0.950404	3323	4	0.54199
PCSK4	10	0.8029	0.86915	1	15601	1	0.54136	0.2097	0.37758	1	7638	3	0.54136
ZNF488	10	0.73839	0.84191	1	15078	2	0.54121	0.70206	0.73685	1	14740	1	0.54121
BTBD7	10	0.95248	0.95241	1	18633	0	0.54101	0.043454	0.12016	0.941715	2612	4	0.54101
ANGPTL6	10	0.979	0.97907	1	19632	0	0.54094	0.39409	0.54027	1	10761	2	0.54094
PIGZ	10	0.92581	0.92769	1	17761	1	0.54086	0.015471	0.055001	0.850053	1324	4	0.54086
SCAND1	10	0.12923	0.30249	0.964161	6425	2	0.5405	0.075254	0.1859	0.96534	3944	3	0.5405
DDX42	10	0.41765	0.62937	1	11336	1	0.54016	0.19329	0.35482	1	7234	3	0.54016
CD74	10	0.48332	0.68859	1	12647	1	0.53996	0.065331	0.16816	0.961969	3578	4	0.53996
TCP11	10	0.049714	0.15285	0.816635	3825	3	0.53974	0.0064704	0.025485	0.742567	701	4	0.53974
ZNF852	10	0.12923	0.30249	0.964161	6386	2	0.53967	0.10517	0.22971	0.984401	4776	3	0.53967
RPTOR	10	0.39466	0.60757	1	10948	2	0.53949	0.025106	0.07822	0.891385	1790	4	0.53949
DLK1	10	0.71167	0.82325	1	14730	2	0.53944	0.013889	0.050044	0.845522	1200	4	0.53944
ZBTB4	10	0.61282	0.76016	1	13368	2	0.53887	0.06147	0.15984	0.953062	3436	3	0.53887
FRMD1	10	0.23253	0.45404	1	8267	2	0.5388	0.18675	0.34571	1	7055	3	0.5388
AMH	10	0.3638	0.57842	1	10465	1	0.53818	0.096574	0.21725	0.980665	4524	3	0.53818
NAA30	10	0.99188	0.99194	1	20154	0	0.53777	0.14294	0.28393	0.988214	5865	2	0.53777
DRD2	10	0.43689	0.64752	1	11727	1	0.53757	0.50448	0.64025	1	12751	2	0.53757
NKX2-6	10	0.95775	0.9577	1	18829	0	0.53702	0.067902	0.17365	0.962252	3693	4	0.53702
APCS	10	0.25422	0.47478	1	8599	3	0.53698	0.0058776	0.023474	0.736682	646	2	0.53698
VIMP	10	0.79082	0.86538	1	15480	1	0.53688	0.11598	0.24528	0.988214	5081	2	0.53688
APOBEC3B	10	0.27678	0.49614	1	8981	2	0.53672	0.16003	0.30816	0.995943	6333	2	0.53672
KLHL18	10	0.94826	0.94812	1	18473	0	0.53672	0.16614	0.31675	0.997392	6500	3	0.53672
B3GNT1	10	0.91814	0.92199	1	17555	1	0.53658	0.064998	0.16741	0.961969	3563	4	0.53658
RMDN2	10	0.99415	0.99423	1	20252	0	0.53556	0.496	0.63233	1	12587	2	0.53556
GLRB	10	0.44109	0.6515	1	11812	3	0.53499	0.85774	0.85778	1	17127	0	0.53499
NOSIP	10	0.42929	0.64036	1	11569	1	0.53467	0.30197	0.46178	1	9283	2	0.53467
UNC5D	10	0.93241	0.93303	1	17942	1	0.53463	0.017891	0.060966	0.852672	1461	4	0.53463
NOL12	10	0.90216	0.91165	1	17155	1	0.53456	0.0068004	0.026593	0.749729	723	5	0.53456
STAT6	10	0.99249	0.99256	1	20186	0	0.53441	0.20666	0.37335	1	7558	3	0.53441
ASUN	10	0.42446	0.63583	1	11462	1	0.53424	0.006454	0.025432	0.7423	699	5	0.53424
SLC15A3	10	0.94845	0.94832	1	18480	0	0.5342	0.67528	0.72191	1	14441	1	0.5342
CPOX	10	0.4065	0.61883	1	11146	2	0.53419	0.049438	0.13348	0.950404	2866	3	0.53419
ADAMTSL3	10	0.95674	0.95671	1	18785	0	0.53392	0.48993	0.62673	1	12478	1	0.53392
UCN2	10	0.86053	0.89065	1	16415	1	0.53357	0.043929	0.1212	0.942169	2634	4	0.53357
SFI1	10	0.072289	0.20576	0.869704	4666	2	0.5333	0.010405	0.038721	0.815271	969	4	0.5333
WDR77	10	0.23142	0.45297	1	8253	3	0.53323	0.32883	0.48436	1	9730	2	0.53323
OR51S1	10	0.65892	0.78855	1	13762	2	0.53323	0.33721	0.49135	1	9848	2	0.53323
C16orf74	10	0.66397	0.79174	1	14044	1	0.53264	0.51153	0.64682	1	12906	2	0.53264
MTBP	10	0.47911	0.68639	1	12596	2	0.53243	0.0083837	0.031941	0.780691	837	3	0.53243
SLC25A19	10	0.84426	0.88391	1	16164	1	0.53221	0.0058925	0.023537	0.736682	648	4	0.53221
OR10V1	10	0.84018	0.8823	1	16099	1	0.53211	0.2623	0.42904	1	8663	2	0.53211
DCAF15	10	0.0096683	0.041321	0.414157	2047	3	0.53208	0.13633	0.2745	0.988214	5657	3	0.53208
CYP17A1	10	0.31858	0.53574	1	9790	3	0.53194	0.092531	0.2113	0.978455	4425	3	0.53194
GP1BB	10	0.68699	0.80669	1	14468	2	0.53156	0.046201	0.1263	0.944951	2734	4	0.53156
YPEL5	10	0.27678	0.49614	1	9121	3	0.53127	0.1955	0.35784	1	7282	3	0.53127
RIMKLA	10	0.44505	0.65518	1	11895	2	0.53099	0.082935	0.1973	0.969387	4165	3	0.53099
RPS24	10	0.55597	0.7273	1	13062	2	0.53093	0.21189	0.38065	1	7699	3	0.53093
SPPL2C	10	0.34792	0.56348	1	10216	2	0.53064	0.044948	0.12348	0.944806	2678	2	0.53064
ANKRD13C	10	0.95364	0.95359	1	18681	0	0.53056	0.58634	0.6793	1	13581	1	0.53056
CCDC28B	10	0.9702	0.97011	1	19279	0	0.5305	0.058709	0.15386	0.950404	3306	3	0.5305
GLS2	10	0.82456	0.87647	1	15881	1	0.53022	0.052784	0.14089	0.950404	3028	4	0.53022
C9orf53	10	0.83984	0.88219	1	16094	1	0.53018	0.07476	0.18518	0.96534	3929	3	0.53018
IL21	10	0.21145	0.42684	1	7886	3	0.52987	0.053513	0.1425	0.950404	3054	4	0.52987
KATNB1	10	0.87784	0.89855	1	16690	1	0.52982	0.029247	0.087767	0.901868	1992	4	0.52982
TMEM261	10	0.64666	0.78083	1	13646	2	0.52972	0.00057431	0.0030618	0.377157	166	4	0.52972
N6AMT1	10	0.10234	0.25949	0.930139	5690	2	0.52963	0.18084	0.33741	1	6880	2	0.52963
ORAI2	10	0.093227	0.24452	0.912602	5444	1	0.52902	0.028227	0.08544	0.89945	1944	4	0.52902
GDA	10	0.48829	0.69115	1	12725	2	0.52898	0.14149	0.28185	0.988214	5821	2	0.52898
RAP1B	10	0.21006	0.42477	1	7868	2	0.52859	0.00083196	0.0042757	0.444219	198	3	0.52859
SEC24B	10	0.99987	0.99988	1	20532	0	0.52856	0.29433	0.45548	1	9158	2	0.52856
STK10	10	0.6045	0.75515	1	13310	2	0.52837	0.060223	0.1571	0.950404	3376	4	0.52837
ATG9A	10	0.92472	0.92685	1	17725	1	0.52836	0.40628	0.55097	1	10977	2	0.52836
TMEM175	10	0.24702	0.46788	1	8498	3	0.5283	0.35358	0.50536	1	10122	2	0.5283
KDM7A	10	0.15635	0.34464	1	6894	1	0.52815	0.14909	0.29272	0.991005	6055	3	0.52815
ANO8	10	0.98962	0.98972	1	20074	0	0.52807	0.047739	0.12973	0.946906	2799	3	0.52807
BAG2	10	0.17725	0.37628	1	7234	2	0.52804	0.27764	0.44162	1	8885	2	0.52804
SHISA9	10	0.90765	0.91503	1	17280	1	0.52773	0.1883	0.34785	1	7098	3	0.52773
ANXA13	10	0.96613	0.9661	1	19126	0	0.52717	0.036415	0.10432	0.922722	2313	3	0.52717
C18orf21	10	0.16333	0.35522	1	6998	1	0.527	0.006053	0.024072	0.736682	667	3	0.527
ANKMY2	10	0.064328	0.18757	0.869704	4333	2	0.52698	0.01165	0.04275	0.837558	1042	4	0.52698
AGAP1	10	0.60413	0.75494	1	13308	2	0.5269	0.035721	0.10272	0.922722	2280	4	0.5269
RTN4RL1	10	0.85025	0.88633	1	16241	1	0.52673	0.067902	0.17365	0.962252	3694	4	0.52673
EPB41L4A	10	0.9981	0.99814	1	20438	0	0.52668	0.52293	0.65392	1	13042	1	0.52668
OPA3	10	0.66397	0.79174	1	14083	1	0.52666	0.061556	0.16003	0.953114	3440	4	0.52666
SLC1A7	10	0.83724	0.8812	1	16057	1	0.52657	0.062702	0.16249	0.957895	3476	2	0.52657
BAX	10	0.45425	0.66395	1	12090	3	0.52628	0.052124	0.13945	0.950404	2989	3	0.52628
SERPINA10	10	0.67212	0.79697	1	14343	2	0.52622	0.23767	0.40913	1	8262	2	0.52622
DIP2A	10	0.99205	0.99212	1	20162	0	0.52595	0.05236	0.13997	0.950404	3001	4	0.52595
POFUT2	10	0.91007	0.91655	1	17329	1	0.52577	0.047026	0.12815	0.946906	2766	4	0.52577
NELFA	10	0.96464	0.96462	1	19076	0	0.52557	0.067242	0.17222	0.961969	3667	3	0.52557
NKX2-1	10	0.97218	0.97217	1	19370	0	0.52544	0.074838	0.1853	0.96534	3934	3	0.52544
DEFB110	9	0.62525	0.75648	1	13465	1	0.525	0.026273	0.07781	0.891385	1846	2	0.525
IAPP	10	0.068789	0.19779	0.869704	4511	2	0.52474	0.22369	0.39676	1	8041	3	0.52474
ATP7B	10	0.45984	0.66917	1	12204	2	0.52451	0.06445	0.16624	0.961969	3543	3	0.52451
RNF150	10	0.17594	0.37433	1	7204	2	0.52444	0.035251	0.10161	0.920281	2262	4	0.52444
RHBDF2	10	0.80001	0.86821	1	15572	1	0.52443	0.13782	0.27662	0.988214	5704	3	0.52443
RBBP8NL	10	0.99955	0.99958	1	20505	0	0.5244	0.50542	0.64115	1	12769	2	0.5244
SPTY2D1	10	0.98485	0.98494	1	19852	0	0.52428	0.2168	0.38738	1	7844	3	0.52428
CKB	10	0.97321	0.97321	1	19407	0	0.52426	0.069988	0.17801	0.963464	3787	4	0.52426
PGAP2	10	0.91204	0.91782	1	17377	1	0.52381	0.24801	0.41746	1	8421	2	0.52381
TREML1	10	0.11927	0.28666	0.95458	6120	4	0.52318	0.21649	0.38694	1	7834	3	0.52318
TMEM147	10	0.27678	0.49614	1	9246	3	0.5228	0.19672	0.35955	1	7313	3	0.5228
PDGFB	10	0.84355	0.88364	1	16150	1	0.52265	0.15994	0.30804	0.995943	6331	3	0.52265
BEX2	10	0.65114	0.78363	1	13686	2	0.52248	0.038982	0.1101	0.927482	2430	4	0.52248
TMEM41B	10	0.030529	0.10498	0.667758	3195	3	0.52212	0.089957	0.20757	0.975753	4359	3	0.52212
GDF9	10	0.022615	0.084423	0.587901	2924	4	0.5219	0.004089	0.017364	0.698764	506	3	0.5219
C17orf80	10	0.051441	0.15701	0.818583	3874	1	0.52137	0.38398	0.53148	1	10613	2	0.52137
AP001631.10	10	0.98797	0.98808	1	20003	0	0.52132	0.035636	0.10251	0.922722	2278	4	0.52132
MICAL2	10	0.40791	0.62019	1	11169	1	0.52099	0.40526	0.55005	1	10955	2	0.52099
DGKD	10	0.78342	0.86317	1	15402	1	0.52098	0.26529	0.43146	1	8705	2	0.52098
CASP14	10	0.4222	0.63371	1	11416	3	0.52097	0.080156	0.19323	0.969387	4073	3	0.52097
AC004381.6	10	0.14797	0.33173	1	6745	2	0.52079	0.059999	0.15663	0.950404	3360	3	0.52079
RC3H1	10	0.032579	0.11021	0.692034	3254	3	0.5207	0.0034783	0.01524	0.680065	461	5	0.5207
DCP1B	10	0.75441	0.85351	1	15311	2	0.5204	0.16302	0.31236	0.997392	6416	3	0.5204
FBXW11	10	0.037926	0.12388	0.736397	3436	3	0.52033	0.15178	0.29658	0.992829	6119	3	0.52033
MARK2	10	0.43525	0.64599	1	11694	3	0.52027	0.037789	0.10746	0.923973	2382	4	0.52027
RAP2C	10	0.94968	0.94958	1	18522	0	0.52008	0.38013	0.52815	1	10549	2	0.52008
CASKIN2	10	0.90335	0.91238	1	17183	1	0.51977	0.028119	0.085189	0.89945	1936	4	0.51977
DAOA	10	0.99217	0.99223	1	20170	0	0.51965	0.05291	0.14118	0.950404	3032	3	0.51965
MANF	10	0.40971	0.62187	1	11203	1	0.51963	0.066942	0.17156	0.961969	3652	4	0.51963
ATPAF1	10	0.98853	0.98861	1	20029	0	0.51939	0.024199	0.076079	0.887135	1755	4	0.51939
TXNDC2	10	0.94915	0.94903	1	18501	0	0.51921	0.45871	0.59801	1	11920	2	0.51921
MROH8	10	0.99494	0.99502	1	20287	0	0.5191	0.043614	0.12052	0.941952	2620	3	0.5191
EFNB1	10	0.88603	0.90268	1	16847	1	0.51884	0.10721	0.23268	0.984987	4837	3	0.51884
HECW1	10	0.97286	0.97288	1	19396	0	0.51878	0.16649	0.31727	0.997392	6510	3	0.51878
PHLPP1	10	0.18857	0.39312	1	7452	2	0.5181	0.072388	0.18168	0.96534	3847	3	0.5181
AC115618.1	10	0.96562	0.96558	1	19109	0	0.51775	0.06066	0.15803	0.950404	3395	4	0.51775
ZNF273	10	0.07602	0.21427	0.869704	4986	3	0.51769	0.48766	0.62464	1	12428	2	0.51769
CLMP	10	0.98769	0.98781	1	19993	0	0.51715	0.033001	0.096378	0.910698	2171	3	0.51715
TBC1D10B	10	0.15635	0.34464	1	6871	2	0.51707	0.012306	0.044914	0.838334	1093	5	0.51707
P2RY14	10	0.26148	0.48168	1	8713	2	0.51692	0.098284	0.21969	0.980665	4569	3	0.51692
IGLV4-69	10	0.12119	0.28976	0.956823	6203	3	0.5167	0.062283	0.16162	0.956661	3462	3	0.5167
CASP10	10	0.0010909	0.0062207	0.106905	1191	3	0.51662	0.0047422	0.019613	0.720526	558	4	0.51662
PLEKHH2	10	0.27047	0.49018	1	8838	2	0.51639	0.0037775	0.01628	0.690981	483	5	0.51639
GREM2	10	0.38341	0.59689	1	10768	1	0.51615	0.85147	0.85149	1	17012	0	0.51615
FAM83D	10	0.96063	0.9606	1	18928	0	0.5161	0.13674	0.27506	0.988214	5671	3	0.5161
ZSCAN5D	10	0.95858	0.95854	1	18865	0	0.51604	0.18514	0.34348	1	7008	3	0.51604
SFRP2	10	0.96054	0.96052	1	18925	0	0.51569	0.31127	0.46953	1	9440	2	0.51569
EXOC6	10	0.68603	0.80606	1	14457	2	0.51568	0.10124	0.22401	0.980665	4658	3	0.51568
ATP6V1E2	10	0.81233	0.87227	1	15728	1	0.51552	0.038113	0.10819	0.924552	2396	4	0.51552
HRAS	10	0.16602	0.35934	1	7039	3	0.51543	0.048729	0.1319	0.950404	2838	3	0.51543
VWA5A	10	0.8989	0.90974	1	17095	1	0.51515	0.2138	0.38329	1	7755	3	0.51515
OSCAR	10	0.041797	0.13337	0.767451	3550	2	0.51511	0.032303	0.09476	0.906809	2142	3	0.51511
FGF11	10	0.95584	0.95578	1	18757	0	0.5151	0.21833	0.38949	1	7885	3	0.5151
RBM24	10	0.52659	0.71129	1	12934	2	0.51497	0.048827	0.13211	0.950404	2843	3	0.51497
LARP4	10	0.47101	0.6798	1	12457	3	0.51484	0.040709	0.11397	0.932695	2500	3	0.51484
HK2	10	0.94482	0.94464	1	18352	0	0.51483	0.28114	0.4445	1	8929	2	0.51483
TRAM2	10	0.98435	0.98442	1	19828	0	0.51462	0.038113	0.10819	0.924552	2395	3	0.51462
RRP12	10	0.057039	0.17049	0.851656	4064	3	0.51461	0.00073826	0.0038305	0.41255	191	5	0.51461
RAP1GAP	10	0.9775	0.97753	1	19568	0	0.51461	0.36002	0.51083	1	10238	1	0.51461
DNTT	10	0.41765	0.62937	1	11339	2	0.5146	0.028693	0.086527	0.900669	1965	4	0.5146
CDCP2	10	0.99557	0.99565	1	20316	0	0.5142	0.050056	0.13485	0.950404	2892	4	0.5142
C12orf44	10	0.95682	0.95678	1	18790	0	0.51406	0.16898	0.32072	0.997392	6592	3	0.51406
CTSA	10	0.79327	0.86611	1	15509	1	0.51363	0.039252	0.11072	0.928213	2440	4	0.51363
PSMD7	10	0.7943	0.86642	1	15519	1	0.51291	0.20774	0.37484	1	7586	3	0.51291
CACNA1G	10	0.97054	0.97048	1	19298	0	0.51259	0.050155	0.13509	0.950404	2896	4	0.51259
NEURL4	10	0.093227	0.24452	0.912602	5476	1	0.51253	0.10426	0.2284	0.983622	4755	3	0.51253
CCL27	10	0.11878	0.28586	0.95458	6110	3	0.51214	0.072476	0.18181	0.96534	3854	3	0.51214
HDAC2	10	0.66397	0.79174	1	14035	1	0.51202	0.21513	0.38513	1	7795	2	0.51202
RRAS	10	0.048791	0.15058	0.810688	3799	2	0.51199	0.099962	0.22215	0.980665	4631	3	0.51199
DNAJB11	10	0.99925	0.99927	1	20488	0	0.51194	0.0050998	0.020857	0.723047	588	3	0.51194
KLRB1	10	0.20181	0.41272	1	7692	1	0.51191	0.47904	0.61665	1	12268	2	0.51191
IER5L	10	0.42716	0.63838	1	11518	2	0.5118	0.015348	0.054611	0.847857	1318	5	0.5118
GNB2L1	10	0.91327	0.91864	1	17419	1	0.5116	0.05861	0.15363	0.950404	3300	4	0.5116
EPB41	10	0.41145	0.62351	1	11237	1	0.51127	0.073938	0.18398	0.96534	3904	3	0.51127
DUSP27	10	0.85228	0.88715	1	16285	1	0.51125	0.062302	0.16166	0.956661	3463	3	0.51125
RPL13	10	0.10844	0.2693	0.937043	5876	2	0.51049	0.025106	0.07822	0.891385	1791	4	0.51049
STXBP4	10	0.90154	0.91129	1	17145	1	0.51048	0.01185	0.043403	0.837558	1060	4	0.51048
RALA	10	0.25422	0.47478	1	8591	2	0.5104	0.14818	0.29143	0.99099	6018	3	0.5104
MEGF11	10	0.25991	0.4802	1	8688	1	0.51038	0.51106	0.64639	1	12897	1	0.51038
DUSP4	10	0.72615	0.83326	1	14895	2	0.51019	0.24581	0.41565	1	8378	2	0.51019
PIGA	10	0.38349	0.59696	1	10771	3	0.51017	0.1749	0.32909	0.999045	6752	3	0.51017
PTX4	10	0.16152	0.3525	1	6969	2	0.51002	0.045486	0.12471	0.944951	2701	3	0.51002
SHOX	10	0.18857	0.39312	1	7456	3	0.50974	0.028911	0.087007	0.900734	1979	3	0.50974
LRP1B	10	0.99073	0.99082	1	20106	0	0.50968	0.017911	0.061015	0.852672	1465	3	0.50968
SLC18B1	10	0.87784	0.89855	1	16695	1	0.50959	0.15962	0.30757	0.995943	6324	3	0.50959
ZP3	10	0.84438	0.88396	1	16166	1	0.50942	0.12316	0.25558	0.988214	5283	3	0.50942
HMGXB3	10	0.97266	0.97267	1	19389	0	0.50941	0.0088182	0.033402	0.791287	864	4	0.50941
GSTO2	10	0.8939	0.90686	1	17003	1	0.50908	0.12393	0.25671	0.988214	5305	3	0.50908
FAM53B	10	0.95699	0.95695	1	18799	0	0.50848	0.037433	0.10664	0.922722	2359	4	0.50848
MS4A4E	10	0.11943	0.28693	0.95458	6130	3	0.50837	0.89388	0.89361	1	17843	0	0.50837
ILKAP	10	0.91225	0.91796	1	17382	1	0.50836	0.20182	0.36665	1	7457	3	0.50836
HEPACAM2	10	0.9517	0.95163	1	18600	0	0.50822	0.27475	0.43924	1	8836	2	0.50822
MESDC2	10	0.39148	0.60462	1	10903	1	0.50792	0.054768	0.14523	0.950404	3119	4	0.50792
UBE2V1	10	0.39751	0.61028	1	10994	1	0.50764	0.021769	0.070308	0.869695	1649	4	0.50764
MRPL27	10	0.94527	0.9451	1	18371	0	0.50746	0.028778	0.086713	0.900669	1968	4	0.50746
SMPD2	10	0.98803	0.98814	1	20006	0	0.50705	0.27531	0.43971	1	8843	1	0.50705
KDM3A	10	0.91382	0.91904	1	17436	1	0.50652	0.022404	0.07182	0.877844	1672	3	0.50652
TAAR9	10	0.97718	0.9772	1	19553	0	0.50649	0.83971	0.8397	1	16776	0	0.50649
TMEM169	10	0.99975	0.99977	1	20523	0	0.5059	0.4535	0.59332	1	11824	2	0.5059
OR2AK2	10	0.32982	0.54639	1	9951	3	0.50578	0.00062901	0.0033242	0.381651	178	5	0.50578
ATM	10	0.99306	0.99314	1	20212	0	0.50569	0.0087077	0.03303	0.784608	862	4	0.50569
PI16	10	0.98284	0.98292	1	19759	0	0.50521	0.0074275	0.028742	0.76093	772	2	0.50521
SIN3A	10	0.38444	0.59787	1	10787	3	0.50509	0.052159	0.13953	0.950404	2990	4	0.50509
HSPBAP1	10	0.96935	0.9693	1	19248	0	0.50503	0.39053	0.53716	1	10711	1	0.50503
GSE1	10	0.99614	0.9962	1	20339	0	0.50492	0.15531	0.30152	0.995016	6205	2	0.50492
RHOD	10	0.94351	0.94332	1	18300	1	0.50471	0.12548	0.25893	0.988214	5348	3	0.50471
SPAG17	10	0.93986	0.93978	1	18167	1	0.50461	0.14835	0.29166	0.99099	6024	2	0.50461
LRRC71	10	0.91142	0.91741	1	17359	1	0.50448	0.067088	0.17187	0.961969	3661	4	0.50448
DCAF17	10	0.46697	0.67594	1	12358	1	0.5044	0.21431	0.384	1	7778	3	0.5044
MVP	10	0.93109	0.93192	1	17914	1	0.50409	0.35358	0.50536	1	10123	2	0.50409
EAF1	10	0.36576	0.58028	1	10488	3	0.50408	0.047739	0.12973	0.946906	2803	2	0.50408
PROK2	10	0.99624	0.9963	1	20351	0	0.50398	0.090305	0.20806	0.975753	4368	3	0.50398
FAM136A	10	0.22009	0.43939	1	8053	2	0.50349	0.047493	0.12919	0.946906	2782	4	0.50349
CXorf24	10	0.38292	0.59644	1	10765	1	0.50322	0.21472	0.38459	1	7788	2	0.50322
OR10R2	10	0.10728	0.26747	0.933634	5812	2	0.50315	0.017955	0.061136	0.853781	1466	4	0.50315
RPAP1	10	0.68603	0.80606	1	14456	2	0.50312	0.061014	0.15881	0.951738	3419	4	0.50312
DAZAP2	10	0.55687	0.7278	1	13069	2	0.50283	0.38225	0.53002	1	10592	2	0.50283
LSR	10	0.98863	0.98872	1	20036	0	0.50277	0.13574	0.27364	0.988214	5640	3	0.50277
CD36	10	0.99459	0.99468	1	20270	0	0.50254	0.028485	0.086049	0.899978	1958	4	0.50254
ZNF772	10	0.27678	0.49614	1	9223	2	0.50247	0.039743	0.1118	0.928842	2460	3	0.50247
AMER3	10	0.94442	0.94426	1	18337	0	0.50236	0.11345	0.2416	0.986267	4999	2	0.50236
APH1A	10	0.19149	0.39747	1	7509	1	0.50215	0.036377	0.10423	0.922722	2310	3	0.50215
TACR1	10	0.71531	0.82573	1	14774	2	0.50188	0.14847	0.29181	0.99099	6029	3	0.50188
BMX	10	0.48332	0.68859	1	12650	1	0.50183	0.1946	0.35663	1	7260	3	0.50183
RMI2	10	0.66397	0.79174	1	14028	1	0.50153	0.069829	0.17769	0.963464	3779	3	0.50153
OTOL1	10	0.97207	0.97206	1	19361	0	0.50123	0.13949	0.279	0.988214	5750	3	0.50123
DRAM1	10	0.87825	0.89875	1	16702	1	0.5009	0.02822	0.085425	0.89945	1942	3	0.5009
INO80E	10	0.81121	0.8719	1	15709	1	0.5007	0.001646	0.0079707	0.567354	288	4	0.5007
OBP2A	10	0.27678	0.49614	1	8990	3	0.50046	0.010824	0.040068	0.823902	993	5	0.50046
RHBDL3	10	0.92746	0.92896	1	17805	1	0.5004	0.19184	0.35281	1	7163	3	0.5004
NSF	10	0.072289	0.20576	0.869704	4639	2	0.5002	0.15727	0.30423	0.995748	6263	3	0.5002
LBP	10	0.99553	0.9956	1	20313	0	0.49999	0.38967	0.53641	1	10696	2	0.49999
C9orf142	10	0.94715	0.94702	1	18437	0	0.49994	0.049416	0.13343	0.950404	2864	4	0.49994
MINOS1	10	0.66397	0.79174	1	13921	1	0.49992	0.0026933	0.012409	0.642905	395	4	0.49992
QRFP	10	0.99413	0.99422	1	20250	0	0.49985	0.011025	0.040737	0.825626	1008	4	0.49985
POLR3D	10	0.98919	0.9893	1	20056	0	0.49966	0.042203	0.11732	0.938902	2558	3	0.49966
TNKS2	10	0.99429	0.99437	1	20256	0	0.49951	0.067273	0.17228	0.961969	3668	3	0.49951
IMMP1L	10	0.78526	0.86369	1	15421	1	0.49946	0.29813	0.45863	1	9221	2	0.49946
INTS1	10	0.20181	0.41272	1	7735	2	0.49941	0.2366	0.40826	1	8248	2	0.49941
TDRD1	10	0.40085	0.61344	1	11050	3	0.4993	0.027645	0.084098	0.898098	1909	4	0.4993
ANXA2R	10	0.36275	0.57742	1	10450	1	0.49925	0.42109	0.56413	1	11244	2	0.49925
MUC4	10	0.53196	0.71415	1	12956	2	0.49912	0.50725	0.64286	1	12805	2	0.49912
UPF2	10	0.4732	0.68186	1	12501	1	0.49889	0.0074688	0.028867	0.761583	774	4	0.49889
LRRC4C	10	0.49364	0.6939	1	12796	2	0.49882	0.08107	0.19456	0.969387	4101	3	0.49882
ZSWIM3	10	0.20181	0.41272	1	7729	1	0.49866	0.022651	0.072394	0.880631	1681	4	0.49866
RPGR	10	0.98888	0.98897	1	20047	0	0.49811	0.064909	0.16721	0.961969	3561	4	0.49811
ANKRD65	10	0.0013215	0.0073715	0.122289	1237	3	0.4981	0.007382	0.028599	0.76093	768	3	0.4981
PHRF1	10	0.24453	0.46549	1	8454	2	0.49744	0.017338	0.059638	0.852672	1428	4	0.49744
TLR8	10	0.22172	0.44171	1	8092	1	0.49742	0.068079	0.17402	0.962252	3702	4	0.49742
2006-09-01	10	0.63399	0.77295	1	13538	2	0.49737	0.03003	0.089595	0.902	2035	4	0.49737
TGFB2	10	0.99567	0.99574	1	20321	0	0.49697	0.44748	0.58789	1	11710	2	0.49697
KPNA1	10	0.67814	0.80088	1	14386	2	0.4969	0.3771	0.52549	1	10500	2	0.4969
TJP1	10	0.82764	0.87757	1	15924	1	0.49689	0.038682	0.10944	0.926513	2416	2	0.49689
LCN10	10	0.90136	0.91119	1	17143	1	0.4963	0.18048	0.3369	1	6874	3	0.4963
PCDHA4	10	0.66397	0.79174	1	14148	1	0.49615	0.19766	0.36087	1	7334	3	0.49615
NT5C3A	10	0.25209	0.47274	1	8547	3	0.49598	0.054297	0.14419	0.950404	3101	3	0.49598
TAOK3	10	0.98771	0.98783	1	19998	0	0.49545	0.1043	0.22846	0.983622	4757	3	0.49545
DST	10	0.98517	0.98527	1	19863	0	0.49535	0.022404	0.07182	0.877844	1673	4	0.49535
DHRS12	10	0.66134	0.7901	1	13783	2	0.49524	0.19083	0.35141	1	7143	3	0.49524
STX6	10	0.081846	0.22575	0.88387	5206	1	0.49503	0.063605	0.16445	0.961136	3504	3	0.49503
NTSR2	10	0.064537	0.18804	0.869704	4392	3	0.49492	0.34031	0.49398	1	9893	2	0.49492
SLC19A1	10	0.91586	0.92043	1	17494	1	0.49489	0.049994	0.13472	0.950404	2887	3	0.49489
LENG1	10	0.97461	0.9746	1	19458	0	0.49481	0.087711	0.20428	0.974517	4293	3	0.49481
AL162424.1	4	0.35352	0.4364	1	10300	1	0.49475	0.032124	0.066009	0.864405	2129	2	0.49475
PSMB8	10	0.98132	0.98139	1	19706	0	0.49435	0.27064	0.43586	1	8782	2	0.49435
BMP8B	10	0.80889	0.87114	1	15679	1	0.49434	0.10983	0.23642	0.986267	4909	3	0.49434
ERLEC1	10	0.98181	0.98191	1	19726	0	0.49426	0.014046	0.050521	0.845522	1218	4	0.49426
DSEL	10	0.79344	0.86616	1	15510	1	0.49417	0.28027	0.44377	1	8922	2	0.49417
SRP54	10	0.1871	0.39097	1	7436	3	0.49412	0.12371	0.25639	0.988214	5298	2	0.49412
DENND2D	10	0.66397	0.79174	1	14162	2	0.49412	0.054893	0.1455	0.950404	3125	4	0.49412
SAP130	10	0.98538	0.98547	1	19872	0	0.49389	0.14034	0.28019	0.988214	5779	3	0.49389
RP11-544M22.13	10	0.07602	0.21427	0.869704	4878	3	0.49386	0.041399	0.11555	0.935037	2526	3	0.49386
PAQR4	10	0.99103	0.99111	1	20119	0	0.49377	0.063945	0.16517	0.961375	3519	4	0.49377
NKD1	10	0.99428	0.99437	1	20255	0	0.49373	0.33717	0.49132	1	9846	2	0.49373
TMEM97	10	0.14948	0.33409	1	6775	2	0.49346	0.65494	0.71134	1	14230	1	0.49346
IQGAP3	10	0.042746	0.13573	0.768531	3581	2	0.49343	0.47106	0.60933	1	12116	1	0.49343
ANXA1	10	0.88893	0.90419	1	16906	1	0.49331	0.46758	0.60611	1	12053	2	0.49331
C17orf100	10	0.27678	0.49614	1	9244	2	0.49313	0.68578	0.72769	1	14551	1	0.49313
ERMN	10	0.13846	0.31687	0.981297	6614	4	0.49309	0.013369	0.048361	0.845522	1161	4	0.49309
C7orf66	10	0.75371	0.853	1	15302	2	0.49285	0.29047	0.45222	1	9095	1	0.49285
C16orf45	10	0.27678	0.49614	1	8943	3	0.49277	0.088049	0.20478	0.975269	4300	3	0.49277
TNFRSF4	10	0.4721	0.68084	1	12478	2	0.49269	0.10337	0.22713	0.983622	4728	3	0.49269
CPLX1	10	0.94816	0.94803	1	18470	0	0.49249	0.013913	0.050122	0.845522	1203	3	0.49249
NCF4	10	0.84491	0.88417	1	16171	1	0.49217	0.069719	0.17746	0.963464	3772	4	0.49217
DOC2B	10	0.86369	0.89201	1	16467	1	0.49212	0.088705	0.20575	0.975753	4316	3	0.49212
UBAP1L	10	0.73542	0.83977	1	15035	2	0.49153	0.11955	0.25039	0.988214	5174	3	0.49153
CEBPB	10	0.99216	0.99222	1	20168	0	0.49129	0.028877	0.086936	0.900669	1971	4	0.49129
DBF4	10	0.84412	0.88386	1	16162	1	0.49107	0.0060144	0.023933	0.736682	660	3	0.49107
RALGDS	10	0.97803	0.97808	1	19589	0	0.49076	0.017494	0.060018	0.852672	1436	2	0.49076
PRCD	10	0.66397	0.79174	1	14054	1	0.49065	0.014457	0.051801	0.845522	1247	4	0.49065
CEP95	10	0.98928	0.98939	1	20061	0	0.49019	0.82586	0.8262	1	16505	1	0.49019
DEDD2	10	0.99648	0.99654	1	20361	0	0.49004	0.1236	0.25623	0.988214	5294	3	0.49004
ZFP69B	10	0.91625	0.9207	1	17505	1	0.48995	0.159	0.30668	0.995943	6307	3	0.48995
SEMA3C	10	0.74911	0.84964	1	15243	2	0.4898	0.068265	0.17441	0.962252	3705	4	0.4898
APOA1BP	10	0.9927	0.99277	1	20199	0	0.48979	0.10999	0.23665	0.986267	4914	3	0.48979
GABPB2	10	0.43942	0.64995	1	11775	2	0.4895	0.066354	0.17036	0.961969	3622	4	0.4895
INHA	10	0.94466	0.94449	1	18351	0	0.48945	0.29753	0.45814	1	9211	2	0.48945
GP5	10	0.64234	0.77813	1	13613	2	0.48924	0.20325	0.36865	1	7485	2	0.48924
C1QTNF8	10	0.44169	0.65209	1	11824	1	0.48883	0.014162	0.050892	0.845522	1229	4	0.48883
FKBP7	10	0.87541	0.89735	1	16647	1	0.48846	0.05777	0.15183	0.950404	3264	4	0.48846
P2RX3	10	0.10728	0.26747	0.933634	5776	1	0.48838	0.040539	0.1136	0.932339	2492	2	0.48838
TRIM66	10	0.36858	0.58292	1	10536	3	0.48838	0.058535	0.15348	0.950404	3296	4	0.48838
C10orf62	10	0.19638	0.40467	1	7620	1	0.48837	0.50448	0.64025	1	12753	2	0.48837
ABI1	10	0.99563	0.99571	1	20320	0	0.48814	0.019471	0.064844	0.864121	1534	4	0.48814
C2orf47	10	0.99667	0.99671	1	20368	0	0.48788	0.03955	0.11137	0.928213	2450	4	0.48788
RASL11B	10	0.17594	0.37433	1	7206	1	0.48786	0.10943	0.23587	0.986267	4897	1	0.48786
ST8SIA6	10	0.46914	0.67804	1	12416	1	0.48778	0.1275	0.2618	0.988214	5402	3	0.48778
FADD	10	0.94416	0.94396	1	18330	1	0.48758	0.20209	0.36703	1	7463	2	0.48758
CENPP	10	0.88274	0.90098	1	16780	1	0.48745	0.21631	0.3867	1	7830	2	0.48745
CHCHD3	10	0.66397	0.79174	1	14068	2	0.48737	0.3553	0.50679	1	10153	2	0.48737
MCOLN2	10	0.14619	0.32892	1	6720	1	0.48725	0.051437	0.13792	0.950404	2955	4	0.48725
KBTBD12	10	0.66397	0.79174	1	14103	1	0.4872	0.19298	0.35439	1	7226	3	0.4872
RASSF1	10	0.95056	0.95048	1	18561	0	0.48712	0.2694	0.43484	1	8766	2	0.48712
ICOS	10	0.97334	0.97334	1	19411	0	0.48712	0.064446	0.16623	0.961969	3542	4	0.48712
IQCB1	10	0.99389	0.99396	1	20242	0	0.48674	0.094617	0.21433	0.980665	4473	3	0.48674
PDCD1	10	0.6261	0.76817	1	13472	2	0.48651	0.051955	0.13907	0.950404	2977	3	0.48651
CCDC22	10	0.32547	0.54228	1	9883	1	0.48638	0.069381	0.17675	0.962912	3764	3	0.48638
AC022210.1	1	0.72727	0.72753	1	14921	0	0.48627	0.27273	0.2727	0.988214	8796	0	0.48627
PSMA7	10	0.067196	0.19414	0.869704	4460	1	0.48612	0.0043319	0.018214	0.711165	520	4	0.48612
FRMD5	10	0.82569	0.87687	1	15897	1	0.48612	0.0056779	0.022792	0.736682	632	5	0.48612
CHAT	10	0.96464	0.96462	1	19077	0	0.48603	0.02843	0.08593	0.899577	1957	2	0.48603
HOXD1	10	0.019298	0.075155	0.557521	2747	3	0.48594	0.055502	0.14685	0.950404	3156	4	0.48594
HTR3D	10	0.8819	0.90056	1	16762	1	0.48586	0.1275	0.2618	0.988214	5403	3	0.48586
YRDC	10	0.39144	0.60459	1	10901	3	0.48583	0.01467	0.052457	0.847857	1263	4	0.48583
LPA	10	0.99393	0.99401	1	20245	0	0.48564	0.053516	0.1425	0.950404	3063	2	0.48564
P2RX2	10	0.92771	0.92917	1	17816	1	0.48546	0.040454	0.1134	0.932339	2489	3	0.48546
SLC25A38	10	0.25991	0.4802	1	8683	2	0.48544	0.39421	0.54035	1	10764	2	0.48544
ABCA6	10	0.80667	0.8704	1	15652	1	0.48537	0.05126	0.13751	0.950404	2950	4	0.48537
TRIM26	10	0.93105	0.93189	1	17913	1	0.48537	0.73521	0.7568	1	15119	1	0.48537
RNPEPL1	10	0.98724	0.98735	1	19971	0	0.48534	0.14108	0.28128	0.988214	5810	2	0.48534
EARS2	10	0.27678	0.49614	1	9031	3	0.48495	0.0050665	0.020736	0.723047	585	5	0.48495
CHRD	10	0.90723	0.91475	1	17266	1	0.48484	0.03222	0.094556	0.906809	2134	3	0.48484
TECPR1	10	0.99489	0.99498	1	20285	0	0.48468	0.1844	0.34244	1	6982	3	0.48468
FGF13	10	0.44974	0.65972	1	11990	1	0.48457	0.45722	0.59666	1	11894	2	0.48457
EXOSC5	10	0.88684	0.9031	1	16871	1	0.48436	0.14221	0.28292	0.988214	5848	3	0.48436
LAG3	10	0.92883	0.93007	1	17844	1	0.48424	0.00251	0.011763	0.627648	383	4	0.48424
C17orf82	10	0.87928	0.89925	1	16727	1	0.48418	0.24964	0.41879	1	8451	2	0.48418
KIAA1551	10	0.99898	0.99899	1	20472	0	0.48405	0.15993	0.30802	0.995943	6330	2	0.48405
OXTR	10	0.80342	0.8693	1	15605	1	0.48398	0.26697	0.43281	1	8728	2	0.48398
ST7	10	0.9922	0.99226	1	20171	0	0.48391	0.016356	0.057268	0.852672	1370	4	0.48391
FGFR4	10	0.89359	0.90671	1	16999	1	0.48359	0.04376	0.12084	0.941952	2627	4	0.48359
MBL2	10	0.40713	0.61944	1	11154	1	0.48344	0.031182	0.092208	0.905738	2084	4	0.48344
FOXA3	10	0.66397	0.79174	1	14003	1	0.4833	0.065812	0.16919	0.961969	3597	3	0.4833
SIX1	10	0.58842	0.74574	1	13228	2	0.48328	0.84689	0.84689	1	16913	0	0.48328
LGALS13	10	0.63096	0.77112	1	13516	2	0.48313	0.016535	0.057696	0.852672	1377	4	0.48313
ZBTB45	10	0.47549	0.68406	1	12542	3	0.48294	0.016546	0.057726	0.852672	1380	4	0.48294
ANKRD17	10	0.66397	0.79174	1	13919	1	0.48292	0.0059748	0.023807	0.736682	654	5	0.48292
EPB41L5	10	0.9798	0.97986	1	19661	0	0.48282	0.77007	0.7805	1	15608	1	0.48282
PDE1C	10	0.88352	0.90139	1	16794	1	0.48275	0.034572	0.10006	0.916668	2239	3	0.48275
NFE2L2	10	0.11943	0.28693	0.95458	6124	2	0.48274	0.17934	0.33532	1	6846	3	0.48274
SMIM11	10	0.27678	0.49614	1	8985	3	0.48235	0.18017	0.33644	1	6867	3	0.48235
CNIH2	10	0.96612	0.96609	1	19124	0	0.48228	0.14364	0.28493	0.988214	5883	3	0.48228
SAA2	10	0.17798	0.37734	1	7249	3	0.48224	0.0034158	0.015032	0.680065	448	3	0.48224
EPB41L3	10	0.72841	0.83484	1	14933	2	0.48196	0.82228	0.82297	1	16441	1	0.48196
SLC25A15	10	0.27453	0.49402	1	8892	1	0.4819	0.80529	0.80805	1	16142	1	0.4819
NCMAP	10	0.27678	0.49614	1	9052	3	0.48153	0.066688	0.17104	0.961969	3636	4	0.48153
OR7G1	10	0.0061284	0.028177	0.320237	1795	1	0.4814	0.42853	0.57081	1	11387	2	0.4814
BPIFC	10	0.96719	0.96714	1	19163	0	0.48113	0.21403	0.38361	1	7764	3	0.48113
ZNF146	10	0.38665	0.60001	1	10815	1	0.48091	0.053516	0.1425	0.950404	3059	3	0.48091
ROCK2	10	0.45928	0.66865	1	12193	2	0.48085	0.35777	0.50888	1	10200	2	0.48085
MXI1	10	0.96201	0.96199	1	18989	0	0.48074	0.20181	0.36664	1	7456	2	0.48074
NUAK1	10	0.9906	0.99067	1	20102	0	0.48048	0.057299	0.15078	0.950404	3239	2	0.48048
SHARPIN	10	0.0017414	0.0094897	0.140837	1278	1	0.48043	0.1802	0.33649	1	6868	3	0.48043
RIF1	10	0.98724	0.98735	1	19972	0	0.48043	0.0071133	0.027659	0.753569	751	4	0.48043
SMTN	10	0.9872	0.98731	1	19970	0	0.48036	0.35226	0.50423	1	10099	2	0.48036
THRAP3	10	0.99897	0.99898	1	20471	0	0.48024	0.05861	0.15363	0.950404	3298	4	0.48024
OVCA2	10	0.98581	0.9859	1	19896	0	0.47999	0.168	0.31937	0.997392	6556	3	0.47999
DNAJC5G	10	0.87372	0.89656	1	16625	1	0.47996	0.037995	0.10793	0.924552	2392	2	0.47996
RP11-94B19.4	5	0.032698	0.084799	0.588923	3260	2	0.47991	0.054139	0.11046	0.927482	3091	2	0.47991
ZNF575	10	0.30953	0.52718	1	9674	3	0.47961	0.043436	0.12013	0.941715	2610	4	0.47961
FAM110C	10	0.9285	0.92981	1	17833	1	0.47959	0.22557	0.39933	1	8078	3	0.47959
COL6A2	10	0.80001	0.86821	1	15570	1	0.47938	0.50916	0.64464	1	12848	2	0.47938
IGHMBP2	10	0.91841	0.92217	1	17560	1	0.47938	0.28221	0.44537	1	8949	2	0.47938
ZYX	10	0.5883	0.74566	1	13227	2	0.47936	0.21369	0.38315	1	7752	3	0.47936
AGPAT5	10	0.93694	0.93702	1	18079	1	0.47922	0.013779	0.04968	0.845522	1185	4	0.47922
TRIAP1	10	0.72123	0.82984	1	14830	2	0.47918	0.063248	0.1637	0.960513	3494	3	0.47918
CLOCK	10	0.98576	0.98586	1	19889	0	0.47894	0.2034	0.36884	1	7489	3	0.47894
LRCH3	10	0.34595	0.56164	1	10192	2	0.47884	0.37129	0.52048	1	10415	2	0.47884
RDH5	10	0.91611	0.92061	1	17499	1	0.47879	0.27656	0.44074	1	8867	2	0.47879
PHF12	10	0.93535	0.93559	1	18036	1	0.47842	0.21543	0.38553	1	7803	2	0.47842
ZNF83	10	0.80985	0.87146	1	15689	1	0.47835	0.22069	0.39269	1	7952	3	0.47835
RASAL1	10	0.88458	0.90192	1	16816	1	0.47829	0.0545	0.14465	0.950404	3109	2	0.47829
NAT10	10	0.15635	0.34464	1	6906	1	0.47826	0.069719	0.17746	0.963464	3771	4	0.47826
SLC46A1	10	0.70892	0.82138	1	14699	2	0.47779	0.88045	0.88024	1	17572	0	0.47779
MEGF8	10	0.10116	0.25751	0.928311	5654	2	0.47773	0.046355	0.12665	0.945667	2744	3	0.47773
TUSC5	10	0.38887	0.60216	1	10863	1	0.47766	0.35523	0.50673	1	10151	2	0.47766
GTF3C5	10	0.88989	0.90469	1	16926	1	0.47763	0.013173	0.047721	0.845522	1150	4	0.47763
YIF1B	10	0.47255	0.68125	1	12485	1	0.47754	0.14281	0.28374	0.988214	5862	3	0.47754
CCDC27	10	0.94958	0.94947	1	18517	0	0.4774	0.10645	0.23158	0.984986	4815	3	0.4774
TMEM68	10	0.94539	0.94522	1	18379	0	0.47732	0.062361	0.16179	0.956661	3466	4	0.47732
CORO1A	10	0.92227	0.92501	1	17653	1	0.47729	0.21922	0.3907	1	7915	2	0.47729
FAM187A	10	0.022606	0.084399	0.587901	2916	2	0.47715	0.015183	0.054113	0.847857	1303	4	0.47715
POU4F3	10	0.35908	0.57398	1	10393	3	0.477	0.020073	0.066267	0.864405	1562	3	0.477
RPL37	10	0.051441	0.15701	0.818583	3865	1	0.4769	0.017304	0.059555	0.852672	1424	3	0.4769
PLD1	10	0.9241	0.92639	1	17705	1	0.47685	0.0013152	0.0064743	0.540757	244	4	0.47685
GAPDH	10	0.7059	0.81932	1	14660	2	0.47669	0.011893	0.043551	0.838334	1062	5	0.47669
TDGF1	10	0.084878	0.23075	0.89681	5257	1	0.47666	0.0044168	0.01851	0.713604	531	1	0.47666
C2orf70	10	0.22271	0.44312	1	8110	3	0.47657	0.21843	0.38963	1	7891	3	0.47657
SPNS3	10	0.79622	0.86701	1	15540	1	0.47651	0.012078	0.044164	0.838334	1074	3	0.47651
ZNF304	10	0.66397	0.79174	1	14074	1	0.47636	0.054985	0.1457	0.950404	3129	4	0.47636
LRIF1	10	0.81177	0.87209	1	15718	1	0.47625	0.32755	0.48327	1	9695	1	0.47625
KLF8	10	0.85821	0.88965	1	16376	1	0.47598	0.051482	0.13802	0.950404	2957	4	0.47598
AP001362.1	10	0.98853	0.98861	1	20028	0	0.4759	0.045644	0.12507	0.944951	2706	3	0.4759
KCNK10	10	0.73891	0.84229	1	15089	2	0.47588	0.85891	0.85891	1	17143	0	0.47588
CORIN	10	0.78569	0.86382	1	15424	1	0.47581	0.065127	0.16771	0.961969	3572	2	0.47581
POLR1A	10	0.29042	0.50909	1	9458	3	0.47569	0.0060407	0.024035	0.736682	661	5	0.47569
ZNHIT1	10	0.17842	0.378	1	7258	3	0.47559	0.24171	0.41238	1	8321	1	0.47559
HSF1	10	0.97956	0.97963	1	19652	0	0.47526	0.15893	0.30659	0.995943	6306	2	0.47526
PDE6D	10	0.91327	0.91864	1	17416	1	0.47515	0.010757	0.03985	0.823902	986	5	0.47515
ZNF213	10	0.10728	0.26747	0.933634	5835	2	0.47467	0.013815	0.04979	0.845522	1190	4	0.47467
KIAA1715	10	0.92636	0.92812	1	17772	1	0.47448	0.75551	0.7702	1	15400	1	0.47448
TMEM184C	10	0.38452	0.59796	1	10790	1	0.47446	0.45216	0.59213	1	11796	2	0.47446
MFSD6L	10	0.97871	0.97876	1	19620	0	0.47446	0.18621	0.34496	1	7039	3	0.47446
SH3BGRL2	10	0.45885	0.66825	1	12180	3	0.47439	0.66618	0.71715	1	14347	1	0.47439
CLLU1	8	0.83524	0.84914	1	16027	1	0.47424	0.070446	0.15917	0.951738	3801	2	0.47424
ACBD7	8	0.11454	0.27043	0.94028	6000	2	0.47416	0.36421	0.49908	1	10312	2	0.47416
TRIOBP	10	0.66337	0.79134	1	13801	2	0.47409	0.012745	0.046337	0.838334	1122	3	0.47409
RAP1GAP2	10	0.046224	0.14439	0.792273	3690	1	0.47408	0.077932	0.18993	0.969387	4010	2	0.47408
TXN2	10	0.33345	0.54981	1	9998	2	0.47406	0.32746	0.48319	1	9694	1	0.47406
ANKRD6	10	0.95478	0.9547	1	18720	0	0.47352	0.006053	0.024072	0.736682	666	3	0.47352
HBE1	10	0.075687	0.2135	0.869704	4761	2	0.47342	0.0098745	0.036937	0.809219	930	4	0.47342
STARD13	10	0.98758	0.9877	1	19988	0	0.47321	0.10418	0.22827	0.983622	4751	3	0.47321
GRIK1	10	0.40132	0.61389	1	11063	2	0.47301	0.089321	0.20664	0.975753	4339	3	0.47301
LPIN1	10	0.98217	0.98225	1	19738	0	0.47285	0.047791	0.12985	0.946906	2810	4	0.47285
SYNM	10	0.089609	0.23857	0.90749	5376	1	0.47281	0.88285	0.88266	1	17611	0	0.47281
PNMA2	10	0.94083	0.9407	1	18204	1	0.47277	0.14058	0.28056	0.988214	5793	3	0.47277
TMEM182	10	0.081846	0.22575	0.88387	5159	1	0.47269	0.81242	0.81413	1	16254	1	0.47269
ACRC	10	0.036743	0.12088	0.733754	3359	2	0.4726	0.0049874	0.020462	0.723047	577	5	0.4726
TDRP	10	0.99974	0.99976	1	20522	0	0.47255	0.010675	0.03959	0.823469	980	4	0.47255
CYP46A1	10	0.92191	0.92474	1	17642	1	0.47246	0.29901	0.45934	1	9235	2	0.47246
HIST1H2BJ	10	0.030529	0.10498	0.667758	3197	1	0.47242	0.021769	0.070308	0.869695	1651	4	0.47242
RGS18	10	0.66397	0.79174	1	14114	1	0.47234	0.021001	0.068518	0.864405	1617	4	0.47234
NUP35	10	0.74864	0.84931	1	15230	2	0.4723	0.26137	0.4283	1	8646	2	0.4723
NOP56	10	0.73726	0.8411	1	15067	2	0.47214	0.017891	0.060966	0.852672	1460	3	0.47214
EIF2D	10	0.87751	0.89839	1	16686	1	0.4721	0.051717	0.13856	0.950404	2965	4	0.4721
YAE1D1	10	0.7147	0.82531	1	14763	2	0.47193	0.0055213	0.022282	0.73008	626	4	0.47193
TMEM64	10	0.99672	0.99676	1	20372	0	0.47192	0.29242	0.45385	1	9125	2	0.47192
DHRS1	10	0.66397	0.79174	1	14131	1	0.4719	0.34153	0.49499	1	9916	2	0.4719
FOXJ2	10	0.25877	0.47912	1	8668	1	0.47189	0.026711	0.081944	0.893785	1875	4	0.47189
SPG20	10	0.14619	0.32892	1	6721	1	0.47183	0.3432	0.49649	1	9942	2	0.47183
CUEDC1	10	0.66397	0.79174	1	13973	1	0.47165	0.036956	0.10552	0.922722	2335	4	0.47165
SLC35A2	10	0.94405	0.94385	1	18328	1	0.47162	0.21218	0.38104	1	7711	3	0.47162
BCAS2	10	0.79622	0.86701	1	15536	1	0.47137	0.21278	0.38185	1	7722	2	0.47137
EIF2B4	10	0.48253	0.68817	1	12637	1	0.47131	0.025113	0.078244	0.891385	1792	2	0.47131
MDFIC	10	0.88402	0.90164	1	16801	1	0.47109	0.22351	0.39652	1	8035	3	0.47109
CACNA2D4	10	0.93907	0.93904	1	18144	1	0.47094	0.29983	0.46	1	9250	2	0.47094
LACTBL1	10	0.98626	0.98636	1	19914	0	0.47073	0.089392	0.20675	0.975753	4340	3	0.47073
DARS	10	0.12923	0.30249	0.964161	6379	2	0.47069	0.17223	0.32529	0.998083	6680	2	0.47069
KCNQ5	10	0.88573	0.90251	1	16843	1	0.47046	0.3034	0.46297	1	9306	2	0.47046
FIGLA	10	0.96142	0.9614	1	18959	0	0.47045	0.03331	0.097114	0.912112	2180	4	0.47045
NUDCD1	10	0.95577	0.95571	1	18754	0	0.47043	0.063248	0.1637	0.960513	3495	3	0.47043
RMDN3	10	0.67814	0.80088	1	14385	2	0.47028	0.067902	0.17365	0.962252	3692	4	0.47028
KRTAP13-3	10	0.27453	0.49402	1	8894	1	0.47018	0.020284	0.066808	0.864405	1575	3	0.47018
ZADH2	10	0.35075	0.56622	1	10253	1	0.46988	0.14704	0.28982	0.99099	5987	2	0.46988
RNLS	10	0.89627	0.90825	1	17050	1	0.46964	0.11565	0.24477	0.988214	5070	3	0.46964
UTP18	10	0.13625	0.31344	0.97678	6568	3	0.46961	0.050303	0.13542	0.950404	2904	2	0.46961
GPR52	10	0.4893	0.69166	1	12745	1	0.46946	0.21083	0.37917	1	7668	3	0.46946
C16orf47	10	0.072289	0.20576	0.869704	4656	1	0.46941	0.020942	0.068375	0.864405	1614	3	0.46941
PTPN3	10	0.98939	0.98949	1	20067	0	0.46931	0.32619	0.48213	1	9679	2	0.46931
DNASE2	10	0.84232	0.88314	1	16130	1	0.46899	0.050803	0.13653	0.950404	2927	3	0.46899
AGPS	10	0.2904	0.50907	1	9413	3	0.4689	0.006394	0.02524	0.7423	691	3	0.4689
PPP1R35	10	0.52274	0.7092	1	12923	2	0.4689	0.25936	0.42672	1	8610	1	0.4689
CRLF1	10	0.078827	0.22058	0.880052	5119	3	0.46887	0.012469	0.045442	0.838334	1100	3	0.46887
ITGBL1	10	0.22357	0.44435	1	8133	1	0.46885	0.65403	0.7109	1	14219	1	0.46885
AC008060.7	10	0.030328	0.10446	0.667758	3175	2	0.46868	0.088989	0.20615	0.975753	4326	3	0.46868
SERPINH1	10	0.92491	0.927	1	17729	1	0.46859	0.06066	0.15803	0.950404	3394	4	0.46859
ZBTB39	10	0.12802	0.30055	0.964161	6344	2	0.4684	0.0045997	0.019131	0.720526	541	4	0.4684
RPS11	10	0.067085	0.19388	0.869704	4451	4	0.46838	0.17903	0.33489	1	6842	3	0.46838
AL590714.1	10	0.27678	0.49614	1	9024	2	0.4683	0.2141	0.38372	1	7766	3	0.4683
ASAH2B	10	0.958	0.95795	1	18840	0	0.46821	0.080038	0.19305	0.969387	4070	3	0.46821
DHX40	10	0.41076	0.62289	1	11229	3	0.46814	0.052644	0.14058	0.950404	3017	3	0.46814
TBC1D13	10	0.95328	0.95322	1	18667	0	0.46811	0.26646	0.43239	1	8721	2	0.46811
SPR	10	0.44311	0.6534	1	11851	2	0.46783	0.15095	0.29539	0.992829	6095	3	0.46783
LEPREL1	10	0.9602	0.96015	1	18913	0	0.46782	0.38897	0.5358	1	10687	2	0.46782
STX17	10	0.66397	0.79174	1	13869	1	0.46773	0.38707	0.53413	1	10662	2	0.46773
RPA2	10	0.46724	0.67621	1	12368	2	0.46764	0.067003	0.1717	0.961969	3658	4	0.46764
EIF4EBP1	10	0.93753	0.93755	1	18100	1	0.46764	0.060303	0.15726	0.950404	3379	4	0.46764
OPA1	10	0.66397	0.79174	1	13910	1	0.46763	0.045237	0.12414	0.944951	2690	4	0.46763
BOD1	10	0.27678	0.49614	1	9217	2	0.46762	0.03775	0.10736	0.923973	2378	4	0.46762
UBE2G1	10	0.70931	0.82165	1	14705	2	0.46745	0.039052	0.11025	0.927482	2434	3	0.46745
TWF1	10	0.58937	0.74626	1	13238	2	0.4674	0.055892	0.14769	0.950404	3172	3	0.4674
XBP1	10	0.99981	0.99983	1	20530	0	0.46738	0.14772	0.29078	0.99099	6005	1	0.46738
MAP3K9	10	0.97543	0.97543	1	19490	0	0.46721	0.14348	0.28468	0.988214	5879	3	0.46721
RNASE1	10	0.66397	0.79174	1	14073	1	0.46715	0.020436	0.06717	0.864405	1579	4	0.46715
FBXO42	10	0.3751	0.58904	1	10631	1	0.46686	0.7681	0.77903	1	15585	1	0.46686
FBXO41	10	0.46769	0.67661	1	12375	1	0.4667	0.014454	0.05179	0.845522	1245	4	0.4667
MKKS	10	0.93902	0.93899	1	18142	1	0.4664	0.1999	0.364	1	7404	3	0.4664
PARP11	10	0.3244	0.54129	1	9876	1	0.46625	0.26137	0.4283	1	8647	1	0.46625
KRTAP19-4	10	0.15635	0.34464	1	6898	2	0.46611	0.32883	0.48436	1	9716	2	0.46611
SOCS1	10	0.98987	0.98996	1	20082	0	0.46596	0.55107	0.66475	1	13287	1	0.46596
CD79A	10	0.95259	0.95253	1	18640	0	0.46583	0.024764	0.07741	0.890809	1774	4	0.46583
AQP11	10	0.82685	0.87728	1	15915	1	0.46568	0.02238	0.071763	0.877844	1670	4	0.46568
AL391421.1	10	0.051441	0.15701	0.818583	3912	2	0.4656	0.036073	0.10354	0.922722	2292	4	0.4656
RBM48	10	0.11102	0.27344	0.94457	5919	2	0.46556	0.0057863	0.023168	0.736682	639	3	0.46556
CLDN18	10	0.34792	0.56348	1	10222	3	0.46544	0.47562	0.61355	1	12206	2	0.46544
ABCA1	10	0.62991	0.77049	1	13502	2	0.46533	0.08961	0.20703	0.975753	4346	3	0.46533
ARID5A	10	0.28102	0.50013	1	9309	3	0.46528	0.037538	0.10689	0.922722	2367	3	0.46528
AASDH	10	0.93101	0.93185	1	17910	1	0.46521	0.194	0.3558	1	7247	2	0.46521
KCNQ3	10	0.21506	0.43213	1	7953	1	0.46452	0.050359	0.13555	0.950404	2905	3	0.46452
ZMPSTE24	10	0.62847	0.76963	1	13488	2	0.46449	0.06834	0.17457	0.962252	3707	3	0.46449
GPBP1	10	0.99126	0.99135	1	20128	0	0.46387	0.049049	0.13259	0.950404	2850	4	0.46387
MLX	10	0.064328	0.18757	0.869704	4370	2	0.46381	0.020912	0.06831	0.864405	1610	4	0.46381
CMYA5	10	0.87478	0.89705	1	16641	1	0.46376	0.25219	0.42086	1	8504	2	0.46376
JPH2	10	0.9781	0.97814	1	19591	0	0.4637	0.25156	0.42034	1	8492	1	0.4637
C17orf98	10	0.0040518	0.020249	0.245771	1667	3	0.46368	0.1498	0.29376	0.992171	6068	2	0.46368
C8orf59	8	0.10479	0.25195	0.925704	5749	3	0.4636	0.005371	0.020622	0.723047	614	4	0.4636
CDH15	10	0.19024	0.39562	1	7481	2	0.46347	0.031955	0.093925	0.906679	2123	3	0.46347
SLC30A5	10	0.95068	0.9506	1	18570	0	0.46309	0.38655	0.53367	1	10657	2	0.46309
PPAPDC2	10	0.13369	0.30948	0.974957	6504	2	0.46294	0.096533	0.21718	0.980665	4523	3	0.46294
CDKN2A	10	0.98716	0.98728	1	19967	0	0.46291	0.0065867	0.025885	0.745936	708	4	0.46291
GRM1	10	0.24235	0.46344	1	8425	2	0.46286	0.18433	0.34233	1	6981	3	0.46286
EXOSC3	10	0.0075642	0.033536	0.365014	1870	2	0.4621	0.0041454	0.017557	0.701307	513	3	0.4621
OAT	10	0.20743	0.42095	1	7820	2	0.46186	0.019368	0.064601	0.864121	1527	3	0.46186
C1orf213	10	0.63711	0.7749	1	13573	2	0.46133	0.17576	0.33032	1	6769	3	0.46133
RSPO2	10	0.9667	0.96665	1	19146	0	0.46133	0.14034	0.28019	0.988214	5783	3	0.46133
S1PR5	10	0.95811	0.95805	1	18846	0	0.46123	0.23578	0.40758	1	8240	2	0.46123
BMP6	10	0.98983	0.98992	1	20081	0	0.46093	0.081345	0.19499	0.969387	4111	3	0.46093
OMA1	10	0.93937	0.93933	1	18156	1	0.46085	0.83814	0.83813	1	16745	1	0.46085
MAP3K15	10	0.97378	0.97379	1	19430	0	0.46066	0.45116	0.59123	1	11778	2	0.46066
TUBG2	10	0.15635	0.34464	1	6885	2	0.4605	0.16907	0.32084	0.997392	6593	3	0.4605
H2AFZ	10	0.70671	0.81984	1	14676	2	0.46044	0.19155	0.35241	1	7156	3	0.46044
ASNSD1	10	0.86271	0.89158	1	16442	1	0.46036	0.00061001	0.0032192	0.379678	173	4	0.46036
DIRAS2	10	0.072289	0.20576	0.869704	4632	2	0.4601	0.21647	0.38691	1	7833	2	0.4601
HTR7	10	0.83771	0.88138	1	16065	1	0.45987	0.20887	0.37641	1	7613	3	0.45987
AFP	10	0.99836	0.9984	1	20449	0	0.45986	0.15916	0.30692	0.995943	6309	3	0.45986
ANKRD32	10	0.95546	0.9554	1	18747	0	0.45942	0.071946	0.18101	0.96534	3837	3	0.45942
TFEC	10	0.66397	0.79174	1	14026	2	0.45939	0.048147	0.13065	0.949675	2820	4	0.45939
NAT8L	10	0.79082	0.86538	1	15478	1	0.45933	0.058385	0.15315	0.950404	3290	3	0.45933
SLC26A8	10	0.46036	0.66968	1	12216	2	0.45901	0.32883	0.48436	1	9735	2	0.45901
RGPD4	10	0.99612	0.99618	1	20338	0	0.45891	0.11723	0.24706	0.988214	5122	3	0.45891
HSPA13	10	0.67305	0.79762	1	14348	2	0.45879	0.025275	0.078616	0.891385	1801	4	0.45879
CC2D2B	10	0.037597	0.12306	0.733754	3395	1	0.45869	0.40336	0.54841	1	10922	2	0.45869
GSN	10	0.69189	0.80997	1	14519	2	0.45867	0.096533	0.21718	0.980665	4522	3	0.45867
SCGB2A2	10	0.27678	0.49614	1	9186	3	0.45862	0.00296	0.013362	0.656377	416	3	0.45862
FKBP11	10	0.83789	0.88144	1	16067	1	0.4585	0.49416	0.63062	1	12554	2	0.4585
ADAMTS9	10	0.47451	0.68314	1	12521	1	0.45849	0.039454	0.11116	0.928213	2448	4	0.45849
AP000708.1	10	0.79019	0.86518	1	15472	1	0.45831	0.35176	0.50381	1	10092	2	0.45831
KDM4B	10	0.42929	0.64036	1	11568	1	0.45821	0.34738	0.50002	1	10019	2	0.45821
SEC61G	10	0.47878	0.68622	1	12578	2	0.4581	0.0040888	0.017363	0.698764	505	5	0.4581
WRAP53	10	0.14797	0.33173	1	6744	1	0.45792	0.08171	0.19551	0.969387	4120	3	0.45792
TAS2R20	10	0.97725	0.97728	1	19556	0	0.45774	0.79189	0.79705	1	15923	1	0.45774
EPB41L2	10	0.8549	0.88825	1	16326	1	0.45772	0.84708	0.84708	1	16920	0	0.45772
HSF2BP	10	0.96921	0.96915	1	19236	0	0.45768	0.21117	0.37962	1	7678	3	0.45768
DMAP1	10	0.66397	0.79174	1	14111	1	0.45761	0.15084	0.29523	0.992829	6092	3	0.45761
COA7	10	0.99668	0.99672	1	20370	0	0.45708	0.017223	0.059368	0.852672	1421	4	0.45708
GTF2IRD1	10	0.97141	0.97136	1	19331	0	0.45703	0.16066	0.30905	0.995943	6356	3	0.45703
TRIM21	10	0.91353	0.91883	1	17433	1	0.45665	0.0084748	0.032239	0.782593	842	2	0.45665
RHOBTB3	10	0.27678	0.49614	1	9235	2	0.45662	0.13528	0.27299	0.988214	5623	3	0.45662
PAQR6	10	0.97191	0.97188	1	19353	0	0.45646	0.50891	0.6444	1	12841	2	0.45646
GALNT15	10	0.99446	0.99455	1	20265	0	0.45608	0.17265	0.32585	0.998083	6692	3	0.45608
CES4A	10	0.073128	0.20762	0.869704	4687	2	0.45607	0.1222	0.2542	0.988214	5252	3	0.45607
AC008394.1	10	0.07602	0.21427	0.869704	5043	3	0.45585	0.12004	0.2511	0.988214	5189	3	0.45585
SDF2	10	0.96049	0.96046	1	18924	0	0.45585	0.066718	0.17109	0.961969	3638	3	0.45585
BEX5	10	0.41013	0.62228	1	11212	3	0.4554	0.47073	0.60905	1	12111	1	0.4554
OCIAD1	10	0.99681	0.99685	1	20375	0	0.45538	0.033988	0.09868	0.915206	2211	4	0.45538
2003-03-01	10	0.85856	0.8898	1	16380	1	0.45536	0.025739	0.079689	0.893785	1820	4	0.45536
ZNF236	10	0.81661	0.87373	1	15781	1	0.45531	0.00032633	0.0018557	0.280686	135	4	0.45531
PLEKHA4	10	0.97199	0.97197	1	19354	0	0.45526	0.20935	0.3771	1	7627	3	0.45526
CFP	10	0.93808	0.93807	1	18111	1	0.45491	0.1382	0.27718	0.988214	5716	3	0.45491
STAT4	10	0.99603	0.99609	1	20335	0	0.45491	0.015942	0.056241	0.852672	1346	4	0.45491
PDIK1L	10	0.98193	0.98202	1	19730	0	0.45488	0.86449	0.86444	1	17267	0	0.45488
GALNS	10	0.99029	0.99038	1	20096	0	0.45483	0.058457	0.15331	0.950404	3293	4	0.45483
CCT8	10	0.17196	0.36827	1	7138	1	0.45478	0.066047	0.1697	0.961969	3611	4	0.45478
C1orf64	10	0.99731	0.99736	1	20394	0	0.45457	0.048068	0.13047	0.949394	2817	4	0.45457
SNRNP200	10	0.055732	0.16731	0.845406	4044	2	0.45451	0.012232	0.044665	0.838334	1086	5	0.45451
BDH1	10	0.4627	0.67189	1	12275	2	0.45444	0.44015	0.58124	1	11575	2	0.45444
UBE2D2	10	0.57811	0.73979	1	13178	2	0.45408	0.088367	0.20524	0.975603	4308	3	0.45408
ST3GAL4	10	0.99375	0.99383	1	20238	0	0.45398	0.01688	0.058537	0.852672	1394	4	0.45398
C9orf85	10	0.66397	0.79174	1	13923	1	0.45394	0.66315	0.71558	1	14310	1	0.45394
CNOT6L	10	0.8723	0.89587	1	16592	1	0.4539	0.0518	0.13873	0.950404	2969	4	0.4539
SORD	10	0.27094	0.49062	1	8847	1	0.45369	0.47151	0.60973	1	12126	2	0.45369
KLHL31	10	0.98393	0.98401	1	19811	0	0.45352	0.28531	0.44797	1	8997	2	0.45352
NR2F6	10	0.18096	0.3818	1	7298	3	0.45343	0.01848	0.062397	0.859944	1484	4	0.45343
LRP12	10	0.49357	0.69387	1	12794	1	0.45341	0.44684	0.58728	1	11697	1	0.45341
ARHGAP33	10	0.94491	0.94473	1	18356	0	0.4533	0.028095	0.085134	0.89945	1935	2	0.4533
APOBEC1	10	0.92746	0.92896	1	17804	1	0.45326	0.2379	0.40933	1	8268	2	0.45326
ABTB2	10	0.19638	0.40467	1	7614	1	0.4532	0.13938	0.27884	0.988214	5748	2	0.4532
PRKCSH	10	0.13433	0.31048	0.975803	6517	3	0.45314	0.17632	0.33108	1	6778	3	0.45314
MBD3L1	10	0.91268	0.91825	1	17401	1	0.4531	0.024129	0.075908	0.885706	1754	3	0.4531
TSPYL5	10	0.1789	0.37873	1	7274	2	0.45309	0.15608	0.3026	0.995523	6228	3	0.45309
SETD3	10	0.96185	0.96182	1	18981	0	0.45308	0.37077	0.52002	1	10406	2	0.45308
ROBO4	10	0.89928	0.90997	1	17106	1	0.45301	0.1553	0.3015	0.995016	6204	2	0.45301
ZNF485	10	0.88634	0.90285	1	16856	1	0.45282	0.047682	0.12962	0.946906	2790	3	0.45282
PLS1	10	0.98737	0.98749	1	19979	0	0.45281	0.095178	0.21517	0.980665	4492	3	0.45281
MAFG	10	0.41765	0.62937	1	11346	3	0.45272	0.087753	0.20434	0.974517	4295	3	0.45272
LPCAT2	10	0.20901	0.42325	1	7844	2	0.45234	0.11109	0.23825	0.986267	4945	3	0.45234
DCHS1	10	0.93856	0.93855	1	18126	1	0.45227	0.012147	0.044399	0.838334	1078	5	0.45227
KRTAP21-3	7	0.36753	0.52862	1	10522	2	0.45226	0.41306	0.50272	1	11094	1	0.45226
OR1M1	10	0.010793	0.045387	0.440193	2113	3	0.4521	0.035324	0.10178	0.920281	2268	4	0.4521
GALR2	10	0.91297	0.91845	1	17410	1	0.45205	0.07476	0.18518	0.96534	3930	3	0.45205
ITPA	10	0.20901	0.42325	1	7850	1	0.4515	0.030398	0.090427	0.902977	2050	4	0.4515
DCD	10	0.030529	0.10498	0.667758	3183	1	0.45124	0.16667	0.31753	0.997392	6517	3	0.45124
ALKBH6	10	0.13501	0.31151	0.975805	6535	2	0.45119	0.0066331	0.026041	0.745936	712	4	0.45119
GRB2	10	0.50058	0.69752	1	12837	2	0.45087	0.0063396	0.025047	0.7423	688	4	0.45087
ING2	10	0.95942	0.95936	1	18885	0	0.45076	0.043735	0.12078	0.941952	2626	2	0.45076
MEST	10	0.79738	0.86738	1	15549	1	0.45062	0.13894	0.27824	0.988214	5741	2	0.45062
MIEN1	10	0.44505	0.65518	1	11902	1	0.45056	0.020067	0.066251	0.864405	1561	4	0.45056
DHRS7	10	0.85183	0.88696	1	16270	1	0.45054	0.15056	0.29484	0.992829	6087	2	0.45054
C9orf84	10	0.48332	0.68859	1	12651	1	0.45042	0.08157	0.19532	0.969387	4117	2	0.45042
IFIT1	10	0.33036	0.54689	1	9957	1	0.45034	0.038636	0.10937	0.926513	2413	4	0.45034
MCM8	10	0.99898	0.99899	1	20473	0	0.45004	0.10217	0.22542	0.982244	4698	2	0.45004
ZNF483	10	0.79493	0.86663	1	15525	1	0.44996	0.013757	0.049611	0.845522	1184	3	0.44996
NBN	10	0.9778	0.97783	1	19579	0	0.4494	0.050697	0.1363	0.950404	2920	3	0.4494
L3MBTL2	10	0.35483	0.57002	1	10326	1	0.44917	0.15949	0.30739	0.995943	6319	3	0.44917
PM20D2	10	0.37732	0.59115	1	10671	1	0.44913	0.19279	0.35414	1	7220	3	0.44913
SAMD3	10	0.80093	0.8685	1	15579	1	0.44913	0.022218	0.071387	0.876193	1666	4	0.44913
GLYR1	10	0.17345	0.37058	1	7165	1	0.44906	0.21075	0.37905	1	7666	3	0.44906
RP11-9B6.1	4	0.74405	0.74371	1	15169	0	0.44901	0.11404	0.18645	0.96534	5031	2	0.44901
EPN2	10	0.95874	0.95868	1	18868	0	0.44888	0.10359	0.22742	0.983622	4732	1	0.44888
ERO1LB	10	0.95044	0.95037	1	18556	0	0.44885	0.16932	0.32118	0.997392	6601	3	0.44885
MOSPD2	10	0.88677	0.90306	1	16869	1	0.44871	0.018853	0.063318	0.863246	1501	4	0.44871
C19orf26	10	0.1221	0.29119	0.957171	6226	3	0.44854	0.058735	0.15392	0.950404	3307	4	0.44854
HBS1L	10	0.84551	0.8844	1	16178	1	0.44854	0.0015171	0.0073739	0.544075	277	4	0.44854
PIP4K2A	10	0.84089	0.88256	1	16111	1	0.44846	0.34603	0.49889	1	9991	2	0.44846
SLC22A5	10	0.99623	0.99629	1	20348	0	0.44842	0.003675	0.015907	0.684587	478	4	0.44842
RP11-47I22.3	10	0.63349	0.77265	1	13530	2	0.44838	0.037468	0.10673	0.922722	2360	4	0.44838
ENOX2	10	0.80583	0.87013	1	15641	1	0.44836	0.75831	0.77208	1	15441	1	0.44836
CR2	10	0.16333	0.35522	1	6997	1	0.44824	0.44724	0.58768	1	11706	2	0.44824
SGK1	10	0.22881	0.45047	1	8222	1	0.44824	0.18127	0.33803	1	6891	3	0.44824
KIF14	10	0.82342	0.87608	1	15870	1	0.44807	0.13595	0.27395	0.988214	5648	3	0.44807
FBXO21	10	0.39494	0.60784	1	10957	3	0.44803	0.3387	0.49264	1	9870	2	0.44803
PRPSAP2	10	0.31585	0.53318	1	9759	2	0.4479	0.05138	0.1378	0.950404	2953	4	0.4479
NUDT12	10	0.11102	0.27344	0.94457	5921	2	0.44784	0.13238	0.26886	0.988214	5543	3	0.44784
HNRNPA1	10	0.10334	0.26107	0.930929	5731	3	0.44783	0.0029705	0.013396	0.656377	417	5	0.44783
PPAP2A	10	0.98697	0.98709	1	19948	0	0.44769	0.046094	0.12607	0.944951	2728	3	0.44769
SLC36A4	10	0.99525	0.99533	1	20297	0	0.44756	0.040076	0.11256	0.931723	2472	3	0.44756
FOXJ1	10	0.66918	0.79509	1	14321	2	0.44747	0.020106	0.066352	0.864405	1565	4	0.44747
SHMT1	10	0.66397	0.79174	1	14012	1	0.44743	0.15178	0.29658	0.992829	6121	3	0.44743
ATF6B	10	0.79312	0.86607	1	15506	1	0.44742	0.1547	0.30065	0.995016	6189	1	0.44742
TNFAIP8L3	10	0.20901	0.42325	1	7852	1	0.44738	0.073996	0.18406	0.96534	3905	3	0.44738
AHRR	10	0.92143	0.92439	1	17633	1	0.44711	0.18309	0.34063	1	6939	3	0.44711
C11orf16	10	0.20181	0.41272	1	7706	1	0.44664	0.45857	0.59786	1	11914	2	0.44664
PHKG2	10	0.41189	0.62394	1	11242	2	0.4464	0.20253	0.36764	1	7473	3	0.4464
LRRC47	10	0.65009	0.78294	1	13675	2	0.44617	0.18556	0.34409	1	7022	2	0.44617
COMMD8	8	0.76836	0.81265	1	15370	1	0.44609	0.60501	0.64148	1	13736	1	0.44609
CXCL6	10	0.84817	0.88547	1	16213	1	0.44597	0.10589	0.23079	0.984401	4800	2	0.44597
PLS3	10	0.97761	0.97764	1	19571	0	0.44577	0.61733	0.69324	1	13842	1	0.44577
MAP3K5	10	0.072289	0.20576	0.869704	4643	2	0.44506	0.055228	0.14624	0.950404	3140	4	0.44506
GPR63	10	0.41686	0.62861	1	11317	3	0.44485	0.44934	0.58958	1	11746	2	0.44485
FJX1	10	0.26606	0.48595	1	8768	1	0.44468	0.18604	0.34473	1	7034	3	0.44468
CHGB	10	0.95155	0.95147	1	18595	0	0.44468	0.043128	0.11941	0.941313	2596	3	0.44468
C3orf36	10	0.14619	0.32892	1	6729	1	0.44456	0.32074	0.47754	1	9596	2	0.44456
HOXC11	10	0.91072	0.91695	1	17344	1	0.44434	0.21058	0.3788	1	7661	3	0.44434
ALOX5AP	10	0.42929	0.64036	1	11567	2	0.44432	0.86173	0.86169	1	17209	0	0.44432
LIPI	10	0.39466	0.60757	1	10952	2	0.44413	0.077137	0.18874	0.968705	3991	3	0.44413
LRIG3	10	0.97053	0.97047	1	19297	0	0.44368	0.84708	0.84708	1	16916	0	0.44368
PALB2	10	0.35285	0.56821	1	10294	1	0.44345	0.00041487	0.0022821	0.31297	150	3	0.44345
USP53	10	0.41883	0.63049	1	11358	1	0.44333	0.1657	0.31617	0.997392	6486	3	0.44333
EIF3A	10	0.94775	0.94762	1	18459	0	0.4433	0.21413	0.38376	1	7771	2	0.4433
ETAA1	10	0.82122	0.87532	1	15843	1	0.44329	0.19487	0.35701	1	7264	2	0.44329
C2orf81	10	0.96785	0.96779	1	19190	0	0.44322	0.024654	0.077146	0.890437	1771	4	0.44322
FAM122A	10	0.96502	0.96498	1	19091	0	0.44319	0.031505	0.092933	0.905738	2101	4	0.44319
RCC2	10	0.99907	0.99909	1	20479	0	0.44318	0.080397	0.19359	0.969387	4078	3	0.44318
BAALC	10	0.22357	0.44435	1	8125	1	0.44309	0.079891	0.19284	0.969387	4059	2	0.44309
RAET1E	10	0.94905	0.94892	1	18497	0	0.44299	0.0045116	0.018812	0.719285	536	4	0.44299
RB1CC1	10	0.93656	0.93668	1	18062	1	0.44284	0.065147	0.16776	0.961969	3573	4	0.44284
FTL	10	0.27678	0.49614	1	9092	3	0.44281	0.37523	0.52388	1	10472	1	0.44281
GOLGA3	10	0.90011	0.91044	1	17118	1	0.44277	0.39428	0.54042	1	10765	2	0.44277
NDUFA4L2	10	0.56044	0.72985	1	13080	2	0.44273	0.036634	0.10481	0.922722	2319	4	0.44273
NBEAL1	10	0.99178	0.99185	1	20146	0	0.44266	0.017558	0.060157	0.852672	1438	4	0.44266
MEI4	10	0.93135	0.93213	1	17920	1	0.44248	0.22097	0.39306	1	7958	3	0.44248
UGT8	10	0.91268	0.91825	1	17398	1	0.44223	0.060572	0.15785	0.950404	3388	4	0.44223
ACTRT2	10	0.98221	0.98229	1	19743	0	0.44217	0.13755	0.27625	0.988214	5693	3	0.44217
OR4N2	10	0.66166	0.79028	1	13784	2	0.44196	0.039292	0.11081	0.928213	2441	3	0.44196
ASB1	10	0.70065	0.81581	1	14603	2	0.44185	0.12375	0.25645	0.988214	5300	3	0.44185
SSBP4	10	0.24034	0.46151	1	8383	3	0.44161	0.053147	0.14169	0.950404	3038	3	0.44161
ATP8B3	10	0.41055	0.6227	1	11220	1	0.44156	0.056092	0.14815	0.950404	3181	3	0.44156
VIT	10	0.93969	0.93961	1	18162	1	0.44153	0.064292	0.16591	0.961913	3536	4	0.44153
CENPV	10	0.96865	0.9686	1	19215	0	0.4415	0.052689	0.14069	0.950404	3018	4	0.4415
CYP20A1	10	0.9774	0.97743	1	19566	0	0.44149	0.023248	0.073813	0.881066	1702	4	0.44149
SMIM4	10	0.99165	0.99173	1	20142	0	0.44125	0.6325	0.70037	1	13992	1	0.44125
WDR59	10	0.083043	0.22778	0.888949	5234	2	0.44118	0.0095405	0.035821	0.803638	909	3	0.44118
IQGAP2	10	0.90427	0.91293	1	17212	1	0.44082	0.061803	0.16055	0.953665	3448	4	0.44082
MATK	10	0.86305	0.89173	1	16454	1	0.44071	0.16065	0.30905	0.995943	6355	1	0.44071
TEAD1	10	0.98249	0.98256	1	19748	0	0.44064	0.19369	0.35538	1	7241	3	0.44064
NPHS2	10	0.83113	0.87884	1	15975	1	0.44044	0.70839	0.74045	1	14803	1	0.44044
P2RY6	10	0.19126	0.39714	1	7500	4	0.4403	0.034789	0.10055	0.917529	2246	4	0.4403
PRUNE2	10	0.94393	0.94374	1	18319	1	0.44026	0.31189	0.47006	1	9451	2	0.44026
LANCL3	10	0.13994	0.31917	0.984655	6640	3	0.44005	0.16686	0.31778	0.997392	6526	3	0.44005
RPS6KB2	10	0.47523	0.6838	1	12538	1	0.44002	0.33757	0.49167	1	9855	2	0.44002
CIC	10	0.88516	0.90221	1	16830	1	0.43955	0.16489	0.31503	0.997392	6470	2	0.43955
TAS2R19	10	0.9983	0.99835	1	20447	0	0.43953	0.055439	0.14672	0.950404	3152	3	0.43953
CDH5	10	0.6163	0.76223	1	13391	2	0.43932	0.21024	0.3783	1	7652	2	0.43932
USP36	10	0.83271	0.87943	1	15994	1	0.43925	0.14728	0.29017	0.99099	5995	3	0.43925
LPAR6	10	0.26632	0.48619	1	8773	2	0.43891	0.18508	0.34341	1	7004	3	0.43891
SAMHD1	10	0.2475	0.46833	1	8502	1	0.43883	0.71437	0.74399	1	14888	1	0.43883
PLP1	10	0.8577	0.88944	1	16364	1	0.43878	0.1919	0.35289	1	7164	3	0.43878
LAMA5	10	0.97204	0.97202	1	19358	0	0.43851	0.084645	0.19976	0.969387	4215	3	0.43851
TRBV7-3	10	0.66397	0.79174	1	14174	1	0.43827	0.015506	0.055114	0.850531	1326	3	0.43827
LSMEM2	10	0.064328	0.18757	0.869704	4345	1	0.43823	0.41792	0.56128	1	11189	2	0.43823
DMRTA1	10	0.67446	0.79849	1	14358	2	0.43809	0.20487	0.37091	1	7522	2	0.43809
SNX22	10	0.42895	0.64004	1	11548	3	0.43797	0.012859	0.046691	0.839572	1135	3	0.43797
FAM207A	10	0.99196	0.99203	1	20159	0	0.43796	0.067114	0.17192	0.961969	3663	4	0.43796
FAM81A	10	0.081846	0.22575	0.88387	5189	2	0.43795	0.028533	0.086155	0.899978	1961	3	0.43795
PMVK	10	0.95134	0.95127	1	18591	0	0.43782	0.2862	0.44869	1	9020	1	0.43782
USP26	10	0.97055	0.97049	1	19299	0	0.43766	0.087774	0.20437	0.974517	4297	3	0.43766
SLC35G5	10	0.87054	0.89507	1	16578	1	0.43758	0.016953	0.058712	0.852672	1401	3	0.43758
DEPDC7	10	0.98116	0.98123	1	19702	0	0.43756	0.55962	0.66824	1	13362	1	0.43756
CTGF	10	0.9955	0.99558	1	20312	0	0.43738	0.045245	0.12415	0.944951	2691	2	0.43738
TAX1BP3	10	0.072289	0.20576	0.869704	4642	2	0.43712	0.1069	0.23225	0.984987	4827	3	0.43712
EHD4	10	0.45633	0.66589	1	12125	1	0.43704	0.023064	0.073385	0.881066	1694	4	0.43704
PLOD3	10	0.96855	0.9685	1	19213	0	0.43703	0.12601	0.25968	0.988214	5361	2	0.43703
NEU1	10	0.31573	0.53306	1	9755	3	0.43694	0.48757	0.62456	1	12426	2	0.43694
ARHGDIG	10	0.91607	0.92058	1	17498	1	0.43689	0.54664	0.66301	1	13244	1	0.43689
ITGB1BP2	10	0.66397	0.79174	1	13979	1	0.43683	0.012699	0.046183	0.838334	1117	3	0.43683
GNG3	10	0.66397	0.79174	1	13904	1	0.43675	0.084645	0.19976	0.969387	4217	2	0.43675
2003-09-01	10	0.85436	0.88803	1	16320	1	0.43667	0.15716	0.30408	0.995748	6258	3	0.43667
KCTD12	10	0.12923	0.30249	0.964161	6366	2	0.4364	0.16023	0.30845	0.995943	6340	3	0.4364
LOR	10	0.08904	0.23766	0.90569	5356	2	0.43635	0.15644	0.30308	0.995523	6235	3	0.43635
C22orf34	10	0.45866	0.66805	1	12173	2	0.43633	0.16531	0.31561	0.997392	6476	3	0.43633
MGMT	10	0.96288	0.96289	1	19021	0	0.43622	0.056299	0.14861	0.950404	3190	4	0.43622
RANBP3	10	0.87386	0.89662	1	16628	1	0.43621	0.061054	0.15888	0.951738	3420	4	0.43621
KRTAP5-1	10	0.12802	0.30055	0.964161	6339	3	0.43599	0.019404	0.064691	0.864121	1532	3	0.43599
KRTAP10-7	10	0.10728	0.26747	0.933634	5779	1	0.43598	0.026395	0.081224	0.893785	1852	4	0.43598
AC074212.3	10	0.022538	0.084234	0.587901	2892	2	0.43585	0.00029381	0.0016944	0.26608	131	4	0.43585
ATG12	10	0.99955	0.99958	1	20507	0	0.43571	0.0057288	0.022977	0.736682	634	4	0.43571
OR10G2	10	0.35088	0.56634	1	10257	1	0.43561	0.14303	0.28405	0.988214	5868	3	0.43561
SHOX2	10	0.98888	0.98897	1	20046	0	0.43557	0.1633	0.31275	0.997392	6420	2	0.43557
SREBF2	10	0.95248	0.95241	1	18631	0	0.43553	0.11125	0.23847	0.986267	4948	3	0.43553
TSHZ1	10	0.3751	0.58904	1	10646	1	0.43547	0.83448	0.83446	1	16663	1	0.43547
TMEM233	10	0.98441	0.9845	1	19831	0	0.43544	0.20572	0.3721	1	7534	3	0.43544
RP11-169F17.1	10	0.98707	0.9872	1	19956	0	0.43539	0.016026	0.05645	0.852672	1350	3	0.43539
SKA2	10	0.66397	0.79174	1	13868	1	0.43537	0.15689	0.30371	0.995523	6252	3	0.43537
PPP1R3E	10	0.093227	0.24452	0.912602	5448	1	0.43536	0.40496	0.5498	1	10951	2	0.43536
CALHM1	10	0.49297	0.69356	1	12788	1	0.43529	0.91123	0.91083	1	18224	0	0.43529
PMP2	10	0.9171	0.92127	1	17524	1	0.43517	0.22	0.39174	1	7935	2	0.43517
SYK	10	0.7812	0.86251	1	15380	1	0.43514	0.046446	0.12686	0.94567	2747	4	0.43514
NT5DC2	10	0.72964	0.83567	1	14952	2	0.43475	0.37384	0.52267	1	10447	2	0.43475
TRDN	10	0.081846	0.22575	0.88387	5181	2	0.43474	0.28913	0.45113	1	9069	2	0.43474
FAM110A	10	0.65079	0.78341	1	13682	2	0.43472	0.39549	0.54147	1	10788	2	0.43472
CWF19L2	10	0.07602	0.21427	0.869704	4782	3	0.43467	0.10262	0.22606	0.982922	4707	2	0.43467
SLC5A9	10	0.018126	0.071034	0.534272	2687	2	0.43454	0.077185	0.1888	0.968797	3992	2	0.43454
SP2	10	0.97529	0.97529	1	19484	0	0.43443	0.052419	0.14009	0.950404	3004	3	0.43443
TIGD4	10	0.30568	0.52357	1	9612	1	0.4344	0.017269	0.059473	0.852672	1422	4	0.4344
RHBDL2	10	0.44625	0.65636	1	11923	2	0.43424	0.070468	0.17879	0.964294	3802	3	0.43424
LSAMP	10	0.42245	0.63395	1	11421	1	0.43421	0.12004	0.2511	0.988214	5184	3	0.43421
THRA	10	0.99995	0.99996	1	20540	0	0.43413	0.12733	0.26157	0.988214	5397	3	0.43413
ADAT2	10	0.92701	0.92863	1	17794	1	0.4341	0.0091462	0.034486	0.796996	884	4	0.4341
RERGL	10	0.99914	0.99916	1	20482	0	0.43406	0.079846	0.19278	0.969387	4051	3	0.43406
COA4	10	0.96928	0.96922	1	19244	0	0.43388	0.027645	0.084098	0.898098	1912	4	0.43388
CYYR1	10	0.7928	0.86597	1	15497	1	0.43386	0.027109	0.082861	0.898098	1887	3	0.43386
ZNF689	10	0.27678	0.49614	1	9138	3	0.4338	0.042316	0.11756	0.939154	2563	4	0.4338
RAB3IL1	10	0.02739	0.096965	0.640104	3076	2	0.43375	0.030997	0.09178	0.903922	2078	2	0.43375
LAMB2	10	0.93023	0.9312	1	17881	1	0.43346	0.49948	0.63557	1	12646	2	0.43346
C1orf222	10	0.12547	0.29652	0.962251	6307	2	0.43344	0.075734	0.18665	0.965439	3960	3	0.43344
ATG4B	10	0.2404	0.46156	1	8396	2	0.43335	0.0078845	0.030271	0.766851	802	4	0.43335
GP1BA	10	0.31765	0.53487	1	9781	2	0.43333	0.081655	0.19543	0.969387	4118	3	0.43333
AP4M1	10	0.91878	0.92243	1	17567	1	0.43309	0.20076	0.36519	1	7437	3	0.43309
UBA7	10	0.94991	0.94981	1	18528	0	0.43289	0.33896	0.49284	1	9874	2	0.43289
AL360181.1	10	0.27678	0.49614	1	9212	2	0.43287	0.09137	0.2096	0.977702	4393	3	0.43287
PTGS1	10	0.9446	0.94443	1	18350	0	0.43276	0.16686	0.31778	0.997392	6527	1	0.43276
PATL2	10	0.43296	0.64386	1	11633	1	0.43267	0.10978	0.23634	0.986267	4906	3	0.43267
PANK4	10	0.91243	0.91808	1	17389	1	0.43247	0.5711	0.67288	1	13446	1	0.43247
SLC16A7	10	0.92746	0.92896	1	17811	1	0.4322	0.47645	0.6143	1	12221	2	0.4322
ZMAT4	10	0.60777	0.75711	1	13327	2	0.43217	0.0018532	0.0089025	0.581691	308	5	0.43217
PKD2L1	10	0.66205	0.79052	1	13787	2	0.43211	0.43742	0.57875	1	11533	2	0.43211
BAIAP2	10	0.11811	0.2848	0.95458	6097	2	0.432	0.12146	0.25318	0.988214	5233	2	0.432
CLIP2	10	0.66397	0.79174	1	14078	1	0.43199	0.063105	0.16337	0.959936	3489	4	0.43199
BFSP1	10	0.18346	0.38559	1	7358	3	0.43187	0.0039048	0.016729	0.693757	493	4	0.43187
FAM83E	10	0.66397	0.79174	1	13916	1	0.43157	0.47997	0.61752	1	12283	2	0.43157
GRXCR1	10	0.28107	0.50018	1	9310	1	0.43153	0.13576	0.27368	0.988214	5641	3	0.43153
CYTL1	10	0.31078	0.52837	1	9694	2	0.43151	0.089757	0.20727	0.975753	4351	3	0.43151
KRT20	10	0.92068	0.92382	1	17608	1	0.43136	0.014556	0.052113	0.847857	1257	3	0.43136
LRRC7	10	0.78784	0.86447	1	15448	1	0.43127	0.06423	0.16577	0.961913	3533	4	0.43127
TNFRSF8	10	0.72615	0.83326	1	14900	2	0.43088	0.30248	0.46223	1	9291	2	0.43088
MFSD3	10	0.7234	0.83134	1	14865	2	0.43081	0.34281	0.49616	1	9934	2	0.43081
SEMA5A	10	0.90739	0.91486	1	17275	1	0.43069	0.076718	0.18813	0.968245	3980	2	0.43069
ITK	10	0.96632	0.96627	1	19138	0	0.43069	0.030373	0.09036	0.902977	2049	1	0.43069
ADAM21	10	0.86485	0.89253	1	16484	1	0.43062	0.20088	0.36533	1	7440	3	0.43062
FGFR3	10	0.9328	0.93334	1	17958	1	0.43062	0.031827	0.093661	0.905738	2119	4	0.43062
ABHD11	10	0.991	0.99108	1	20115	0	0.43057	0.045949	0.12576	0.944951	2721	4	0.43057
CHST5	10	0.99069	0.99078	1	20104	0	0.43052	0.036289	0.10403	0.922722	2306	3	0.43052
SMC3	10	0.37833	0.59214	1	10691	3	0.43016	0.21523	0.38527	1	7799	3	0.43016
KIAA1430	10	0.0098908	0.042126	0.419254	2062	3	0.4299	0.033773	0.098203	0.914677	2200	2	0.4299
LRP10	10	0.9241	0.92639	1	17704	1	0.42979	0.030105	0.089749	0.902163	2038	3	0.42979
TRAV8-6	10	0.11494	0.27971	0.950743	6022	4	0.42942	0.13009	0.26558	0.988214	5481	3	0.42942
SGOL2	10	0.60641	0.75631	1	13320	2	0.42911	0.023497	0.074397	0.881066	1727	4	0.42911
CSNK1G2	10	0.91327	0.91864	1	17418	1	0.42899	0.24903	0.4183	1	8440	2	0.42899
CCBL2	10	0.024894	0.090489	0.609712	3011	2	0.42891	0.023252	0.07382	0.881066	1703	4	0.42891
MTFMT	10	0.35618	0.57125	1	10344	2	0.42882	0.002199	0.010402	0.60509	348	4	0.42882
RPN2	10	0.92034	0.92356	1	17602	1	0.42862	0.056153	0.14828	0.950404	3184	3	0.42862
ULK1	10	0.90258	0.91192	1	17164	1	0.42842	0.20629	0.37285	1	7547	2	0.42842
GABRG3	10	0.47482	0.68343	1	12524	2	0.42835	0.10791	0.2337	0.985327	4859	3	0.42835
POPDC2	10	0.41582	0.6276	1	11301	1	0.42813	0.50289	0.63879	1	12716	2	0.42813
STK24	10	0.7402	0.84318	1	15110	2	0.4279	0.014809	0.052914	0.847857	1275	3	0.4279
CELA2A	10	0.69124	0.80952	1	14504	2	0.42785	0.034313	0.099434	0.916668	2224	4	0.42785
MCTP1	10	0.98475	0.98483	1	19844	0	0.42781	0.14875	0.29222	0.99099	6041	3	0.42781
AC079354.1	10	0.46821	0.67712	1	12388	2	0.4277	0.037843	0.10757	0.923973	2385	4	0.4277
KRT73	10	0.42593	0.63719	1	11496	2	0.42762	0.059065	0.15464	0.950404	3319	4	0.42762
MBOAT7	10	0.92295	0.92552	1	17670	1	0.4276	0.6999	0.73561	1	14713	1	0.4276
KLK5	10	0.89557	0.90785	1	17032	1	0.42734	0.36821	0.51785	1	10366	2	0.42734
GOLT1A	10	0.44974	0.65972	1	11995	1	0.42728	0.037043	0.10573	0.922722	2338	4	0.42728
CTXN2	9	0.53998	0.69779	1	12994	2	0.42716	0.065113	0.15777	0.950404	3571	3	0.42716
COL4A6	10	0.98698	0.9871	1	19951	0	0.42712	0.37242	0.52145	1	10433	1	0.42712
RP11-723O4.6	10	0.99966	0.99967	1	20515	0	0.42707	0.15031	0.2945	0.992829	6079	2	0.42707
TMEM100	10	0.5789	0.74026	1	13182	2	0.42699	0.4489	0.58919	1	11737	2	0.42699
IQCF2	10	0.12547	0.29652	0.962251	6312	3	0.42697	0.053516	0.1425	0.950404	3068	2	0.42697
GPAA1	10	0.98857	0.98866	1	20033	0	0.42682	0.50627	0.64196	1	12793	2	0.42682
KIAA0100	10	0.010793	0.045387	0.440193	2109	2	0.42675	0.011774	0.043142	0.837558	1051	5	0.42675
[truncated: 18,572 more rows]

## Sheet: SGC_day24_mv411.gene_summary
id	num	neg|score	neg|p-value	neg|fdr	neg|rank	neg|goodsgrna	neg|lfc	pos|score	pos|p-value	pos|fdr	pos|rank	pos|goodsgrna	pos|lfc
PCGF1	10	1	1	1	20554	0	8.2884	4.36e-24	2.41e-07	0.00099	1	9	8.2884
AHR	10	0.76405	0.92985	1	16772	1	8.1206	1.28e-19	2.41e-07	0.00099	2	8	8.1206
ARNT	10	1	1	1	20319	0	7.7778	5.69e-19	2.41e-07	0.00099	3	7	7.7778
BCOR	10	0.97406	0.99193	1	18934	2	6.1498	5.43e-14	2.41e-07	0.00099	4	6	6.1498
KMT2D	10	1	1	1	20553	0	4.601	1.16e-11	2.41e-07	0.00099	5	5	4.601
ZC3H10	10	0.40429	0.72789	1	13495	5	-7.1586	2.29e-05	4.6e-05	0.157591	6	1	-7.1586
NACAD	10	0.1023	0.32393	0.887059	7485	5	-6.5584	4.74e-05	8.98e-05	0.263791	7	2	-6.5584
RAP1B	10	0.22992	0.53912	1	10757	4	-7.0168	0.00011858	0.00022934	0.524202	9	2	-7.0168
DUSP6	10	0.0349	0.14942	0.709168	4334	6	-7.8491	0.00011465	0.00021827	0.524202	8	1	-7.8491
CSH1	10	0.97366	0.99183	1	18923	1	-0.66919	0.00013933	0.00026592	0.54703	10	2	-0.66919
PYY	10	0.43179	0.7478	1	13765	2	-5.9218	0.0001605	0.00031117	0.581908	11	1	-5.9218
PALB2	10	0.36857	0.69911	1	13095	5	-7.3004	0.00019082	0.00037566	0.643977	12	2	-7.3004
ACTL9	10	0.28965	0.61223	1	11829	4	-6.2513	0.00020636	0.00040743	0.644707	13	1	-6.2513
KRTAP1-3	10	0.9236	0.97988	1	18251	2	-4.9732	0.00026293	0.00052631	0.721782	15	2	-4.9732
PEX11G	10	0.4054	0.72867	1	13506	5	-7.2787	0.00025221	0.00051091	0.721782	14	1	-7.2787
PELO	10	0.97113	0.99128	1	18878	2	-6.1807	0.00029806	0.00058792	0.755879	16	1	-6.1807
TRAV13-1	10	0.8565	0.96204	1	17600	3	-5.8258	0.00037517	0.00074819	0.75884	19	2	-5.8258
HES7	10	0.53121	0.81596	1	14824	3	-6.6974	0.00037049	0.00073905	0.75884	18	2	-6.6974
PROX1	10	0.13917	0.3996	0.946954	8665	4	-6.795	0.00034391	0.00068322	0.75884	17	1	-6.795
TRPM4	10	0.18695	0.48215	0.995613	9945	6	-6.8306	0.00038975	0.00077418	0.75884	20	1	-6.8306
FBXW7	10	0.018883	0.091959	0.614188	3079	5	-6.9993	0.00039058	0.00077467	0.75884	21	2	-6.9993
SERF2	10	0.65218	0.88527	1	15914	1	-3.4637	0.00052728	0.00094505	0.845243	23	1	-3.4637
TMEM45B	10	0.05564	0.21577	0.778693	5697	4	-5.0939	0.00048144	0.00091232	0.845243	22	1	-5.0939
RIOK1	10	0.98525	0.99501	1	19185	1	-5.4021	0.00057312	0.00099559	0.853342	24	1	-5.4021
ATMIN	10	0.99988	0.99989	1	20028	0	-5.7794	0.00061895	0.0010413	0.856832	25	1	-5.7794
BCL9	10	0.19796	0.49706	1	10162	6	-7.667	0.00066479	0.0010938	0.865385	26	1	-7.667
CDKN1B	10	0.14521	0.41138	0.951276	8882	7	-6.2546	0.00071062	0.0011424	0.87037	27	1	-6.2546
U2AF2	10	0.98525	0.99501	1	19188	1	-6.4143	0.00080228	0.0012309	0.873165	29	1	-6.4143
SH3BP4	10	0.81514	0.95026	1	17268	4	-6.9886	0.00075645	0.001192	0.873165	28	1	-6.9886
SMG1	10	0.68611	0.89878	1	16160	3	-6.8695	0.00084811	0.0012839	0.880363	30	1	-6.8695
CHMP5	10	0.9509	0.98749	1	18601	2	-6.3247	0.00089393	0.0013272	0.880709	31	1	-6.3247
COX7A1	10	0.65343	0.88573	1	15935	4	-6.9676	0.00093976	0.0013816	0.88815	32	1	-6.9676
SMARCB1	10	0.99696	0.99789	1	19543	1	-6.4675	0.00098558	0.0014268	0.889439	33	1	-6.4675
AC004017.1	10	0.9971	0.99794	1	19557	1	-4.5843	0.001123	0.0015573	0.934406	34	1	-4.5843
RQCD1	10	0.99668	0.99779	1	19528	1	-6.5401	0.0011688	0.0015991	0.934406	35	1	-6.5401
ZHX1	10	0.56599	0.83836	1	15137	4	-6.5832	0.0012147	0.0016352	0.934406	36	1	-6.5832
LY9	10	0.49484	0.79178	1	14411	4	-6.0875	0.0014437	0.0018711	0.962252	40	1	-6.0875
AMBP	10	0.027955	0.12533	0.675625	3816	7	-7.9197	0.0013063	0.0017315	0.962252	37	1	-7.9197
PHTF2	10	0.041132	0.17025	0.733496	4771	7	-8.0706	0.0013979	0.0018268	0.962252	39	1	-8.0706
ADRA1D	10	0.0080395	0.046185	0.502148	1888	7	-8.3692	0.0013521	0.0017806	0.962252	38	1	-8.3692
PSMB5	10	0.86937	0.96517	1	17702	2	-6.4697	0.0014895	0.0019216	0.964139	41	1	-6.4697
FRK	10	0.31014	0.63562	1	12146	6	-7.2993	0.0015353	0.0019707	0.965229	42	1	-7.2993
FBXO48	10	0.82489	0.95403	1	17386	3	-6.5636	0.0016727	0.0021175	0.989986	44	1	-6.5636
MAFK	10	0.015802	0.079918	0.586304	2800	6	-8.335	0.0016269	0.0020699	0.989986	43	1	-8.335
MRPL34	10	0.70912	0.90794	1	16332	3	-6.2299	0.0019016	0.002337	0.999697	48	1	-6.2299
ID4	10	0.51072	0.80244	1	14606	5	-6.7833	0.0017643	0.0022056	0.999697	45	1	-6.7833
CABIN1	10	0.39394	0.72029	1	13395	5	-6.9998	0.00181	0.0022518	0.999697	46	1	-6.9998
PPP1R12C	10	0.0031567	0.020197	0.425697	976	9	-7.8391	0.0018558	0.0022966	0.999697	47	1	-7.8391
2011-03-01	10	0.0012474	0.008968	0.335419	550	8	-8.2122	0.0019474	0.0023813	0.999697	49	1	-8.2122
SUZ12	10	1	1	1	20217	0	1.5089	0.024244	0.024329	0.999999	478	1	1.5089
EED	10	0.61819	0.87078	1	15664	1	1.4055	0.020244	0.02034	0.999999	402	1	1.4055
VHL	10	1	1	1	20250	0	-0.012496	0.039743	0.03969	0.999999	775	0	-0.012496
NCOA6	10	0.3964	0.72207	1	13412	2	-0.2271	0.025096	0.02516	0.999999	497	1	-0.2271
IGLJ6	2	0.64512	0.6539	1	15863	1	-0.32228	0.0029192	0.0029184	0.999999	67	1	-0.32228
AMBRA1	10	0.99142	0.99671	1	19367	1	-0.52751	0.034246	0.034234	0.999999	672	0	-0.52751
TMEM56-RWDD3	10	0.018081	0.08889	0.608312	3001	3	-0.66919	0.42052	0.42036	0.999999	5607	0	-0.66919
APOPT1	10	0.036753	0.15575	0.715798	4475	3	-0.66919	0.42052	0.42036	0.999999	5954	0	-0.66919
KRT222	20	0.036853	0.19206	0.754352	4479	1	-0.66919	0.6642	0.66431	0.999999	8808	0	-0.66919
CHURC1-FNTB	10	0.039058	0.16344	0.727418	4617	2	-0.66919	0.42052	0.42036	0.999999	5322	0	-0.66919
CCL4L1	10	0.050566	0.20061	0.760407	5425	3	-0.66919	0.42052	0.42036	0.999999	5923	0	-0.66919
GOLGA6C	10	0.068048	0.24603	0.813237	6220	3	-0.66919	0.42052	0.42036	0.999999	5354	0	-0.66919
SLC2A11	10	0.069542	0.24959	0.817169	6277	4	-0.66919	0.42052	0.42036	0.999999	6916	0	-0.66919
PCDHGA5	10	0.072589	0.25685	0.821449	6428	4	-0.66919	0.42052	0.42036	0.999999	6139	0	-0.66919
AGAP10	10	0.073274	0.25844	0.822523	6454	3	-0.66919	0.42052	0.42036	0.999999	5388	0	-0.66919
FPGT	10	0.073459	0.25889	0.82307	6464	2	-0.66919	0.42052	0.42036	0.999999	6850	0	-0.66919
MROH7	10	0.083416	0.28204	0.848287	6829	3	-0.66919	0.42052	0.42036	0.999999	6980	0	-0.66919
RP11-1021N1.1	10	0.083819	0.28293	0.84938	6842	1	-0.66919	0.42052	0.42036	0.999999	6841	0	-0.66919
CCDC183	10	0.083989	0.28329	0.84938	6844	3	-0.66919	0.42052	0.42036	0.999999	7027	0	-0.66919
PRPF18	10	0.084624	0.28472	0.850814	6878	2	-0.66919	0.42052	0.42036	0.999999	6834	0	-0.66919
P2RX5-TAX1BP3	10	0.14072	0.40262	0.947312	8729	1	-0.66919	0.42052	0.42036	0.999999	6258	0	-0.66919
RP11-613M10.9	10	0.14627	0.41344	0.953592	8893	3	-0.66919	0.42052	0.42036	0.999999	6060	0	-0.66919
TMEM110	10	0.15251	0.42539	0.960559	9087	3	-0.66919	0.42052	0.42036	0.999999	5460	0	-0.66919
MEGT1	10	0.18142	0.47449	0.98923	9848	1	-0.66919	0.42052	0.42036	0.999999	7051	0	-0.66919
CCL3L1	10	0.18272	0.47634	0.991275	9863	2	-0.66919	0.42052	0.42036	0.999999	5514	0	-0.66919
UGT1A8	10	0.18787	0.48342	0.995758	9966	2	-0.66919	0.42052	0.42036	0.999999	5353	0	-0.66919
KLK9	20	0.19257	0.56133	1	10051	4	-0.66919	0.6642	0.66431	0.999999	8793	0	-0.66919
ZIM2	10	0.19856	0.49787	1	10166	2	-0.66919	0.42052	0.42036	0.999999	6065	0	-0.66919
DDX19B	10	0.20025	0.50012	1	10215	1	-0.66919	0.42052	0.42036	0.999999	6052	0	-0.66919
TATDN2	10	0.20782	0.51029	1	10335	3	-0.66919	0.07663	0.07644	0.999999	1500	0	-0.66919
RP11-293I14.2	9	0.22065	0.51772	1	10596	3	-0.66919	0.38802	0.38741	0.999999	2936	0	-0.66919
SHPK	20	0.22426	0.60978	1	10657	3	-0.66919	0.6642	0.66431	0.999999	8794	0	-0.66919
HOGA1	10	0.22719	0.53561	1	10703	3	-0.66919	0.42052	0.42036	0.999999	5204	0	-0.66919
IFFO2	10	0.228	0.53664	1	10725	3	-0.66919	0.42052	0.42036	0.999999	5150	0	-0.66919
PALM2	10	0.22893	0.53786	1	10741	4	-0.66919	0.42052	0.42036	0.999999	6328	0	-0.66919
ACE	20	0.23585	0.62647	1	10869	4	-0.66919	0.6642	0.66431	0.999999	8821	0	-0.66919
PCDHGA2	10	0.24598	0.55946	1	11060	3	-0.66919	0.42052	0.42036	0.999999	5223	0	-0.66919
GATSL2	10	0.26218	0.57956	1	11355	3	-0.66919	0.42052	0.42036	0.999999	6422	0	-0.66919
MTRNR2L9	3	0.28518	0.43761	0.967477	11761	1	-0.66919	0.15099	0.15061	0.999999	2755	0	-0.66919
CKLF-CMTM1	10	0.29192	0.61486	1	11866	2	-0.66919	0.42052	0.42036	0.999999	5385	0	-0.66919
AC104532.2	10	0.29741	0.62128	1	11947	4	-0.66919	0.42052	0.42036	0.999999	5646	0	-0.66919
GAGE12J	10	0.30474	0.62952	1	12059	2	-0.66919	0.42052	0.42036	0.999999	5413	0	-0.66919
CDY2A	10	0.31039	0.6359	1	12149	1	-0.66919	0.42052	0.42036	0.999999	6209	0	-0.66919
PI4K2A	20	0.31089	0.71226	1	12160	4	-0.66919	0.6642	0.66431	0.999999	8780	0	-0.66919
UBE2W	10	0.31697	0.64335	1	12273	1	-0.66919	0.040097	0.04005	0.999999	782	0	-0.66919
PCDHGC4	10	0.31908	0.64571	1	12323	3	-0.66919	0.42052	0.42036	0.999999	7084	0	-0.66919
SDHAF2	10	0.34868	0.67817	1	12763	3	-0.66919	0.42052	0.42036	0.999999	5477	0	-0.66919
RHOXF2B	10	0.35075	0.6804	1	12790	1	-0.66919	0.42052	0.42036	0.999999	6233	0	-0.66919
MTRNR2L6	5	0.35123	0.58225	1	12815	2	-0.66919	0.23876	0.23906	0.999999	2798	0	-0.66919
MRPS17	20	0.39582	0.7909	1	13410	2	-0.66919	0.6642	0.66431	0.999999	8764	0	-0.66919
KLRC4-KLRK1	10	0.40051	0.72514	1	13462	1	-0.66919	0.42052	0.42036	0.999999	5420	0	-0.66919
LY6G6E	10	0.40287	0.72686	1	13482	1	-0.66919	0.42052	0.42036	0.999999	5975	0	-0.66919
GPR89A	10	0.40759	0.7303	1	13534	3	-0.66919	0.051616	0.051542	0.999999	1001	0	-0.66919
TMEM239	20	0.41308	0.80514	1	13585	6	-0.66919	0.6642	0.66431	0.999999	8762	0	-0.66919
AD000671.6	10	0.42508	0.74301	1	13694	2	-0.66919	0.42052	0.42036	0.999999	6171	0	-0.66919
PTCD1	10	0.4268	0.74427	1	13720	3	-0.66919	0.42052	0.42036	0.999999	7249	0	-0.66919
SPANXD	10	0.42807	0.74515	1	13730	2	-0.66919	0.42052	0.42036	0.999999	6017	0	-0.66919
AC073188.1	10	0.43789	0.75216	1	13815	1	-0.66919	0.42052	0.42036	0.999999	5447	0	-0.66919
C1QTNF3	10	0.43913	0.75303	1	13832	2	-0.66919	0.42052	0.42036	0.999999	5273	0	-0.66919
ANKRD20A3	10	0.4414	0.75469	1	13858	1	-0.66919	0.42052	0.42036	0.999999	6062	0	-0.66919
PIK3R2	20	0.45135	0.82993	1	13963	1	-0.66919	0.6642	0.66431	0.999999	8804	0	-0.66919
PYCR2	10	0.46171	0.76907	1	14081	3	-0.66919	0.42052	0.42036	0.999999	5578	0	-0.66919
TICAM2	10	0.46171	0.76907	1	14082	3	-0.66919	0.42052	0.42036	0.999999	5905	0	-0.66919
RP11-438J1.1	10	0.48621	0.78602	1	14323	1	-0.66919	0.42052	0.42036	0.999999	5275	0	-0.66919
ZNF607	10	0.49098	0.7892	1	14373	4	-0.66919	0.42052	0.42036	0.999999	6559	0	-0.66919
PCDHGA8	10	0.49213	0.78996	1	14390	3	-0.66919	0.42052	0.42036	0.999999	6830	0	-0.66919
RP11-196G11.1	10	0.49345	0.79086	1	14401	1	-0.66919	0.42052	0.42036	0.999999	6749	0	-0.66919
PRAMEF16	10	0.49345	0.79086	1	14407	1	-0.66919	0.42052	0.42036	0.999999	5306	0	-0.66919
BIVM	10	0.50544	0.79892	1	14541	4	-0.66919	0.019389	0.0195	0.999999	385	1	-0.66919
ATP5J2-PTCD1	10	0.50653	0.79966	1	14549	1	-0.66919	0.42052	0.42036	0.999999	5841	0	-0.66919
IGKV3D-11	10	0.51722	0.80672	1	14685	3	-0.66919	0.42052	0.42036	0.999999	5140	0	-0.66919
MPV17L	10	0.52127	0.8094	1	14722	1	-0.66919	0.42052	0.42036	0.999999	6101	0	-0.66919
PCDHAC2	10	0.52833	0.81407	1	14791	3	-0.66919	0.056066	0.056009	0.999999	1088	0	-0.66919
HSFY2	10	0.53241	0.81676	1	14829	4	-0.66919	0.42052	0.42036	0.999999	6410	0	-0.66919
RAB5C	10	0.53665	0.81948	1	14862	2	-0.66919	0.42052	0.42036	0.999999	6984	0	-0.66919
C7orf55	10	0.53917	0.82113	1	14877	3	-0.66919	0.42052	0.42036	0.999999	5297	0	-0.66919
HSD3B7	10	0.54359	0.82402	1	14929	3	-0.66919	0.42052	0.42036	0.999999	5751	0	-0.66919
AC010547.9	10	0.55047	0.82842	1	14987	1	-0.66919	0.42052	0.42036	0.999999	6610	0	-0.66919
ARHGAP19	10	0.55204	0.82945	1	15000	4	-0.66919	0.42052	0.42036	0.999999	6981	0	-0.66919
CORO7	10	0.57093	0.84149	1	15187	2	-0.66919	0.42052	0.42036	0.999999	6073	0	-0.66919
TCP11X2	10	0.57229	0.84236	1	15205	1	-0.66919	0.42052	0.42036	0.999999	7076	0	-0.66919
RPL26	10	0.57375	0.84326	1	15220	2	-0.66919	0.42052	0.42036	0.999999	7040	0	-0.66919
NDST2	10	0.58497	0.85039	1	15316	2	-0.66919	0.42052	0.42036	0.999999	6928	0	-0.66919
GPR75-ASB3	10	0.58526	0.85055	1	15321	3	-0.66919	0.42052	0.42036	0.999999	5765	0	-0.66919
PAGE2	10	0.5864	0.85128	1	15330	1	-0.66919	0.42052	0.42036	0.999999	5507	0	-0.66919
SPATA31A7	10	0.58932	0.85306	1	15352	1	-0.66919	0.42052	0.42036	0.999999	6024	0	-0.66919
MAN2B1	10	0.59238	0.85501	1	15381	3	-0.66919	0.042481	0.042427	0.999999	829	0	-0.66919
TRPV1	10	0.59318	0.85548	1	15384	3	-0.66919	0.42052	0.42036	0.999999	6486	0	-0.66919
PGA3	10	0.60836	0.86483	1	15545	2	-0.66919	0.011565	0.011845	0.999999	227	1	-0.66919
CSNK2B-LY6G5B-1181	10	0.60836	0.86483	1	15547	1	-0.66919	0.42052	0.42036	0.999999	6905	0	-0.66919
RP11-162P23.2	10	0.6087	0.86504	1	15552	3	-0.66919	0.42052	0.42036	0.999999	5389	0	-0.66919
PRAMEF7	10	0.61392	0.86821	1	15607	1	-0.66919	0.42052	0.42036	0.999999	5401	0	-0.66919
MYZAP	10	0.61819	0.87078	1	15665	2	-0.66919	0.42052	0.42036	0.999999	7278	0	-0.66919
USP17L18	10	0.61954	0.87158	1	15677	1	-0.66919	0.42052	0.42036	0.999999	5195	0	-0.66919
BLOC1S5-TXNDC5	10	0.62925	0.87615	1	15754	1	-0.66919	0.42052	0.42036	0.999999	6293	0	-0.66919
ZNF19	10	0.63959	0.88028	1	15830	1	-0.66919	0.42052	0.42036	0.999999	5162	0	-0.66919
TSPAN7	10	0.64548	0.8826	1	15867	2	-0.66919	0.42052	0.42036	0.999999	6967	0	-0.66919
RP11-977G19.10	10	0.64842	0.88373	1	15888	3	-0.66919	0.42052	0.42036	0.999999	6785	0	-0.66919
PRAMEF22	10	0.65763	0.88739	1	15967	2	-0.66919	0.42052	0.42036	0.999999	6828	0	-0.66919
BCL2L2-PABPN1	10	0.66065	0.8886	1	15985	1	-0.66919	0.42052	0.42036	0.999999	6222	0	-0.66919
AC006538.4	10	0.66665	0.89098	1	16018	2	-0.66919	0.42052	0.42036	0.999999	5915	0	-0.66919
LST3	10	0.67048	0.8925	1	16042	1	-0.66919	0.42052	0.42036	0.999999	5827	0	-0.66919
HLA-DMB	10	0.67755	0.89534	1	16109	3	-0.66919	0.42052	0.42036	0.999999	5642	0	-0.66919
MED26	10	0.6776	0.89536	1	16114	1	-0.66919	0.084116	0.083937	0.999999	1658	0	-0.66919
TMBIM4	20	0.69297	0.94364	1	16213	3	-0.66919	0.2205	0.22076	0.999999	2792	0	-0.66919
METTL10	10	0.70578	0.90657	1	16307	2	-0.66919	0.42052	0.42036	0.999999	5754	0	-0.66919
RP4-576H24.4	10	0.70768	0.90734	1	16322	3	-0.66919	0.42052	0.42036	0.999999	7150	0	-0.66919
SSX4B	10	0.70796	0.90745	1	16327	1	-0.66919	0.42052	0.42036	0.999999	5539	0	-0.66919
MTRNR2L11	3	0.71332	0.75564	1	16370	1	-0.66919	0.15099	0.15061	0.999999	2742	0	-0.66919
MDP1	10	0.7157	0.9106	1	16383	3	-0.66919	0.42052	0.42036	0.999999	5407	0	-0.66919
UGT1A1	10	0.71664	0.91098	1	16389	2	-0.66919	0.42052	0.42036	0.999999	5295	0	-0.66919
PEG3	10	0.71779	0.91144	1	16408	2	-0.66919	0.42052	0.42036	0.999999	5812	0	-0.66919
GAGE2A	10	0.71935	0.91206	1	16416	1	-0.66919	0.42052	0.42036	0.999999	5307	0	-0.66919
NPIPA5	10	0.72642	0.91484	1	16459	1	-0.66919	0.42052	0.42036	0.999999	3705	0	-0.66919
FAM228B	10	0.73649	0.91884	1	16535	3	-0.66919	0.42052	0.42036	0.999999	7085	0	-0.66919
C19orf33	10	0.73649	0.91884	1	16538	2	-0.66919	0.42052	0.42036	0.999999	6111	0	-0.66919
TRIM6-TRIM34	10	0.73732	0.91917	1	16542	2	-0.66919	0.42052	0.42036	0.999999	6221	0	-0.66919
PAGE2B	10	0.73995	0.92026	1	16563	1	-0.66919	0.42052	0.42036	0.999999	6396	0	-0.66919
ZNF112	10	0.74269	0.92136	1	16592	2	-0.66919	0.42052	0.42036	0.999999	5755	0	-0.66919
MIA	10	0.75268	0.92531	1	16667	1	-0.66919	0.42052	0.42036	0.999999	5750	0	-0.66919
RNASET2	10	0.7641	0.92987	1	16773	3	-0.66919	0.42052	0.42036	0.999999	6046	0	-0.66919
STON1-GTF2A1L	10	0.76852	0.93159	1	16808	1	-0.66919	0.42052	0.42036	0.999999	5741	0	-0.66919
CNPY2	10	0.76906	0.9318	1	16826	3	-0.66919	0.42052	0.42036	0.999999	7017	0	-0.66919
OR2A42	10	0.77103	0.93258	1	16831	2	-0.66919	0.42052	0.42036	0.999999	6768	0	-0.66919
AF196779.12	10	0.77267	0.93325	1	16847	1	-0.66919	0.42052	0.42036	0.999999	6986	0	-0.66919
CTB-96E2.2	10	0.77306	0.93339	1	16852	2	-0.66919	0.42052	0.42036	0.999999	5456	0	-0.66919
TMEM251	10	0.77401	0.93379	1	16858	2	-0.66919	0.039168	0.039125	0.999999	771	0	-0.66919
TM4SF2	10	0.77927	0.93593	1	16903	1	-0.66919	0.42052	0.42036	0.999999	6160	0	-0.66919
BLOC1S1	10	0.78188	0.93696	1	16926	3	-0.66919	0.42052	0.42036	0.999999	3690	0	-0.66919
RNF103	10	0.78417	0.93787	1	16950	2	-0.66919	0.42052	0.42036	0.999999	5291	0	-0.66919
FAM27E2	10	0.78456	0.93802	1	16955	1	-0.66919	0.42052	0.42036	0.999999	7141	0	-0.66919
CTD-3074O7.11	10	0.78718	0.93904	1	16985	1	-0.66919	0.42052	0.42036	0.999999	5430	0	-0.66919
AC069368.3	10	0.7878	0.9393	1	16995	1	-0.66919	0.42052	0.42036	0.999999	6680	0	-0.66919
MAGEA2	10	0.79091	0.9405	1	17021	2	-0.66919	0.42052	0.42036	0.999999	5893	0	-0.66919
GALT	20	0.7974	0.97156	1	17080	4	-0.66919	0.6642	0.66431	0.999999	8758	0	-0.66919
EEF1E1	10	0.80027	0.94431	1	17115	2	-0.66919	0.42052	0.42036	0.999999	6498	0	-0.66919
GOLGA8N	10	0.80413	0.94588	1	17161	1	-0.66919	0.42052	0.42036	0.999999	7224	0	-0.66919
GATC	10	0.80535	0.94636	1	17176	2	-0.66919	0.045608	0.045573	0.999999	887	0	-0.66919
NBPF14	10	0.80783	0.94733	1	17203	1	-0.66919	0.42052	0.42036	0.999999	6914	0	-0.66919
CHMP4A	10	0.81062	0.94845	1	17222	2	-0.66919	0.037929	0.037919	0.999999	743	0	-0.66919
AMY1B	10	0.81157	0.94884	1	17231	1	-0.66919	0.42052	0.42036	0.999999	6524	0	-0.66919
AREG	10	0.81229	0.94913	1	17238	2	-0.66919	0.42052	0.42036	0.999999	5346	0	-0.66919
SLC25A10	20	0.81706	0.97562	1	17284	5	-0.66919	0.6642	0.66431	0.999999	8763	0	-0.66919
RP11-644F5.10	10	0.81917	0.95181	1	17307	1	-0.66919	0.42052	0.42036	0.999999	7159	0	-0.66919
SMN1	10	0.82046	0.95231	1	17328	1	-0.66919	0.42052	0.42036	0.999999	6096	0	-0.66919
TBC1D3F	10	0.82263	0.95313	1	17351	2	-0.66919	0.083565	0.083376	0.999999	1645	0	-0.66919
PLGLB2	10	0.82263	0.95313	1	17353	1	-0.66919	0.42052	0.42036	0.999999	6948	0	-0.66919
ZFP91	10	0.82304	0.9533	1	17358	3	-0.66919	0.42052	0.42036	0.999999	7056	0	-0.66919
RP11-599B13.6	10	0.8237	0.95357	1	17368	1	-0.66919	0.42052	0.42036	0.999999	6044	0	-0.66919
PGA4	10	0.82443	0.95385	1	17371	2	-0.66919	0.42052	0.42036	0.999999	7254	0	-0.66919
TP53TG3	10	0.82489	0.95403	1	17384	1	-0.66919	0.42052	0.42036	0.999999	5685	0	-0.66919
SGK494	10	0.82489	0.95403	1	17388	2	-0.66919	0.42052	0.42036	0.999999	7104	0	-0.66919
CCL3L3	10	0.82681	0.95482	1	17395	1	-0.66919	0.42052	0.42036	0.999999	5309	0	-0.66919
FXYD6	10	0.8306	0.9559	1	17418	2	-0.66919	0.42052	0.42036	0.999999	5176	0	-0.66919
FAM72D	10	0.83499	0.95689	1	17447	1	-0.66919	0.42052	0.42036	0.999999	6806	0	-0.66919
FDX1L	10	0.83757	0.95751	1	17463	1	-0.66919	0.42052	0.42036	0.999999	5247	0	-0.66919
ZNF776	10	0.83797	0.95761	1	17477	2	-0.66919	0.42052	0.42036	0.999999	7000	0	-0.66919
RBM7	10	0.84896	0.96023	1	17542	2	-0.66919	0.42052	0.42036	0.999999	5982	0	-0.66919
TMEM56	10	0.85045	0.96059	1	17548	3	-0.66919	0.42052	0.42036	0.999999	5779	0	-0.66919
BCO2	10	0.85482	0.96161	1	17586	3	-0.66919	0.42052	0.42036	0.999999	6607	0	-0.66919
RP11-514O12.4	10	0.85541	0.96177	1	17594	1	-0.66919	0.42052	0.42036	0.999999	3674	0	-0.66919
TMEFF1	10	0.85911	0.96266	1	17623	1	-0.66919	0.42052	0.42036	0.999999	5214	0	-0.66919
RBM14	10	0.86015	0.96291	1	17631	1	-0.66919	0.42052	0.42036	0.999999	5370	0	-0.66919
CTC-512J12.6	10	0.86408	0.9639	1	17655	2	-0.66919	0.42052	0.42036	0.999999	6756	0	-0.66919
CHMP3	10	0.86408	0.9639	1	17657	2	-0.66919	0.42052	0.42036	0.999999	6713	0	-0.66919
ASB3	10	0.86539	0.96421	1	17669	2	-0.66919	0.42052	0.42036	0.999999	5883	0	-0.66919
PRAMEF21	10	0.86738	0.9647	1	17684	1	-0.66919	0.42052	0.42036	0.999999	5743	0	-0.66919
TSNAX-DISC1	10	0.86836	0.96492	1	17687	1	-0.66919	0.42052	0.42036	0.999999	6196	0	-0.66919
SCRT2	10	0.86937	0.96517	1	17698	3	-0.66919	0.049033	0.048961	0.999999	951	0	-0.66919
PCDHA12	10	0.87263	0.96596	1	17721	3	-0.66919	0.42052	0.42036	0.999999	6922	0	-0.66919
CGB7	10	0.87574	0.96673	1	17748	1	-0.66919	0.42052	0.42036	0.999999	6516	0	-0.66919
GCOM1	10	0.88082	0.96803	1	17795	1	-0.66919	0.42052	0.42036	0.999999	6461	0	-0.66919
MTHFS	10	0.88395	0.96885	1	17813	2	-0.66919	0.42052	0.42036	0.999999	5641	0	-0.66919
ABHD14A-ACY1	10	0.88395	0.96885	1	17814	2	-0.66919	0.42052	0.42036	0.999999	5475	0	-0.66919
PALM2-AKAP2	10	0.88649	0.96952	1	17844	2	-0.66919	0.42052	0.42036	0.999999	6392	0	-0.66919
TMED7	10	0.88915	0.97022	1	17870	2	-0.66919	0.42052	0.42036	0.999999	5108	0	-0.66919
LIMS3	20	0.89037	0.98868	1	17876	1	-0.66919	0.6642	0.66431	0.999999	8823	0	-0.66919
CDY2B	10	0.89221	0.97103	1	17901	1	-0.66919	0.42052	0.42036	0.999999	5697	0	-0.66919
CBWD5	10	0.89316	0.97129	1	17910	1	-0.66919	0.42052	0.42036	0.999999	5136	0	-0.66919
RP4-559A3.7	10	0.89414	0.97155	1	17928	1	-0.66919	0.42052	0.42036	0.999999	5787	0	-0.66919
P2RX5	10	0.89509	0.97181	1	17948	1	-0.66919	0.42052	0.42036	0.999999	5806	0	-0.66919
FAM203B	10	0.90101	0.97338	1	18006	1	-0.66919	0.42052	0.42036	0.999999	5656	0	-0.66919
GTF2IRD2	10	0.90188	0.97362	1	18011	2	-0.66919	0.42052	0.42036	0.999999	6497	0	-0.66919
S100A7	10	0.90355	0.97409	1	18019	2	-0.66919	0.10259	0.10245	0.999999	2004	0	-0.66919
RPS10-NUDT3	10	0.90421	0.97426	1	18031	2	-0.66919	0.42052	0.42036	0.999999	7083	0	-0.66919
XAGE2B	10	0.90797	0.97536	1	18066	1	-0.66919	0.42052	0.42036	0.999999	5557	0	-0.66919
RP11-155D18.14	10	0.91068	0.97611	1	18092	2	-0.66919	0.42052	0.42036	0.999999	5861	0	-0.66919
IGLC2	10	0.9115	0.97634	1	18111	1	-0.66919	0.42052	0.42036	0.999999	5729	0	-0.66919
C2orf27B	10	0.91422	0.97712	1	18140	2	-0.66919	0.42052	0.42036	0.999999	6910	0	-0.66919
RGPD1	10	0.915	0.97734	1	18145	2	-0.66919	0.42052	0.42036	0.999999	5862	0	-0.66919
LGALS7B	10	0.91507	0.97736	1	18146	1	-0.66919	0.42052	0.42036	0.999999	3586	0	-0.66919
MSANTD3-TMEFF1	10	0.91667	0.97784	1	18167	2	-0.66919	0.42052	0.42036	0.999999	6375	0	-0.66919
C8orf76	10	0.91745	0.97805	1	18174	1	-0.66919	0.42052	0.42036	0.999999	6150	0	-0.66919
STX16	10	0.91821	0.97827	1	18186	1	-0.66919	0.42052	0.42036	0.999999	5742	0	-0.66919
PTGR2	10	0.91979	0.97872	1	18201	1	-0.66919	0.42052	0.42036	0.999999	5253	0	-0.66919
PRAMEF14	10	0.92132	0.97918	1	18223	1	-0.66919	0.42052	0.42036	0.999999	3551	0	-0.66919
PABPC1L2B	10	0.92132	0.97918	1	18226	1	-0.66919	0.42052	0.42036	0.999999	6398	0	-0.66919
CTC-435M10.3	10	0.92132	0.97918	1	18227	1	-0.66919	0.42052	0.42036	0.999999	5798	0	-0.66919
CKMT1A	10	0.92132	0.97918	1	18228	1	-0.66919	0.42052	0.42036	0.999999	5259	0	-0.66919
GPR89B	10	0.92448	0.98012	1	18257	1	-0.66919	0.42052	0.42036	0.999999	5605	0	-0.66919
IFNAR2	10	0.92567	0.98048	1	18273	2	-0.66919	0.42052	0.42036	0.999999	5662	0	-0.66919
APOC4	10	0.93071	0.98198	1	18326	2	-0.66919	0.42052	0.42036	0.999999	5205	0	-0.66919
HSPB2-C11orf52	10	0.9311	0.98209	1	18334	1	-0.66919	0.42052	0.42036	0.999999	6110	0	-0.66919
LTB4R2	20	0.93137	0.99401	1	18335	5	-0.66919	0.6642	0.66431	0.999999	8767	0	-0.66919
AL163636.6	5	0.93181	0.94257	1	18339	1	-0.66919	0.23876	0.23906	0.999999	2804	0	-0.66919
ALDH2	10	0.93188	0.98235	1	18340	1	-0.66919	0.42052	0.42036	0.999999	6135	0	-0.66919
VKORC1	10	0.93264	0.98257	1	18359	1	-0.66919	0.42052	0.42036	0.999999	6226	0	-0.66919
MUSTN1	10	0.93338	0.9828	1	18368	1	-0.66919	0.42052	0.42036	0.999999	6451	0	-0.66919
EEF1E1-BLOC1S5	10	0.93488	0.98325	1	18382	1	-0.66919	0.42052	0.42036	0.999999	7094	0	-0.66919
ATF7	10	0.93524	0.98335	1	18384	1	-0.66919	0.42052	0.42036	0.999999	5661	0	-0.66919
ANKHD1-EIF4EBP3	10	0.93631	0.98368	1	18398	2	-0.66919	0.052359	0.052302	0.999999	1016	0	-0.66919
LCN6	20	0.93848	0.99495	1	18436	1	-0.66919	0.6642	0.66431	0.999999	8820	0	-0.66919
MAGEA2B	10	0.93952	0.98471	1	18450	1	-0.66919	0.42052	0.42036	0.999999	7112	0	-0.66919
PRH1	10	0.93983	0.98481	1	18458	1	-0.66919	0.42052	0.42036	0.999999	6664	0	-0.66919
AC003002.6	10	0.94175	0.98543	1	18486	1	-0.66919	0.42052	0.42036	0.999999	6335	0	-0.66919
XXbac-BPG32J3.20	10	0.94239	0.98564	1	18500	2	-0.66919	0.42052	0.42036	0.999999	5321	0	-0.66919
PPT2	10	0.9427	0.98574	1	18505	2	-0.66919	0.42052	0.42036	0.999999	6458	0	-0.66919
ZHX1-C8ORF76	10	0.94299	0.98583	1	18513	1	-0.66919	0.42052	0.42036	0.999999	6002	0	-0.66919
RP11-216L13.17	10	0.94352	0.98599	1	18516	2	-0.66919	0.42052	0.42036	0.999999	6131	0	-0.66919
NBL1	10	0.94417	0.9862	1	18530	1	-0.66919	0.42052	0.42036	0.999999	5515	0	-0.66919
FAM156B	10	0.9448	0.98642	1	18538	1	-0.66919	0.42052	0.42036	0.999999	7288	0	-0.66919
NUDT3	10	0.94675	0.98683	1	18558	2	-0.66919	0.42052	0.42036	0.999999	6958	0	-0.66919
AC005488.1	1	0.9469	0.94713	1	18561	0	-0.66919	0.0531	0.05312	0.999999	1031	0	-0.66919
AC006014.1	1	0.9469	0.94713	1	18562	0	-0.66919	0.0531	0.05312	0.999999	1033	0	-0.66919
AL161645.2	1	0.9469	0.94713	1	18563	0	-0.66919	0.0531	0.05312	0.999999	1030	0	-0.66919
IGHJ4	1	0.9469	0.94713	1	18564	0	-0.66919	0.0531	0.05312	0.999999	1029	0	-0.66919
AC108868.1	1	0.9469	0.94713	1	18565	0	-0.66919	0.0531	0.05312	0.999999	1032	0	-0.66919
RNASE12	10	0.94738	0.98692	1	18566	1	-0.66919	0.42052	0.42036	0.999999	5156	0	-0.66919
IGHD3-16	3	0.94819	0.9484	1	18575	0	-0.66919	0.15099	0.15061	0.999999	2752	0	-0.66919
PABPN1	10	0.94861	0.98711	1	18581	1	-0.66919	0.42052	0.42036	0.999999	7108	0	-0.66919
AL138815.1	3	0.94888	0.94909	1	18582	0	-0.66919	0.15099	0.15061	0.999999	2756	0	-0.66919
ZNF343	10	0.94986	0.98731	1	18587	2	-0.66919	0.42052	0.42036	0.999999	5287	0	-0.66919
CTAGE15	10	0.94997	0.98733	1	18593	2	-0.66919	0.42052	0.42036	0.999999	5486	0	-0.66919
MROH7-TTC4	10	0.9509	0.98749	1	18599	2	-0.66919	0.42052	0.42036	0.999999	7145	0	-0.66919
INMT-FAM188B	10	0.95103	0.98751	1	18606	1	-0.66919	0.42052	0.42036	0.999999	7194	0	-0.66919
CTD-2369P2.10	10	0.95221	0.98769	1	18617	2	-0.66919	0.42052	0.42036	0.999999	5624	0	-0.66919
FAM156A	10	0.95337	0.98789	1	18629	2	-0.66919	0.42052	0.42036	0.999999	5552	0	-0.66919
ARPC4	10	0.9545	0.98809	1	18640	1	-0.66919	0.42052	0.42036	0.999999	5701	0	-0.66919
HSPE1-MOB4	10	0.95472	0.98811	1	18646	2	-0.66919	0.42052	0.42036	0.999999	6181	0	-0.66919
RP11-371E8.4	10	0.95506	0.98817	1	18650	1	-0.66919	0.42052	0.42036	0.999999	5819	0	-0.66919
ZNF10	10	0.95664	0.98845	1	18670	2	-0.66919	0.42052	0.42036	0.999999	5609	0	-0.66919
FAM47E	10	0.95718	0.98854	1	18683	1	-0.66919	0.12704	0.12683	0.999999	2519	0	-0.66919
SOX7	20	0.95727	0.99675	1	18684	3	-0.66919	0.6642	0.66431	0.999999	8792	0	-0.66919
RP11-257K9.8	10	0.95816	0.98873	1	18691	1	-0.66919	0.42052	0.42036	0.999999	6208	0	-0.66919
SPECC1L	10	0.95917	0.98892	1	18698	1	-0.66919	0.42052	0.42036	0.999999	5374	0	-0.66919
HSFY1	10	0.95974	0.98903	1	18706	2	-0.66919	0.42052	0.42036	0.999999	6883	0	-0.66919
AGAP9	10	0.96003	0.98909	1	18707	2	-0.66919	0.42052	0.42036	0.999999	6950	0	-0.66919
ARHGAP8	10	0.9604	0.98915	1	18711	2	-0.66919	0.42052	0.42036	0.999999	5789	0	-0.66919
RP11-793H13.10	10	0.96271	0.98959	1	18740	1	-0.66919	0.42052	0.42036	0.999999	6949	0	-0.66919
NT5C1B-RDH14	10	0.96271	0.98959	1	18741	1	-0.66919	0.42052	0.42036	0.999999	6311	0	-0.66919
PMF1	10	0.9629	0.98963	1	18745	2	-0.66919	0.42052	0.42036	0.999999	5974	0	-0.66919
ATP5EP2	5	0.96341	0.96387	1	18748	1	-0.66919	0.23876	0.23906	0.999999	2800	0	-0.66919
RP11-529K1.3	10	0.9637	0.98978	1	18752	1	-0.66919	0.42052	0.42036	0.999999	6460	0	-0.66919
NDUFA13	10	0.9637	0.98978	1	18753	1	-0.66919	0.42052	0.42036	0.999999	5548	0	-0.66919
DAZ1	10	0.96413	0.98987	1	18757	2	-0.66919	0.42052	0.42036	0.999999	3879	0	-0.66919
KIAA0391	20	0.96428	0.99737	1	18765	5	-0.66919	0.6642	0.66431	0.999999	8772	0	-0.66919
VPS33A	10	0.96467	0.98997	1	18768	1	-0.66919	0.42052	0.42036	0.999999	5776	0	-0.66919
NT5C1B	10	0.9662	0.99025	1	18800	1	-0.66919	0.42052	0.42036	0.999999	6657	0	-0.66919
C18orf32	10	0.96663	0.99034	1	18808	1	-0.66919	0.42052	0.42036	0.999999	7189	0	-0.66919
OPN1MW	10	0.96816	0.99065	1	18834	1	-0.66919	0.42052	0.42036	0.999999	6153	0	-0.66919
NBPF11	10	0.96967	0.99097	1	18859	1	-0.66919	0.42052	0.42036	0.999999	7046	0	-0.66919
CTD-2349B8.1	10	0.96967	0.99097	1	18860	2	-0.66919	0.42052	0.42036	0.999999	5913	0	-0.66919
ZNF747	20	0.97078	0.99795	1	18870	3	-0.66919	0.6642	0.66431	0.999999	8790	0	-0.66919
GOLGA8I	10	0.97087	0.99123	1	18874	2	-0.66919	0.080635	0.080438	0.999999	1583	0	-0.66919
[truncated: 20,258 more rows]
