# Supplementary material for: DOT1L provides transcriptional memory through PRC1.1 antagonism
Source: Nat Cell Biol. 2026 Feb 3;28(2):307–22. doi: 10.1038/s41556-025-01859-8 (PMC12904788; doi:10.1038/s41556-025-01859-8)
Supplement: Supplementary file 4 — GenBank file of the plasmid used for the in vitro PRC1.1 construct. [file 41556_2025_1859_MOESM4_ESM.gbk]

LOCUS       L2025                   9731 bp    DNA     circular SYN 07-MAR-2025
DEFINITION  L2025.
ACCESSION   L2025
VERSION     L2025
KEYWORDS    .
SOURCE      
  ORGANISM  .
            .
COMMENT     Annotated with pLannotate v1.2.2
FEATURES             Location/Qualifiers
     CDS             7276..8067
                     /note="pLannotate"
                     /label="SmR"
                     /database="snapgene"
                     /identity="100.0"
                     /match_length="100.0"
                     /fragment="False"
                     /other="CDS"
     rep_origin      1..589
                     /note="pLannotate"
                     /label="ori"
                     /database="snapgene"
                     /identity="100.0"
                     /match_length="100.0"
                     /fragment="False"
                     /other="rep_origin"
     rep_origin      8114..8569
                     /note="pLannotate"
                     /label="f1 ori"
                     /database="snapgene"
                     /identity="100.0"
                     /match_length="100.0"
                     /fragment="False"
                     /other="rep_origin"
     CDS             5132..6139
                     /note="pLannotate"
                     /label="RNF2"
                     /database="swissprot"
                     /identity="100.0"
                     /match_length="100.0"
                     /fragment="False"
                     /other="CDS"
     mobile_element  complement(892..1116)
                     /note="pLannotate"
                     /label="Tn7R"
                     /database="snapgene"
                     /identity="100.0"
                     /match_length="100.0"
                     /fragment="False"
                     /other="mobile_element"
     CDS             3662..4438
                     /note="pLannotate"
                     /label="PCGF1"
                     /database="swissprot"
                     /identity="100.0"
                     /match_length="100.0"
                     /fragment="False"
                     /other="CDS"
     mobile_element  complement(6587..6752)
                     /note="pLannotate"
                     /label="Tn7L"
                     /database="snapgene"
                     /identity="100.0"
                     /match_length="100.0"
                     /fragment="False"
                     /other="mobile_element"
     polyA_signal    4574..4708
                     /note="pLannotate"
                     /label="SV40 poly(A) signal"
                     /database="snapgene"
                     /identity="100.0"
                     /match_length="100.0"
                     /fragment="False"
                     /other="polyA_signal"
     polyA_signal    6275..6409
                     /note="pLannotate"
                     /label="SV40 poly(A) signal"
                     /database="snapgene"
                     /identity="100.0"
                     /match_length="100.0"
                     /fragment="False"
                     /other="polyA_signal"
     CDS             2501..3598
                     /note="pLannotate"
                     /label="MBP"
                     /database="snapgene"
                     /identity="99.6"
                     /match_length="99.7"
                     /fragment="False"
                     /other="CDS"
     promoter        8596..8700
                     /note="pLannotate"
                     /label="AmpR promoter"
                     /database="snapgene"
                     /identity="100.0"
                     /match_length="100.0"
                     /fragment="False"
                     /other="promoter"
     promoter        2358..2449
                     /note="pLannotate"
                     /label="polyhedrin promoter"
                     /database="snapgene"
                     /identity="100.0"
                     /match_length="100.0"
                     /fragment="False"
                     /other="promoter"
     promoter        4807..4898
                     /note="pLannotate"
                     /label="polyhedrin promoter"
                     /database="snapgene"
                     /identity="100.0"
                     /match_length="100.0"
                     /fragment="False"
                     /other="promoter"
     CDS             8701..9561
                     /note="pLannotate"
                     /label="AmpR"
                     /database="snapgene"
                     /identity="99.7"
                     /match_length="100.0"
                     /fragment="False"
                     /other="CDS"
     CDS             complement(1183..1716)
                     /note="pLannotate"
                     /label="GmR"
                     /database="snapgene"
                     /identity="99.6"
                     /match_length="100.0"
                     /fragment="False"
                     /other="CDS"
     promoter        complement(1905..1933)
                     /note="pLannotate"
                     /label="Pc promoter"
                     /database="snapgene"
                     /identity="100.0"
                     /match_length="100.0"
                     /fragment="False"
                     /other="promoter"
     CDS             5042..5064
                     /note="pLannotate"
                     /label="Strep-Tag II (fragment)"
                     /database="snapgene"
                     /identity="100.0"
                     /match_length="95.8"
                     /fragment="True"
                     /other="CDS"
     misc_feature    complement(775..824)
                     /note="pLannotate"
                     /label="bom (fragment)"
                     /database="snapgene"
                     /identity="100.0"
                     /match_length="35.5"
                     /fragment="True"
                     /other="misc_feature"
     CDS             complement(1911..2231)
                     /note="pLannotate"
                     /label="YPR2_ECOLX (fragment)"
                     /database="swissprot"
                     /identity="99.1"
                     /match_length="81.7"
                     /fragment="True"
                     /other="CDS"
     CDS             7213..7269
                     /note="pLannotate"
                     /label="GmR (fragment)"
                     /database="snapgene"
                     /identity="96.5"
                     /match_length="10.7"
                     /fragment="True"
                     /other="CDS"
     CDS             4468..4551
                     /note="pLannotate"
                     /label="large T antigen (fragment)"
                     /database="snapgene"
                     /identity="100.0"
                     /match_length="3.9"
                     /fragment="True"
                     /other="CDS"
     CDS             6169..6252
                     /note="pLannotate"
                     /label="large T antigen (fragment)"
                     /database="snapgene"
                     /identity="100.0"
                     /match_length="3.9"
                     /fragment="True"
                     /other="CDS"
     CDS             complement(7047..7127)
                     /note="pLannotate"
                     /label="int (fragment)"
                     /database="swissprot"
                     /identity="100.0"
                     /match_length="8.0"
                     /fragment="True"
                     /other="CDS"
ORIGIN
        1 ttgagatcct ttttttctgc gcgtaatctg ctgcttgcaa acaaaaaaac caccgctacc
       61 agcggtggtt tgtttgccgg atcaagagct accaactctt tttccgaagg taactggctt
      121 cagcagagcg cagataccaa atactgtcct tctagtgtag ccgtagttag gccaccactt
      181 caagaactct gtagcaccgc ctacatacct cgctctgcta atcctgttac cagtggctgc
      241 tgccagtggc gataagtcgt gtcttaccgg gttggactca agacgatagt taccggataa
      301 ggcgcagcgg tcgggctgaa cggggggttc gtgcacacag cccagcttgg agcgaacgac
      361 ctacaccgaa ctgagatacc tacagcgtga gctatgagaa agcgccacgc ttcccgaagg
      421 gagaaaggcg gacaggtatc cggtaagcgg cagggtcgga acaggagagc gcacgaggga
      481 gcttccaggg ggaaacgcct ggtatcttta tagtcctgtc gggtttcgcc acctctgact
      541 tgagcgtcga tttttgtgat gctcgtcagg ggggcggagc ctatggaaaa acgccagcaa
      601 cgcggccttt ttacggttcc tggccttttg ctggcctttt gctcacatgt tctttcctgc
      661 gttatcccct gattctgtgg ataaccgtat taccgccttt gagtgagctg ataccgctcg
      721 ccgcagccga acgaccgagc gcagcgagtc agtgagcgag gaagcggaag agcgcctgat
      781 gcggtatttt ctccttacgc atctgtgcgg tatttcacac cgcagaccag ccgcgtaacc
      841 tggcaaaatc ggttacggtt gagtaataaa tggatgccct gcgtaagcgg gtgtgggcgg
      901 acaataaagt cttaaactga acaaaataga tctaaactat gacaataaag tcttaaacta
      961 gacagaatag ttgtaaactg aaatcagtcc agttatgctg tgaaaaagca tactggactt
     1021 ttgttatggc taaagcaaac tcttcatttt ctgaagtgca aattgcccgt cgtattaaag
     1081 aggggcgtgg ccaagggcat ggtaaagact atattcgcgg cgttgtgaca atttaccgaa
     1141 caactccgcg gccgggaagc cgatctcggc ttgaacgaat tgttaggtgg cggtacttgg
     1201 gtcgatatca aagtgcatca cttcttcccg tatgcccaac tttgtataga gagccactgc
     1261 gggatcgtca ccgtaatctg cttgcacgta gatcacataa gcaccaagcg cgttggcctc
     1321 atgcttgagg agattgatga gcgcggtggc aatgccctgc ctccggtgct cgccggagac
     1381 tgcgagatca tagatataga tctcactacg cggctgctca aacttgggca gaacgtaagc
     1441 cgcgagagcg ccaacaaccg cttcttggtc gaaggcagca agcgcgatga atgtcttact
     1501 acggagcaag ttcccgaggt aatcggagtc cggctgatgt tgggagtagg tggctacgtc
     1561 gccgaactca cgaccgaaaa gatcaagagc agcccgcatg gatttgactt ggtcagggcc
     1621 gagcctacat gtgcgaatga tgcccatact tgagccacct aactttgttt tagggcgact
     1681 gccctgctgc gtaacatcgt tgctgctgcg taacatcgtt gctgctccat aacatcaaac
     1741 atcgacccac ggcgtaacgc gcttgctgct tggatgcccg aggcatagac tgtacaaaaa
     1801 aacagtcata acaagccatg aaaaccgcca ctgcgccgtt accaccgctg cgttcggtca
     1861 aggttctgga ccagttgcgt gagcgcatac gctacttgca ttacagttta cgaaccgaac
     1921 aggcttatgt caactgggtt cgtgccttca tccgtttcca cggtgtgcgt cacccggcaa
     1981 ccttgggcag cagcgaagtc gaggcatttc tgtcctggct ggcgaacgag cgcaaggttt
     2041 cggactccac gcatcgtcag gcattggcgg ccttgctgtt cttctacggc aaggtgctgt
     2101 gcacggatct gccctggctt caggagatcg gaagacctcg gccgtcgcgg cgcttgccgg
     2161 tggtgctgac cccggatgaa gtggttcgca tcctcggttt tctggaaggc gagcatcgtt
     2221 tgttcgccca ggactctagc tatagttccc tgaattcgca tctagagttt aaacgctcta
     2281 tggtctaaag tttctgaact ggccgataat tgcagacgaa cgctagtggt tggctacata
     2341 ctccggaata ttaatagatc atggagataa ttaaaatgat aaccatctcg caaataaata
     2401 agtattttac tgttttcgta acagttttgt aataaaaaaa cctataaata ttccggatta
     2461 ttcataccgt cccaccatcg ggcgcggaag aatgggtacc aaaactgaag aaggtaaact
     2521 ggtaatctgg attaacggcg ataaaggcta taacggtttg gctgaagtcg gtaagaaatt
     2581 cgagaaagat accggaatta aagtcaccgt tgagcatccg gataaactgg aagagaaatt
     2641 cccacaggtt gcggcaactg gcgatggccc tgacattatc ttctgggcac acgaccgctt
     2701 tggtggctac gctcaatctg gcctgttggc tgaaatcacc ccggacaaag cgttccagga
     2761 caagctgtat ccgtttacct gggatgccgt acgttacaac ggcaagctga ttgcttaccc
     2821 gatcgctgtt gaagcgttat cgctgattta taacaaagat ttgctgccga acccgccaaa
     2881 aacctgggaa gagatcccgg cgctggataa agaactgaaa gcgaaaggta agagcgcgct
     2941 gatgttcaac ctgcaagaac cgtacttcac ctggccgctg attgctgctg acgggggtta
     3001 tgcgttcaag tatgaaaacg gcaagtacga cattaaagac gtgggcgtgg ataacgctgg
     3061 cgcgaaagcg ggtctgacct tcctggttga cctgattaaa aacaaacaca tgaatgcaga
     3121 caccgattac tccatcgcag aagctgcctt taataaaggc gaaacagcga tgaccatcaa
     3181 cggcccgtgg gcatggtcca acatcgacac cagcaaagtg aattatggtg taacggtact
     3241 gccgaccttc aagggtcaac catccaaacc gttcgttggc gtgctgagcg caggtattaa
     3301 cgccgccagt ccgaacaaag agctggcaaa agagttcctc gaaaactatc tgctgactga
     3361 tgaaggtctg gaagcggtta ataaagacaa accgctgggt gccgtagcgc tgaagtctta
     3421 cgaggaagag ttggcgaaag atccacgtat tgccgccacc atggaaaacg cccagaaagg
     3481 tgaaatcatg ccgaacatcc cgcagatgtc cgctttctgg tatgccgtgc gtactgcggt
     3541 gatcaacgcc gccagcggtc gtcagactgt cgatgaagcc ctgaaagacg cgcagactgc
     3601 cgcaggcacc gattacgata tcccaacgac cctggaagtt ctgttccagg ggccctccgg
     3661 tatggcatct cctcaggggg gccagattgc gatcgcgatg aggcttcgga accagctcca
     3721 gtcagtgtac aagatggacc cgctacggaa cgaggaggag gttcgagtga agatcaaaga
     3781 cttgaatgaa cacattgttt gctgcctatg cgccggctac ttcgtggatg ccaccaccat
     3841 cacagagtgt cttcatactt tctgcaagag ttgtattgtg aagtacctcc aaactagcaa
     3901 gtactgcccc atgtgcaaca ttaagatcca cgagacacag ccactgctca acctcaaact
     3961 ggaccgggtc atgcaggaca tcgtgtataa gctggtgcct ggcttgcaag acagtgaaga
     4021 gaaacggatt cgggagttct accagtcccg aggtttggac cgggtcaccc agcccactgg
     4081 ggaagagcca gcactgagca acctcggcct ccccttcagc agctttgacc actctaaagc
     4141 ccactactat cgctatgatg agcagttgaa cctgtgcctg gagcggctga gttctggcaa
     4201 agacaagaat aaaagcgtcc tgcagaacaa gtatgtccga tgttctgtta gagctgaggt
     4261 acgccatctc cggagggtcc tgtgtcaccg cttgatgcta aaccctcagc atgtgcagct
     4321 cctttttgac aatgaagttc tccctgatca catgacaatg aagcagatat ggctctcccg
     4381 ctggttcggc aagccatccc ctttgctttt acaatacagt gtgaaagaga agaggagggg
     4441 atcctaatga gtcgagaagt actagaggat cataatcagc cataccacat ttgtagaggt
     4501 tttacttgct ttaaaaaacc tcccacacct ccccctgaac ctgaaacata aaatgaatgc
     4561 aattgttgtt gttaacttgt ttattgcagc ttataatggt tacaaataaa gcaatagcat
     4621 cacaaatttc acaaataaag catttttttc actgcattct agttgtggtt tgtccaaact
     4681 catcaatgta tcttatcatg tctggatctg atcactgata tcgcctagga gatccggggc
     4741 tgccaaacca gatgtcaaca cagctacaac gctagtggtt ggctacatac tccggaatat
     4801 taatagatca tggagataat taaaatgata accatctcgc aaataaataa gtattttact
     4861 gttttcgtaa cagttttgta ataaaaaaac ctataaatat tccggattat tcataccgtc
     4921 ccaccatcgg gcgcggaaga tgcatcacca ccatcatcac catcaccacc acggttccgg
     4981 atggtcgcat ccacaatttg agaaaggtgg aggttccgga ggtggatcgg gaggtggatc
     5041 gtggagccac ccgcagttcg aaaaagagct caaaaccgcg gctcttgcgc aacacgatga
     5101 agccgagaat ttgtattttc agggttccgg tatgtctcag gctgtgcaga caaacggaac
     5161 tcaaccatta agcaaaacat gggaactcag tttatatgag ttacaacgaa cacctcagga
     5221 ggcaataaca gatggcttag aaattgtggt ttcacctcga agtctacaca gtgaattaat
     5281 gtgcccaatt tgtttggata tgttgaagaa caccatgact acaaaggagt gtttacatcg
     5341 tttttgtgca gactgcatca tcacagccct tagaagtggc aacaaagaat gtcctacctg
     5401 tcggaaaaaa cttgtttcca aaagatcact aaggccagac ccaaactttg atgcactcat
     5461 cagcaaaatt tatccaagtc gtgatgagta tgaagctcat caagagagag tattagccag
     5521 gatcaacaag cacaataatc agcaagcact cagtcacagc attgaggaag gactgaagat
     5581 acaggccatg aacagactgc agcgaggcaa gaaacaacag attgaaaatg gtagtggagc
     5641 agaagataat ggtgacagtt cacactgcag taatgcatcc acacatagca atcaggaagc
     5701 aggccctagt aacaaacgga ccaaaacatc tgatgattct gggctagagc ttgataataa
     5761 caatgcagca atggcaattg atccagtaat ggatggtgct agtgaaattg aattagtatt
     5821 caggcctcat cccacactta tggaaaaaga tgacagtgca cagacgagat acataaagac
     5881 ttctggtaac gccactgttg atcacttatc caagtatctg gctgtgaggt tagctttaga
     5941 agaacttcga agcaaaggtg aatcaaacca gatgaacctt gatacagcca gtgagaagca
     6001 gtataccatt tatatagcaa cagccagtgg ccagttcact gtattaaatg gctctttttc
     6061 tttggaattg gtcagtgaga aatactggaa agtgaacaaa cccatggaac tttattacgc
     6121 acctacaaag gagcacaaag gatcctaatg agtcgagaag tactagagga tcataatcag
     6181 ccataccaca tttgtagagg ttttacttgc tttaaaaaac ctcccacacc tccccctgaa
     6241 cctgaaacat aaaatgaatg caattgttgt tgttaacttg tttattgcag cttataatgg
     6301 ttacaaataa agcaatagca tcacaaattt cacaaataaa gcattttttt cactgcattc
     6361 tagttgtggt ttgtccaaac tcatcaatgt atcttatcat gtctggatct gatcactgat
     6421 atcgcctagg agatccgggg ctggatgcac acactggctt aagatgacaa cgactagaga
     6481 tctatgtgag gatcctaact cgagatcgag ctgagcaaaa ctatatctca atcggggttt
     6541 aaacgttaca gagatgttac gaaccactag tgcactgcag tacatcaacc agataagtga
     6601 aatctagttc caaactattt tgtcattttt aattttcgta ttagcttacg acgctacacc
     6661 cagttcccat ctattttgtc actcttccct aaataatcct taaaaactcc atttccaccc
     6721 ctcccagttc ccaactattt tgtccgccca cagcggggca tttttcttcc tgttatgttt
     6781 ttaatcaaac atcctgccaa ctccatgtga caaaccgtca tcttcggcta ctttttctct
     6841 gtcacagaat gaaaattttt ctgtcatctc ttcgttatta atgtttgtaa ttgactgaat
     6901 atcaacgctt atttgcagcc tgaactggga ggcagaataa atgatcatat cgtcaattat
     6961 tacctccacg gggagagcct gagcaaactg gcctcaggca tttgagaagc acacggtcac
     7021 actgcttccg gtagtcaata aaccggtaag tagcgtatgc gctcacgcaa ctggtccaga
     7081 accttgaccg aacgcagcgg tggtaacggc gcagtggcgg ttttcatggc ttgttatgac
     7141 tgtttttttg gggtacagtc tatgcctcgg gcatccaagc agcaagcgcg ttacgccgtg
     7201 ggtcgatgtt tgatgttatg gagcagcaac gatgttacgc agcagggcag tcgccctaaa
     7261 acaaagttaa acatcatgag ggaagcggtg atcgccgaag tatcgactca actatcagag
     7321 gtagttggcg tcatcgagcg ccatctcgaa ccgacgttgc tggccgtaca tttgtacggc
     7381 tccgcagtgg atggcggcct gaagccacac agtgatattg atttgctggt tacggtgacc
     7441 gtaaggcttg atgaaacaac gcggcgagct ttgatcaacg accttttgga aacttcggct
     7501 tcccctggag agagcgagat tctccgcgct gtagaagtca ccattgttgt gcacgacgac
     7561 atcattccgt ggcgttatcc agctaagcgc gaactgcaat ttggagaatg gcagcgcaat
     7621 gacattcttg caggtatctt cgagccagcc acgatcgaca ttgatctggc tatcttgctg
     7681 acaaaagcaa gagaacatag cgttgccttg gtaggtccag cggcggagga actctttgat
     7741 ccggttcctg aacaggatct atttgaggcg ctaaatgaaa ccttaacgct atggaactcg
     7801 ccgcccgact gggctggcga tgagcgaaat gtagtgctta cgttgtcccg catttggtac
     7861 agcgcagtaa ccggcaaaat cgcgccgaag gatgtcgctg ccgactgggc aatggagcgc
     7921 ctgccggccc agtatcagcc cgtcatactt gaagctagac aggcttatct tggacaagaa
     7981 gaagatcgct tggcctcgcg cgcagatcag ttggaagaat ttgtccacta cgtgaaaggc
     8041 gagatcacca aggtagtcgg caaataatgt ctaacaattc gttcaagccg acggattggc
     8101 gaatgggggg agtacgcgcc ctgtagcggc gcattaagcg cggcgggtgt ggtggttacg
     8161 cgcagcgtga ccgctacact tgccagcgcc ctagcgcccg ctcctttcgc tttcttccct
     8221 tcctttctcg ccacgttcgc cggctttccc cgtcaagctc taaatcgggg gctcccttta
     8281 gggttccgat ttagtgcttt acggcacctc gaccccaaaa aacttgatta gggtgatggt
     8341 tcacgtagtg ggccatcgcc ctgatagacg gtttttcgcc ctttgacgtt ggagtccacg
     8401 ttctttaata gtggactctt gttccaaact ggaacaacac tcaaccctat ctcggtctat
     8461 tcttttgatt tataagggat tttgccgatt tcggcctatt ggttaaaaaa tgagctgatt
     8521 taacaaaaat ttaacgcgaa ttttaacaaa atattaacgt ttacaatttc aggtggcact
     8581 tttcggggaa atgtgcgcgg aacccctatt tgtttatttt tctaaataca ttcaaatatg
     8641 tatccgctca tgagacaata accctgataa atgcttcaat aatattgaaa aaggaagagt
     8701 atgagtattc aacatttccg tgtcgccctt attccctttt ttgcggcatt ttgccttcct
     8761 gtttttgctc acccagaaac gctggtgaaa gtaaaagatg ctgaagatca gttgggtgca
     8821 cgagtgggtt acatcgaact ggatctcaac agcggtaaga tccttgagag ttttcgcccc
     8881 gaagaacgtt ttccaatgat gagcactttt aaagttctgc tatgtggcgc ggtattatcc
     8941 cgtattgacg ccgggcaaga gcaactcggt cgccgcatac actattctca gaatgacttg
     9001 gttgagtact caccagtcac agaaaagcat cttacggatg gcatgacagt aagagaatta
     9061 tgcagtgctg ccataaccat gagtgataac actgcggcca acttacttct gacaacgatc
     9121 ggaggaccga aggagctaac cgcttttttg cacaacatgg gggatcatgt aactcgcctt
     9181 gatcgttggg aaccggagct gaatgaagcc ataccaaacg acgagcgtga caccacgatg
     9241 cctgtagcaa tggcaacaac gttgcgcaaa ctattaactg gcgaactact tactctagct
     9301 tcccggcaac aattaataga ctggatggag gcggataaag ttgcaggacc acttctgcgc
     9361 tcggcccttc cggctggctg gtttattgct gataaatctg gagccggtga gcgtggttct
     9421 cgcggtatca ttgcagcact ggggccagat ggtaagccct cccgtatcgt agttatctac
     9481 acgacgggga gtcaggcaac tatggatgaa cgaaatagac agatcgctga gataggtgcc
     9541 tcactgatta agcattggta actgtcagac caagtttact catatatact ttagattgat
     9601 ttaaaacttc atttttaatt taaaaggatc taggtgaaga tcctttttga taatctcatg
     9661 accaaaatcc cttaacgtga gttttcgttc cactgagcgt cagaccccgt agaaaagatc
     9721 aaaggatctt c
//
