# Supplementary material for: DOT1L provides transcriptional memory through PRC1.1 antagonism
Source: Nat Cell Biol. 2026 Feb 3;28(2):307–22. doi: 10.1038/s41556-025-01859-8 (PMC12904788; doi:10.1038/s41556-025-01859-8)
Supplement: Supplementary file 5 — GenBank file of the plasmid used for the in vitro PRC1.4 construct. [file 41556_2025_1859_MOESM5_ESM.gbk]

LOCUS       L2026                   9932 bp    DNA     circular SYN 07-MAR-2025
DEFINITION  L2026.
ACCESSION   L2026
VERSION     L2026
KEYWORDS    .
SOURCE      
  ORGANISM  .
            .
COMMENT     Annotated with pLannotate v1.2.2
FEATURES             Location/Qualifiers
     CDS             7477..8268
                     /note="pLannotate"
                     /label="SmR"
                     /database="snapgene"
                     /identity="100.0"
                     /match_length="100.0"
                     /fragment="False"
                     /other="CDS"
     rep_origin      1..589
                     /note="pLannotate"
                     /label="ori"
                     /database="snapgene"
                     /identity="100.0"
                     /match_length="100.0"
                     /fragment="False"
                     /other="rep_origin"
     rep_origin      8315..8770
                     /note="pLannotate"
                     /label="f1 ori"
                     /database="snapgene"
                     /identity="100.0"
                     /match_length="100.0"
                     /fragment="False"
                     /other="rep_origin"
     CDS             5333..6340
                     /note="pLannotate"
                     /label="RNF2"
                     /database="swissprot"
                     /identity="100.0"
                     /match_length="100.0"
                     /fragment="False"
                     /other="CDS"
     CDS             3662..4639
                     /note="pLannotate"
                     /label="BMI1"
                     /database="swissprot"
                     /identity="100.0"
                     /match_length="100.0"
                     /fragment="False"
                     /other="CDS"
     mobile_element  complement(892..1116)
                     /note="pLannotate"
                     /label="Tn7R"
                     /database="snapgene"
                     /identity="100.0"
                     /match_length="100.0"
                     /fragment="False"
                     /other="mobile_element"
     mobile_element  complement(6788..6953)
                     /note="pLannotate"
                     /label="Tn7L"
                     /database="snapgene"
                     /identity="100.0"
                     /match_length="100.0"
                     /fragment="False"
                     /other="mobile_element"
     polyA_signal    4775..4909
                     /note="pLannotate"
                     /label="SV40 poly(A) signal"
                     /database="snapgene"
                     /identity="100.0"
                     /match_length="100.0"
                     /fragment="False"
                     /other="polyA_signal"
     polyA_signal    6476..6610
                     /note="pLannotate"
                     /label="SV40 poly(A) signal"
                     /database="snapgene"
                     /identity="100.0"
                     /match_length="100.0"
                     /fragment="False"
                     /other="polyA_signal"
     CDS             2501..3598
                     /note="pLannotate"
                     /label="MBP"
                     /database="snapgene"
                     /identity="99.6"
                     /match_length="99.7"
                     /fragment="False"
                     /other="CDS"
     promoter        8797..8901
                     /note="pLannotate"
                     /label="AmpR promoter"
                     /database="snapgene"
                     /identity="100.0"
                     /match_length="100.0"
                     /fragment="False"
                     /other="promoter"
     promoter        2358..2449
                     /note="pLannotate"
                     /label="polyhedrin promoter"
                     /database="snapgene"
                     /identity="100.0"
                     /match_length="100.0"
                     /fragment="False"
                     /other="promoter"
     promoter        5008..5099
                     /note="pLannotate"
                     /label="polyhedrin promoter"
                     /database="snapgene"
                     /identity="100.0"
                     /match_length="100.0"
                     /fragment="False"
                     /other="promoter"
     CDS             8902..9762
                     /note="pLannotate"
                     /label="AmpR"
                     /database="snapgene"
                     /identity="99.7"
                     /match_length="100.0"
                     /fragment="False"
                     /other="CDS"
     CDS             complement(1183..1716)
                     /note="pLannotate"
                     /label="GmR"
                     /database="snapgene"
                     /identity="99.6"
                     /match_length="100.0"
                     /fragment="False"
                     /other="CDS"
     promoter        complement(1905..1933)
                     /note="pLannotate"
                     /label="Pc promoter"
                     /database="snapgene"
                     /identity="100.0"
                     /match_length="100.0"
                     /fragment="False"
                     /other="promoter"
     CDS             5243..5265
                     /note="pLannotate"
                     /label="Strep-Tag II (fragment)"
                     /database="snapgene"
                     /identity="100.0"
                     /match_length="95.8"
                     /fragment="True"
                     /other="CDS"
     misc_feature    complement(775..824)
                     /note="pLannotate"
                     /label="bom (fragment)"
                     /database="snapgene"
                     /identity="100.0"
                     /match_length="35.5"
                     /fragment="True"
                     /other="misc_feature"
     CDS             complement(1911..2231)
                     /note="pLannotate"
                     /label="YPR2_ECOLX (fragment)"
                     /database="swissprot"
                     /identity="99.1"
                     /match_length="81.7"
                     /fragment="True"
                     /other="CDS"
     CDS             7414..7470
                     /note="pLannotate"
                     /label="GmR (fragment)"
                     /database="snapgene"
                     /identity="96.5"
                     /match_length="10.7"
                     /fragment="True"
                     /other="CDS"
     CDS             4669..4752
                     /note="pLannotate"
                     /label="large T antigen (fragment)"
                     /database="snapgene"
                     /identity="100.0"
                     /match_length="3.9"
                     /fragment="True"
                     /other="CDS"
     CDS             6370..6453
                     /note="pLannotate"
                     /label="large T antigen (fragment)"
                     /database="snapgene"
                     /identity="100.0"
                     /match_length="3.9"
                     /fragment="True"
                     /other="CDS"
     CDS             complement(7248..7328)
                     /note="pLannotate"
                     /label="int (fragment)"
                     /database="swissprot"
                     /identity="100.0"
                     /match_length="8.0"
                     /fragment="True"
                     /other="CDS"
ORIGIN
        1 ttgagatcct ttttttctgc gcgtaatctg ctgcttgcaa acaaaaaaac caccgctacc
       61 agcggtggtt tgtttgccgg atcaagagct accaactctt tttccgaagg taactggctt
      121 cagcagagcg cagataccaa atactgtcct tctagtgtag ccgtagttag gccaccactt
      181 caagaactct gtagcaccgc ctacatacct cgctctgcta atcctgttac cagtggctgc
      241 tgccagtggc gataagtcgt gtcttaccgg gttggactca agacgatagt taccggataa
      301 ggcgcagcgg tcgggctgaa cggggggttc gtgcacacag cccagcttgg agcgaacgac
      361 ctacaccgaa ctgagatacc tacagcgtga gctatgagaa agcgccacgc ttcccgaagg
      421 gagaaaggcg gacaggtatc cggtaagcgg cagggtcgga acaggagagc gcacgaggga
      481 gcttccaggg ggaaacgcct ggtatcttta tagtcctgtc gggtttcgcc acctctgact
      541 tgagcgtcga tttttgtgat gctcgtcagg ggggcggagc ctatggaaaa acgccagcaa
      601 cgcggccttt ttacggttcc tggccttttg ctggcctttt gctcacatgt tctttcctgc
      661 gttatcccct gattctgtgg ataaccgtat taccgccttt gagtgagctg ataccgctcg
      721 ccgcagccga acgaccgagc gcagcgagtc agtgagcgag gaagcggaag agcgcctgat
      781 gcggtatttt ctccttacgc atctgtgcgg tatttcacac cgcagaccag ccgcgtaacc
      841 tggcaaaatc ggttacggtt gagtaataaa tggatgccct gcgtaagcgg gtgtgggcgg
      901 acaataaagt cttaaactga acaaaataga tctaaactat gacaataaag tcttaaacta
      961 gacagaatag ttgtaaactg aaatcagtcc agttatgctg tgaaaaagca tactggactt
     1021 ttgttatggc taaagcaaac tcttcatttt ctgaagtgca aattgcccgt cgtattaaag
     1081 aggggcgtgg ccaagggcat ggtaaagact atattcgcgg cgttgtgaca atttaccgaa
     1141 caactccgcg gccgggaagc cgatctcggc ttgaacgaat tgttaggtgg cggtacttgg
     1201 gtcgatatca aagtgcatca cttcttcccg tatgcccaac tttgtataga gagccactgc
     1261 gggatcgtca ccgtaatctg cttgcacgta gatcacataa gcaccaagcg cgttggcctc
     1321 atgcttgagg agattgatga gcgcggtggc aatgccctgc ctccggtgct cgccggagac
     1381 tgcgagatca tagatataga tctcactacg cggctgctca aacttgggca gaacgtaagc
     1441 cgcgagagcg ccaacaaccg cttcttggtc gaaggcagca agcgcgatga atgtcttact
     1501 acggagcaag ttcccgaggt aatcggagtc cggctgatgt tgggagtagg tggctacgtc
     1561 gccgaactca cgaccgaaaa gatcaagagc agcccgcatg gatttgactt ggtcagggcc
     1621 gagcctacat gtgcgaatga tgcccatact tgagccacct aactttgttt tagggcgact
     1681 gccctgctgc gtaacatcgt tgctgctgcg taacatcgtt gctgctccat aacatcaaac
     1741 atcgacccac ggcgtaacgc gcttgctgct tggatgcccg aggcatagac tgtacaaaaa
     1801 aacagtcata acaagccatg aaaaccgcca ctgcgccgtt accaccgctg cgttcggtca
     1861 aggttctgga ccagttgcgt gagcgcatac gctacttgca ttacagttta cgaaccgaac
     1921 aggcttatgt caactgggtt cgtgccttca tccgtttcca cggtgtgcgt cacccggcaa
     1981 ccttgggcag cagcgaagtc gaggcatttc tgtcctggct ggcgaacgag cgcaaggttt
     2041 cggactccac gcatcgtcag gcattggcgg ccttgctgtt cttctacggc aaggtgctgt
     2101 gcacggatct gccctggctt caggagatcg gaagacctcg gccgtcgcgg cgcttgccgg
     2161 tggtgctgac cccggatgaa gtggttcgca tcctcggttt tctggaaggc gagcatcgtt
     2221 tgttcgccca ggactctagc tatagttccc tgaattcgca tctagagttt aaacgctcta
     2281 tggtctaaag tttctgaact ggccgataat tgcagacgaa cgctagtggt tggctacata
     2341 ctccggaata ttaatagatc atggagataa ttaaaatgat aaccatctcg caaataaata
     2401 agtattttac tgttttcgta acagttttgt aataaaaaaa cctataaata ttccggatta
     2461 ttcataccgt cccaccatcg ggcgcggaag aatgggtacc aaaactgaag aaggtaaact
     2521 ggtaatctgg attaacggcg ataaaggcta taacggtttg gctgaagtcg gtaagaaatt
     2581 cgagaaagat accggaatta aagtcaccgt tgagcatccg gataaactgg aagagaaatt
     2641 cccacaggtt gcggcaactg gcgatggccc tgacattatc ttctgggcac acgaccgctt
     2701 tggtggctac gctcaatctg gcctgttggc tgaaatcacc ccggacaaag cgttccagga
     2761 caagctgtat ccgtttacct gggatgccgt acgttacaac ggcaagctga ttgcttaccc
     2821 gatcgctgtt gaagcgttat cgctgattta taacaaagat ttgctgccga acccgccaaa
     2881 aacctgggaa gagatcccgg cgctggataa agaactgaaa gcgaaaggta agagcgcgct
     2941 gatgttcaac ctgcaagaac cgtacttcac ctggccgctg attgctgctg acgggggtta
     3001 tgcgttcaag tatgaaaacg gcaagtacga cattaaagac gtgggcgtgg ataacgctgg
     3061 cgcgaaagcg ggtctgacct tcctggttga cctgattaaa aacaaacaca tgaatgcaga
     3121 caccgattac tccatcgcag aagctgcctt taataaaggc gaaacagcga tgaccatcaa
     3181 cggcccgtgg gcatggtcca acatcgacac cagcaaagtg aattatggtg taacggtact
     3241 gccgaccttc aagggtcaac catccaaacc gttcgttggc gtgctgagcg caggtattaa
     3301 cgccgccagt ccgaacaaag agctggcaaa agagttcctc gaaaactatc tgctgactga
     3361 tgaaggtctg gaagcggtta ataaagacaa accgctgggt gccgtagcgc tgaagtctta
     3421 cgaggaagag ttggcgaaag atccacgtat tgccgccacc atggaaaacg cccagaaagg
     3481 tgaaatcatg ccgaacatcc cgcagatgtc cgctttctgg tatgccgtgc gtactgcggt
     3541 gatcaacgcc gccagcggtc gtcagactgt cgatgaagcc ctgaaagacg cgcagactgc
     3601 cgcaggcacc gattacgata tcccaacgac cctggaagtt ctgttccagg ggccctccgg
     3661 tatgcatcga acaacgagaa tcaagatcac tgagctaaat ccccacctga tgtgtgtgct
     3721 ttgtggaggg tacttcattg atgccacaac cataatagaa tgtctacatt ccttctgtaa
     3781 aacgtgtatt gttcgttacc tggagacaag caagtattgt cctatttgtg atgtccaagt
     3841 tcacaagacc agaccactac tgaatataag gtcagataaa actctccaag atattgtata
     3901 caaattagtt ccagggcttt tcaaaaatga aatgaagaga agaagggatt tttatgcagc
     3961 tcatccttct gctgatgctg ccaatggctc taatgaagat agaggagagg ttgcagatga
     4021 agataagaga attataactg atgatgagat aataagctta tccattgagt tctttgacca
     4081 gaacagattg gatcggaaag taaacaaaga caaagagaaa tctaaggagg aggtgaatga
     4141 taaaagatac ttacgatgcc cagcagcaat gactgtgatg cacttaagaa agtttctcag
     4201 aagtaaaatg gacataccta atactttcca gattgatgtc atgtatgagg aggaaccttt
     4261 aaaggattat tatacactaa tggatattgc ctacatttat acctggagaa ggaatggtcc
     4321 acttccattg aaatacagag ttcgacctac ttgtaaaaga atgaagatca gtcaccagag
     4381 agatggactg acaaatgctg gagaactgga aagtgactct gggagtgaca aggccaacag
     4441 cccagcagga ggtattccct ccacctcttc ttgtttgcct agccccagta ctccagtgca
     4501 gtctcctcat ccacagtttc ctcacatttc cagtactatg aatggaacca gcaacagccc
     4561 cagcggtaac caccaatctt cttttgccaa tagacctcga aaatcatcag taaatgggtc
     4621 atcagcaact tcttctggtg gatcctaatg agtcgagaag tactagagga tcataatcag
     4681 ccataccaca tttgtagagg ttttacttgc tttaaaaaac ctcccacacc tccccctgaa
     4741 cctgaaacat aaaatgaatg caattgttgt tgttaacttg tttattgcag cttataatgg
     4801 ttacaaataa agcaatagca tcacaaattt cacaaataaa gcattttttt cactgcattc
     4861 tagttgtggt ttgtccaaac tcatcaatgt atcttatcat gtctggatct gatcactgat
     4921 atcgcctagg agatccgggg ctgccaaacc agatgtcaac acagctacaa cgctagtggt
     4981 tggctacata ctccggaata ttaatagatc atggagataa ttaaaatgat aaccatctcg
     5041 caaataaata agtattttac tgttttcgta acagttttgt aataaaaaaa cctataaata
     5101 ttccggatta ttcataccgt cccaccatcg ggcgcggaag atgcatcacc accatcatca
     5161 ccatcaccac cacggttccg gatggtcgca tccacaattt gagaaaggtg gaggttccgg
     5221 aggtggatcg ggaggtggat cgtggagcca cccgcagttc gaaaaagagc tcaaaaccgc
     5281 ggctcttgcg caacacgatg aagccgagaa tttgtatttt cagggttccg gtatgtctca
     5341 ggctgtgcag acaaacggaa ctcaaccatt aagcaaaaca tgggaactca gtttatatga
     5401 gttacaacga acacctcagg aggcaataac agatggctta gaaattgtgg tttcacctcg
     5461 aagtctacac agtgaattaa tgtgcccaat ttgtttggat atgttgaaga acaccatgac
     5521 tacaaaggag tgtttacatc gtttttgtgc agactgcatc atcacagccc ttagaagtgg
     5581 caacaaagaa tgtcctacct gtcggaaaaa acttgtttcc aaaagatcac taaggccaga
     5641 cccaaacttt gatgcactca tcagcaaaat ttatccaagt cgtgatgagt atgaagctca
     5701 tcaagagaga gtattagcca ggatcaacaa gcacaataat cagcaagcac tcagtcacag
     5761 cattgaggaa ggactgaaga tacaggccat gaacagactg cagcgaggca agaaacaaca
     5821 gattgaaaat ggtagtggag cagaagataa tggtgacagt tcacactgca gtaatgcatc
     5881 cacacatagc aatcaggaag caggccctag taacaaacgg accaaaacat ctgatgattc
     5941 tgggctagag cttgataata acaatgcagc aatggcaatt gatccagtaa tggatggtgc
     6001 tagtgaaatt gaattagtat tcaggcctca tcccacactt atggaaaaag atgacagtgc
     6061 acagacgaga tacataaaga cttctggtaa cgccactgtt gatcacttat ccaagtatct
     6121 ggctgtgagg ttagctttag aagaacttcg aagcaaaggt gaatcaaacc agatgaacct
     6181 tgatacagcc agtgagaagc agtataccat ttatatagca acagccagtg gccagttcac
     6241 tgtattaaat ggctcttttt ctttggaatt ggtcagtgag aaatactgga aagtgaacaa
     6301 acccatggaa ctttattacg cacctacaaa ggagcacaaa ggatcctaat gagtcgagaa
     6361 gtactagagg atcataatca gccataccac atttgtagag gttttacttg ctttaaaaaa
     6421 cctcccacac ctccccctga acctgaaaca taaaatgaat gcaattgttg ttgttaactt
     6481 gtttattgca gcttataatg gttacaaata aagcaatagc atcacaaatt tcacaaataa
     6541 agcatttttt tcactgcatt ctagttgtgg tttgtccaaa ctcatcaatg tatcttatca
     6601 tgtctggatc tgatcactga tatcgcctag gagatccggg gctggatgca cacactggct
     6661 taagatgaca acgactagag atctatgtga ggatcctaac tcgagatcga gctgagcaaa
     6721 actatatctc aatcggggtt taaacgttac agagatgtta cgaaccacta gtgcactgca
     6781 gtacatcaac cagataagtg aaatctagtt ccaaactatt ttgtcatttt taattttcgt
     6841 attagcttac gacgctacac ccagttccca tctattttgt cactcttccc taaataatcc
     6901 ttaaaaactc catttccacc cctcccagtt cccaactatt ttgtccgccc acagcggggc
     6961 atttttcttc ctgttatgtt tttaatcaaa catcctgcca actccatgtg acaaaccgtc
     7021 atcttcggct actttttctc tgtcacagaa tgaaaatttt tctgtcatct cttcgttatt
     7081 aatgtttgta attgactgaa tatcaacgct tatttgcagc ctgaactggg aggcagaata
     7141 aatgatcata tcgtcaatta ttacctccac ggggagagcc tgagcaaact ggcctcaggc
     7201 atttgagaag cacacggtca cactgcttcc ggtagtcaat aaaccggtaa gtagcgtatg
     7261 cgctcacgca actggtccag aaccttgacc gaacgcagcg gtggtaacgg cgcagtggcg
     7321 gttttcatgg cttgttatga ctgttttttt ggggtacagt ctatgcctcg ggcatccaag
     7381 cagcaagcgc gttacgccgt gggtcgatgt ttgatgttat ggagcagcaa cgatgttacg
     7441 cagcagggca gtcgccctaa aacaaagtta aacatcatga gggaagcggt gatcgccgaa
     7501 gtatcgactc aactatcaga ggtagttggc gtcatcgagc gccatctcga accgacgttg
     7561 ctggccgtac atttgtacgg ctccgcagtg gatggcggcc tgaagccaca cagtgatatt
     7621 gatttgctgg ttacggtgac cgtaaggctt gatgaaacaa cgcggcgagc tttgatcaac
     7681 gaccttttgg aaacttcggc ttcccctgga gagagcgaga ttctccgcgc tgtagaagtc
     7741 accattgttg tgcacgacga catcattccg tggcgttatc cagctaagcg cgaactgcaa
     7801 tttggagaat ggcagcgcaa tgacattctt gcaggtatct tcgagccagc cacgatcgac
     7861 attgatctgg ctatcttgct gacaaaagca agagaacata gcgttgcctt ggtaggtcca
     7921 gcggcggagg aactctttga tccggttcct gaacaggatc tatttgaggc gctaaatgaa
     7981 accttaacgc tatggaactc gccgcccgac tgggctggcg atgagcgaaa tgtagtgctt
     8041 acgttgtccc gcatttggta cagcgcagta accggcaaaa tcgcgccgaa ggatgtcgct
     8101 gccgactggg caatggagcg cctgccggcc cagtatcagc ccgtcatact tgaagctaga
     8161 caggcttatc ttggacaaga agaagatcgc ttggcctcgc gcgcagatca gttggaagaa
     8221 tttgtccact acgtgaaagg cgagatcacc aaggtagtcg gcaaataatg tctaacaatt
     8281 cgttcaagcc gacggattgg cgaatggggg gagtacgcgc cctgtagcgg cgcattaagc
     8341 gcggcgggtg tggtggttac gcgcagcgtg accgctacac ttgccagcgc cctagcgccc
     8401 gctcctttcg ctttcttccc ttcctttctc gccacgttcg ccggctttcc ccgtcaagct
     8461 ctaaatcggg ggctcccttt agggttccga tttagtgctt tacggcacct cgaccccaaa
     8521 aaacttgatt agggtgatgg ttcacgtagt gggccatcgc cctgatagac ggtttttcgc
     8581 cctttgacgt tggagtccac gttctttaat agtggactct tgttccaaac tggaacaaca
     8641 ctcaacccta tctcggtcta ttcttttgat ttataaggga ttttgccgat ttcggcctat
     8701 tggttaaaaa atgagctgat ttaacaaaaa tttaacgcga attttaacaa aatattaacg
     8761 tttacaattt caggtggcac ttttcgggga aatgtgcgcg gaacccctat ttgtttattt
     8821 ttctaaatac attcaaatat gtatccgctc atgagacaat aaccctgata aatgcttcaa
     8881 taatattgaa aaaggaagag tatgagtatt caacatttcc gtgtcgccct tattcccttt
     8941 tttgcggcat tttgccttcc tgtttttgct cacccagaaa cgctggtgaa agtaaaagat
     9001 gctgaagatc agttgggtgc acgagtgggt tacatcgaac tggatctcaa cagcggtaag
     9061 atccttgaga gttttcgccc cgaagaacgt tttccaatga tgagcacttt taaagttctg
     9121 ctatgtggcg cggtattatc ccgtattgac gccgggcaag agcaactcgg tcgccgcata
     9181 cactattctc agaatgactt ggttgagtac tcaccagtca cagaaaagca tcttacggat
     9241 ggcatgacag taagagaatt atgcagtgct gccataacca tgagtgataa cactgcggcc
     9301 aacttacttc tgacaacgat cggaggaccg aaggagctaa ccgctttttt gcacaacatg
     9361 ggggatcatg taactcgcct tgatcgttgg gaaccggagc tgaatgaagc cataccaaac
     9421 gacgagcgtg acaccacgat gcctgtagca atggcaacaa cgttgcgcaa actattaact
     9481 ggcgaactac ttactctagc ttcccggcaa caattaatag actggatgga ggcggataaa
     9541 gttgcaggac cacttctgcg ctcggccctt ccggctggct ggtttattgc tgataaatct
     9601 ggagccggtg agcgtggttc tcgcggtatc attgcagcac tggggccaga tggtaagccc
     9661 tcccgtatcg tagttatcta cacgacgggg agtcaggcaa ctatggatga acgaaataga
     9721 cagatcgctg agataggtgc ctcactgatt aagcattggt aactgtcaga ccaagtttac
     9781 tcatatatac tttagattga tttaaaactt catttttaat ttaaaaggat ctaggtgaag
     9841 atcctttttg ataatctcat gaccaaaatc ccttaacgtg agttttcgtt ccactgagcg
     9901 tcagaccccg tagaaaagat caaaggatct tc
//
