# Supplementary material for: DOT1L provides transcriptional memory through PRC1.1 antagonism
Source: Nat Cell Biol. 2026 Feb 3;28(2):307–22. doi: 10.1038/s41556-025-01859-8 (PMC12904788; doi:10.1038/s41556-025-01859-8)
Supplement: Supplementary file 6 — Reagents, antibodies, chemicals, cell lines, assays, data, mouse strain and software used in this study. [file 41556_2025_1859_MOESM6_ESM.xlsx]

## Sheet: Antibody
Antibody	Supplier	Catalogue number
DYKDDDDK Tag (D6W5B) Rabbit mAb	New England Biolabs	14793S
Rabbit anti-MLL1 Antibody	Bio-Strategy	BETHA300-086A-M
Anti-trimethyl-Histone H3 (Lys4)	Merck	07-473
Rabbit polyclonal to Histone H3 (di methyl K79) - ChIP Grade	ABCAM	ab3594-100UG
Rabbit polyclonal to Histone H3 (acetyl K9)	ABCAM	ab4441-100UG
Rabbit polyclonal to Histone H3 (acetyl K27)	ABCAM	ab4729-100UG
Ubiquityl-Histone H2B (Lys120) (D11) XP® Rabbit mAb	New England Biolabs	5546S
RING1B (D22F2) XP® Rabbit mAb	New England Biolabs	5694S
ChIPAb+™ JHDM1B Antibody	Merck	17-10264
Ubiquityl-Histone H2A (Lys119) (D27C4) XP® Rabbit mAb	New England Biolabs	8240S
Tri-Methyl-Histone H3 (Lys27) (C36B11) Rabbit mAb	New England Biolabs	9733S
α-Tubulin (11H10) Rabbit mAb (HRP Conjugate)	New England Biolabs	9099S
anti-mouse/human CD11b, APC-conjugated	BioLegend	301310
Anti-human CD45, APC/Cy7-conjugated	BioLegend	304014
Anti-mouse Ly6G Ly6C, FITC	Becton Dickinson	562060
Anti-human CD11b, APC/Cy7	Becton Dickinson	56103
Rabbit polyclonal Histone H3	ABCAM	ab1791
FITC Mouse Anti-Human CD235a	BD Pharminigen	559943
PE/Cyanine7 Anti-Human CD49d	BioLegend	304313
H2AK119ub (for ubiquitination assay)	CST	D27C4
HRP-conjugated goat anti-rabbit	Abcam	A0545
Rabbit anti-H3	Abcam	Ab1791
Mouse anti-MBP	NEB	E8032L
HRP-conjugated donkey anti-mouse	Jackson Immuno Research	715-035-150
BCOR Rabbit Polyclonal antibody	United BioResearch	12107-1-AP

## Sheet: Chemicals, Peptides, Proteins
Reagent	Supplier	Catalogue Number
VTP50469	MedChemExpress	HY-114162
Venetoclax (ABT-199)	Selleck	S8048
I-BET151	Selleck	S2780
Foetal Bovine Serum	Bovogen	SFBS
SNDX-5613	Syndax	Provided by Syndax Pharmaceuticals
SGC0946	Sigma-Aldrich	SML1107-25MG
Dimethyl sulfoxide (DMSO)	Bio-Strategy	SANTSC-358801
Formaldehyde ACS reagent, 37 wt. % in H2O	Sigma-Aldrich	252549-4X100ML
DTT	Sigma-Aldrich	RES2190D-A101X
Murine IL-3	Capsugel	213-13-50

## Sheet: Commercial Assays
Reagent	Supplier	Catalogue Number
PolyBrene	Merck	TR-1003-G
Annexin V Recom PE	Becton Dickinson	556421
NuPAGE LDS Sample Buffer (4X)	Thermo Fisher	NP0007
PAGERuler Prestained Protein Ladder	Thermo Fisher	26616
NuPAGE 4-12% Bis-Tris Protein Gels, 1.5 mm, 15-well	Thermo Fisher	NP0336BOX
ISOLATE II RNA Mini Kit 250 preps	Bioline	BIO-52073
Monarch Genomic DNA Purification Kit	New England Biolabs	T3010L
SuperScript II Reverse Transcriptase	Thermo Fisher	18064071
LunaScript RT SuperMix Kit	New England Biolabs	E3010L
Fast SYBR Green Master Mix	Thermo Fisher	4385616
Nextera XT DNA Library Preparation Kit	Illumina	FC-131-1024
NEBNext® Ultra™ II DNA Library Prep Kit for Illumina®	New England Biolabs	E7645L
T7 DNA Ligase	New England Biolabs	M0318L
BbsI-HF	New England Biolabs	R3539L
Q5® High-Fidelity DNA Polymerase	New England Biolabs	M0491L
DYNABEADS PROTEIN G	Thermo Fisher	10003D
DYNABEADS PROTEIN A	Thermo Fisher	10002D
SPRI select	Beckman Coulter	B23318
MinElute PCR Purification Kit	Qiagen	28006
Qubit 1X dsDNA HS Assay Kit	Thermo Fisher	Q33231
Qubit RNA BR Assay Kit	Thermo Fisher	Q10210
D5000 reagents	Agilent	5067-5589
D5000 Screen Tape	Agilent	5067-5588
NovaSeq 6000 SP Reagent Kit v1.5	Illumina	20028401
POLYETHYLENIMINE HYDROCHLORIDE, LINEAR	Sigma-Aldrich	764965-1G
BETAINE 5M 1VL	Sigma-Aldrich	B0300-1VL
KAPA2G FAST HS RM	Sigma-Aldrich	KK5603
ECL PRIME WESTERN BLOTTING SYSTEM	Sigma-Aldrich	GERPN2232
Amersham™ Hybond® P Western blotting membranes, PVDF	Sigma-Aldrich	GE10600023
QIAquick PCR Purification Kit	Qiagen	28104
QuantSeq 3’ mRNA-Seq V2 Library Prep Kit FWD with UDI	Lexogen	191.96
CellTiter-Blue® Cell Viability Assay	Promega	G8080
Fugene HD Transfection Reagent	Promega	E2311
NP-40 Alternative	Millipore	492016
PMSF	Sigma	10837091001
Aprotinin	Abcam	AB146286
Bestatin	Sigma	200484
E64	Abcam	AB141418
Leupeptin hemisulfate	Sigma	L2884
Pepstatin A	Millipore	516481
Amylose resin	NEB	E8021
HiTrap Heparin HP affinity column	Cytiva	17040703
Superdex 200 Increase 10/30	Cytiva	28990944
HiLoad Superdex 16/600	Cytiva	28989333
ZORBAX 300SB-C3 5 um, 9.4 x 250 mm semi-preparative HPLC column	Agilent	880995-209
Novex™ Tris-Glycine Mini Protein Gels, 8–16%, 1.0 mm, WedgeWell™ format gels	Thermo Fisher	XP08162BOX
Chemiluminescence Substrate	Thermo Fisher	34580

## Sheet: Deposited Data
Type	Source	GEO Accession
MLL1 ChIP-seq data in K562 cells	Sparbier et al. Nat Cell Biol. 2023	GEO Accession Code GSE181829
RNA-seq Data	This Paper	GEO Accession Code GSE260456
ChIP-seq Data	This Paper	GEO Accession Code GSE260742

## Sheet: Cell Lines
Cell Line	Supplier	Comment
Murine MLLAF9	c-KIT+ cells retrovirally transduced with an MSCV-FLAGx3-MLLAF9 construct	Dawson Lab
MOLM13	ATCC	ACC 554
MV4;11	ATCC	CRL-9591
Murine Embryonic Stem Cells (W9.5)	Perkins Lab	Gift from Colin L. Stewart
K562	ATCC	CCL-243
HuDEP-2	Perkins Lab	Perkins Lab
HEK293T	ATCC	CRL-3216
OCI-AML3	ATCC	ACC 582

## Sheet: Mouse Strain
Strain	Supplier	Comment
Mouse: NOD.Cg-PrkdcscidIl2rgtm1Wjl/SzJ (NOG)	The Jackson Laboratory	stock #005557

## Sheet: Oligos
Name	Source	Sequence/Catalogue Number
Human MEIS1 qPCR F	IDT	GGGCATGGATGGAGTAGGC
Human MEIS1 qPCR R	IDT	GGGTACTGATGCGAGTGCAG
Human GAPDH qPCR F	IDT	AGCCACATCGCTCAGACA
Human GAPDH qPCR R	IDT	GCCCAATACGACCAAATC
Human KDM2B	IDT	CACCGGCGGCTTGTGGACGTGA
sgRNA F
Human KDM2B	IDT	AAACTCACGTCCACAAGCCGCC
sgRNA R
Human RING1b	IDT	CACCGTCACAGCCCTACGGAG
sgRNA F
Human RING1b	IDT	AAACCTCCGTAGGGCTGTGAC
sgRNA R
Meis1 ChIP-qPCR F	IDT	AAGTTTCAGCTGGTCGGAGG
Meis1 ChIP-qPCR R	IDT	CCCTGGTGCTTCATTCGTCG
Dazap1 ChIP-qPCR F	IDT	GGTGCTGAGCTTGGATGGAA
Dazap1 ChIP-qPCR R	IDT	GCATCAGGAAGAGGGAGCTC
Human PCGF1 sgRNA1 F	IDT	CACCGGGGCAGTACTTGCTAGTT
Human PCGF1 sgRNA1 R	IDT	AAACAACTAGCAAGTACTGCCCC
Human PCGF1 sgRNA2 F	IDT	CACCGAGGTACGCCATCTCCGG
Human PCGF1 sgRNA2 R	IDT	AAACCCGGAGATGGCGTACCTC
Human KMT2D sgRNA 1 F	IDT	CACCGAGAGCACAACGCCGCAC
Human KMT2D sgRNA 1 R	IDT	AAACGTGCGGCGTTGTGCTCTC
Human KMT2D sgRNA 2 F	IDT	CACCGTGGGCATCACTATCACG
Human KMT2D sgRNA 2 R	IDT	AAACCGTGATAGTGATGCCCAC
Mouse Meis1 qPCR F	IDT	AAGAGAGGGAAGAGGGGGTG
Mouse Meis1 qPCR R	IDT	TCCTCGGTCAATGACGCTTT
Mouse Gapdh qPCR F	IDT	ATCCACAGTCTTCTGGGTGG
Mouse Gapdh qPCR R	IDT	ACTTTGGCATTGTGGAAGGG
Mouse PCGF1 sgRNA1 F	IDT	CACCGCTGTGGATTTAGCATTAGT
Mouse PCGF1 sgRNA1 R	IDT	AAACACTAATGCTAAATCCACAGC
Mouse Kdm6a sgRNA1 F	IDT	CACCGGTAGCGAGCGACACTCCGC
Mouse Kdm6a sgRNA1 R	IDT	AAACGCGGAGTGTCGCTCGCTACC
Mouse Kdm6a sgRNA2 F	IDT	CACCGCCGCCGCTTTCGGTGATG
Mouse Kdm6a sgRNA2 R	IDT	AAACCATCACCGAAAGCGGCGGC
Human BCOR sgRNA 1 F	IDT	CACCGGGTCAATCCTTACATGG
Human BCOR sgRNA 1 R	IDT	AAACCCATGTAAGGATTGACCC
Human BCOR sgRNA 2 F	IDT	CACCGCGCAATGGACGAGAGGC
Human BCOR sgRNA 2 R	IDT	AAACGCCTCTCGTCCATTGCGC
NEBNext Multiplex Oligos for Illumina (96 Unique Dual Index Primer Pairs)	New England Biolabs	E6440S
Poolseq RT1	IDT	CAAGCAGAAGACGGCATACGAGATCGTGATGTGACTGGAGTTCAGACGTGTGCTCTTCCGATCTTTTTTTTTTTTTTTTTTTTTTTTTVN
Poolseq RT2	IDT	CAAGCAGAAGACGGCATACGAGATACATCGGTGACTGGAGTTCAGACGTGTGCTCTTCCGATCTTTTTTTTTTTTTTTTTTTTTTTTTVN
Poolseq RT3	IDT	CAAGCAGAAGACGGCATACGAGATGCCTAAGTGACTGGAGTTCAGACGTGTGCTCTTCCGATCTTTTTTTTTTTTTTTTTTTTTTTTTVN
Poolseq RT4	IDT	CAAGCAGAAGACGGCATACGAGATTGGTCAGTGACTGGAGTTCAGACGTGTGCTCTTCCGATCTTTTTTTTTTTTTTTTTTTTTTTTTVN
Poolseq RT5	IDT	CAAGCAGAAGACGGCATACGAGATCACTGTGTGACTGGAGTTCAGACGTGTGCTCTTCCGATCTTTTTTTTTTTTTTTTTTTTTTTTTVN
Poolseq RT6	IDT	CAAGCAGAAGACGGCATACGAGATATTGGCGTGACTGGAGTTCAGACGTGTGCTCTTCCGATCTTTTTTTTTTTTTTTTTTTTTTTTTVN
Poolseq RT7	IDT	CAAGCAGAAGACGGCATACGAGATGATCTGGTGACTGGAGTTCAGACGTGTGCTCTTCCGATCTTTTTTTTTTTTTTTTTTTTTTTTTVN
Poolseq RT8	IDT	CAAGCAGAAGACGGCATACGAGATTCAAGTGTGACTGGAGTTCAGACGTGTGCTCTTCCGATCTTTTTTTTTTTTTTTTTTTTTTTTTVN
Poolseq RT9	IDT	CAAGCAGAAGACGGCATACGAGATCTGATCGTGACTGGAGTTCAGACGTGTGCTCTTCCGATCTTTTTTTTTTTTTTTTTTTTTTTTTVN
Poolseq RT10	IDT	CAAGCAGAAGACGGCATACGAGATAAGCTAGTGACTGGAGTTCAGACGTGTGCTCTTCCGATCTTTTTTTTTTTTTTTTTTTTTTTTTVN
Poolseq N1	IDT	AATGATACGGCGACCACCGAGATCTACACTAGATCGCTCGTCGGCAGCGTC
Poolseq N2	IDT	AATGATACGGCGACCACCGAGATCTACACCTCTCTATTCGTCGGCAGCGTC
Poolseq N3	IDT	AATGATACGGCGACCACCGAGATCTACACTATCCTCTTCGTCGGCAGCGTC
Poolseq N4	IDT	AATGATACGGCGACCACCGAGATCTACACAGAGTAGATCGTCGGCAGCGTC
Poolseq N5	IDT	AATGATACGGCGACCACCGAGATCTACACGTAAGGAGTCGTCGGCAGCGTC
Poolseq N6	IDT	AATGATACGGCGACCACCGAGATCTACACACTGCATATCGTCGGCAGCGTC
Poolseq N7	IDT	AATGATACGGCGACCACCGAGATCTACACAAGGAGTATCGTCGGCAGCGTC
Poolseq N8	IDT	AATGATACGGCGACCACCGAGATCTACACCTAAGCCTTCGTCGGCAGCGTC
Poolseq N9	IDT	AATGATACGGCGACCACCGAGATCTACACGCGTAAGATCGTCGGCAGCGTC
Poolseq N10	IDT	AATGATACGGCGACCACCGAGATCTACACGCGTAAGATCGTCGGCAGCGTC
Poolseq Enrichment Primer A	IDT	CAAGCAGAAGACGGCATACG
Poolseq Enrichment Primer B	IDT	AAGCAGTGGTATCAACGCAG
Poolseq Template Switching Oligo	IDT	AAGCAGTGGTATCAACGCAGAGTACATrGrGrG

## Sheet: Software
Software	Supplier	Version
Prism	GraphPad	ver9
bcl2fastq Conversion Software	Illumina	ver2.20.0.422
bbmap	https://jgi.doe.gov/data-and-tools/software-tools/bbtools/bb-tools-user-guide/bbmap-guide/	ver38.81
STAR	Dobin et al. Bioinformatics. 2012	ver2.7.9a
biomaRt	Bioconductor	ver2.54.1
BioVenn	Bioconductor	ver1.1.3
BSgenome.Mmusculus.UCSC.mm10	Bioconductor	ver1.4.3
ChIPpeakAnno	Bioconductor	ver3.32.0
csaw	Bioconductor	ver1.32.0
dplyr	Bioconductor	ver1.1.3
ggplot2	Bioconductor	ver3.4.4
ggpubr	Bioconductor	ver0.6.0
ggrepel	Bioconductor	ver0.9.4
org.Hs.eg.db	Bioconductor	ver3.16.0
org.Mm.eg.db	Bioconductor	ver3.16.0
pheatmap	Bioconductor	ver1.0.12
profileplyr	Bioconductor	ver1.14.1
reshape2	Bioconductor	ver1.4.4
TxDb.Hsapiens.UCSC.hg38.knownGene	Bioconductor	ver3.16.0
TxDb.Mmusculus.UCSC.mm10.ensGene	Bioconductor	ver3.4.0
samtools	Li et al. Bioinformatics. 2009.	ver1.3.1
deeptools	Ramírez et al. Nucleic Acids Research. 2016	ver3.1.3
MAGeCK	Li et al. Genome Biology. 2014.	ver0.5.9.4
MACS2	Zhang et al. Genome Biology. 2008	ver2.1.1.20160309
igvtools	Robinson et al., 2011, 2017; Thorvaldsdóttir et al., 2013	ver2.4.19
