# Supplementary material for: DOT1L provides transcriptional memory through PRC1.1 antagonism
Source: Nat Cell Biol. 2026 Feb 3;28(2):307–22. doi: 10.1038/s41556-025-01859-8 (PMC12904788; doi:10.1038/s41556-025-01859-8)
Supplement: Supplementary file 7 — Statistical source data. [file 41556_2025_1859_MOESM7_ESM.xlsx]

## Sheet: Figure 1e Comp assay
		Figure 1e		MV4;11 cells	PCGF1 KO	(Right panel)
		day 5			day 7			day 9			Day 12			Day 14
		100	100	100	100	100	100	100	100	100	100	100	100	100	100	100
		100	100	100	87.62	92.54	89.56	48.7	73.69	81.93	63.07	64.69	69.11	61.47	74.61	89.1
		100	100	100	99.22	101.96	95.6	123.63	124.42	111.66	136.7	144.23	139.8	149.19	151.89	157.1
		100	100	100	141.04	146.97	152.99	277.8	285.4	223.2	308.2	329.5	334.19	315.95	347.22	361.3
		100	100	100	92.33	96.54	93	117.42	121.54	115.88	123.83	134.56	118.97	139.11	141.63	149.92
		100	100	100	152.58	168.44	171.21	363.84	389.42	322.77	465.83	399.8	436.64	479.19	462.8	495.5
				MV4;11 cells	BCOR KO	(Left panel)
		day 5			day 7			day 9			Day 12			Day 14
		100	100	100	100	100	100	100	100	100	100	100	100	100	100	100
		100	100	100	90.56	94.55	89.31	52.8	82.91	77.9	56.57	83.11	80.33	69.79	80.51	78.43
		100	100	100	99.04	101.57	98.8	110.919	112.99	111.62	111.31	110.77	109.88	113.75	115.76	111.12
		100	100	100	119.64	127.39	129.5	264.007	285.1	241.54	386.603	405.88	336.5	426.667	387.55	444.8
		100	100	100	93.94	96.76	98.22	99.45	107.75	92.89	94.24	98.99	101.32	104.161	106.88	105.22
		100	100	100	122.94	128.89	124.39	287.423	309.75	303.98	457.015	486.55	472.11	522.409	536.98	526.77

## Sheet: Figure 1f proliferation assay
			Figure 1f		(Right panel)		BCOR
				Time (Days)	Control DMSO			Control DOT1L			BCOR sg1 DMSO			BCOR sg1 DOT1L			BCOR sg2 DMSO			BCOR sg2 DOT1L
				0	30000	30000	30000	30000	30000	30000	30000	30000	30000	30000	30000	30000	30000	30000	30000	30000	30000	30000
				3	159000	166000	132000	108000	88900	73000	263000	274000	312000	131000	180000	193000	314000	336000	341000	204000	157000	166000
				7	5380000	6260000	713000	1100000	876000	750000	7170000	8130000	943000	2220000	2740000	314000	7810000	7200000	8100000	1960000	1970000	2040000
				10	41600000	39500000	44000000	2510000	2420000	2220000	37700000	34600000	27000000	15100000	17100000	19400000	38700000	36800000	40700000	13900000	13200000	14350000
				12	175000000	145000000	151000000	2460000	2480000	2100000	135000000	140000000	179000000	44600000	50100000	59000000	140000000	137000000	134000000	46800000	43800000	51900000
					(Left panel)		PCGF1
				Time (Days)	Safe DMSO			Safe DOT1L			PCGF1 G1 DMSO			PCGF1 G1 DOT1L			PCGF1 G2 DMSO			PCGF1 G2 DOT1L
				0	30000	30000	30000	30000	30000	30000	30000	30000	30000	30000	30000	30000	30000	30000	30000	30000	30000	30000
				3	159000	166000	161000	108000	88900	101000	242000	290000	300000	156000	161000	167000	230000	291000	275000	115000	153000	141000
				7	5380000	6260000	6550000	1100000	876000	9330000	6860000	7190000	7340000	1340000	1080000	1220000	7830000	8650000	8110000	1580000	2210000	1876000
				10	41600000	39500000	41100000	2510000	2420000	2390000	43900000	46100000	45000000	9570000	7700000	8320000	47600000	45300000	49000000	10100000	14300000	13700000
				12	145000000	145000000	148000000	2460000	2480000	2520000	159000000	138000000	144000000	27500000	19800000	22000000	136000000	170000000	168000000	27900000	37200000	34000000

## Sheet: Figure 1h sgDOT1L comp assay
	Figure 1h
		Day 3				Day 4				Day 7				Day 9
	Control DOT1L sg1	100	100	100		94.3074	93.8293	94.5586		66.9829	61.5484	59.8987		41.1765	38.5454	32.8888
	Control DOT1L sg2	100	100	100		97.7032	94.9877	93.2282		79.3286	73.6574	74.9897		42.4028	43.4347	34.901
	BCOR KO DOT1L sg1	100	100	100		96.8635	99.112	96.8979		74.7232	79.5404	80.4543		60.1476	63.9211	65.9854
	BCOR KO DOT1L sg2	100	100	100		100.182	97.898	96.988		84.1241	80.5493	86.2091		68.0657	71.2321	73.9239
	PCGF1 KO DOT1L sg1	100	100	100		98.8743	104.548	97.0943		77.4859	81.9349	76.8341		63.4146	65.9439	67.1004
	PCGF1 KO DOT1L sg2	100	100	100		102.55	101.56	94.4493		88.7067	84.2155	83.9589		68.4882	74.945	72.2213

## Sheet: Figure 1i Apoptosis assay
		Figure 1i
			Control			KO					Control			KO
		DMSO (6 Day)	8.6	7.7	7.5	5.8	6.1	6.9		DMSO (6 Day)	8.6	7.7	7.5	5.8	6.1	6.9
		4 Days SGC0946	29.7	30.5	29.1	15.1	16.5	14.9		4 Days VTP	34.2	34.5	33.7	19.8	18	19.1
		6 Days SGC0946	37	35.7	34.9	12.5	12.1	12.5		6 Days VTP	98.5	91.9	93.4	27.2	23.5	24.3

## Sheet: Figure 1j Proliferation assay
		Figure 1j
	Time (Days)	Control DMSO			Control iBET			Control ABT-199			PCGF1 KO/BCOR KO Control			PCGF1/BCOR KO iBET			PCGF1/BCOR ABT-199
	0	1775	1854	1924	1643	1745	1949	1836	1980	1897	1676	1372	1526	1779	1274	1473	1754	1854	1511
	1	2747	2257	2426	2274	2246	2106	301	265	285	3916	3916	3958	2947	3071	2732	526	446	532
	2	4109	4015	4074	1995	1618	1847	199	151	172	8261	8291	7239	2453	2584	2201	283	301	356
	4	19920	20240	27200	398	361	387	118	135	129	54740	58780	58660	227	272	170	160	153	160

## Sheet: Figure 1k Proliferation assay
		Figure 1k
		Time (Days)	Safe DMSO		Safe Combo		PB DMSO		PB Combo
		1	53320	90420	49300	79680	47500	93160	46940	79640
		4	724620	705000	227280	196020	1378840	1410400	557400	566340
		6	3038000	2658600	259200	215000	6042800	5671600	1781000	1812800
		8	15278000	15420000	208000	202000	45264000	40642000	4790000	5358000
		11	198500000	189000000	166000	136000	696200000	554000000	26666000	25784000

## Sheet: Ex Data Fig1d Comp assay
		Extended Data Fig 1D
		Time (days)	Safe DMSO				Control VTP				Control SGC				RING DMSO				RING VTP				RING SGC				KDM2B DMSO				KDM2B VTP				KDM2B SGC
		0	100	100	100	100	100	100	100	100	100	100	100	100	100	100	100	100	100	100	100	100	100	100	100	100	100	100	100	100	100	100	100	100	100	100	100	100
		8	100	100	100	100	93.4911	91.1243	88.3333	98.2759	88.7574	89.9408	93.3333	98.2759	100	100	100	100	108.197	114.754	118.421	112.5	104.918	98.3607	107.895	105	100	100	100	100	108.235	101.177	97.9167	100	127.059	124.706	100	95.9184
		12	100	100	100	100	85.3801	90.0585	94.8276	98.2143	84.2105	90.0585	84.4828	101.786	100	100	100	100	115.625	109.375	134.21	125.641	106.25	106.25	121.053	120.513	100	100	100	100	95.2381	100	102.041	102.083	119.048	121.429	93.8775	100
		15	100	100	100	100	92.2156	89.8204	91.5254	98.1482	98.2036	92.2156	81.3559	98.1482	100	100	100	100	129.032	125.806	139.474	124.39	141.935	145.161	136.842	119.512	100	100	100	100	96.3855	91.5663	98	106.522	110.843	125.301	98	97.8261

## Sheet: Ex Data Fig1e Comp assay
		Extended Data Fig 1e
		Time (Days)	Safe DMSO		PCGF1 DMSO		BCOR DMSO		Safe VTP		PCGF1 VTP		BCOR VTP		Safe SGC		PCGF1 SGC		BCOR SGC
		1	100	100	100	100	100	100	89.7436	88.5714	90	111.111	105.882	111.765	87.1795	108.571	110	111.111	123.529	111.765
		5	100	100	100	100	100	100	92.4528	88.4615	312.5	322.222	161.538	147.059	111.321	105.769	262.5	222.222	200	158.823
		8	100	100	100	100	100	100	57.4713	57.4713	637.5	675	266.667	276.19	80.4598	64.3678	662.5	700	304.762	209.524
		12	100	100	100	100	100	100	76.2887	32.9897	850	983.333	466.667	391.667	155.102	135.417	1080	714.286	608.333	300

## Sheet: Ex Data Fig1f Comp assay
				Extended Data Figure1F	raw	D = DMSO	S = SGC0946	V = VTP50469		S = Safe guide		1 = KMT2D guide 1		2 = KMT2D guide 2
					SD		SS		SV		1D		1S		1V		2D		2S		2V
				Day 1	0.4034	0.4047	0.4129	0.4099	0.4099	0.4084	0.4647	0.4589	0.4665	0.4582	0.4646	0.4636	0.494	0.5047	0.4933	0.5236	0.519	0.5139
				Day 5	0.387	0.3995	0.4035	0.4167	0.4517	0.4505	0.4313	0.4298	0.497	0.5146	0.5538	0.566	0.4885	0.4971	0.5541	0.5623	0.5956	0.6081
				Day 9	0.3184	0.3359	0.397	0.4185	0.4381	0.439	0.3639	0.3676	0.8773	0.8888	0.7425	0.7516	0.4265	0.4245	0.9053	0.9213	0.778	0.7644
				Day 12	0.2949	0.3269	0.4882	0.4865	0.4103	0.4153	0.3432	0.3526	0.9651	0.9557	0.8748	0.8863	0.4248	0.4058	0.9829	0.9849	0.9038	0.9067

## Sheet: Ex Data Fig1h Prolferation
		Extended Data Figure 1h
			MOLM13 cells
		Time (Days)	Safe DMSO			Safe SGC0946			PCGF1 sg1 DMSO			PCGF1 sg1 SGC0946			PCGF1 sg2 DMSO			PCGF1 sg2 SGC0946
		0	30000	30000	30000	30000	30000	30000	30000	30000	30000	30000	30000	30000	30000	30000	30000	30000	30000	30000
		2	44900	40200	41300	36900	30300	34900	71300	69500	72600	63600	60600	69000	40000	44400	45000	46800	46100	48400
		3	81800	80900	82400	64700	54700	59800	166000	172000	179400	148000	124000	153000	92700	99500	106000	97100	94700	103000
		5	494000	472000	468000	288000	209000	267000	968000	947000	1020000	710000	536000	689000	597000	583000	605000	432000	422000	450000
		8	1280000	1260000	1170000	208000	182000	193000	1670000	1920000	1879000	1050000	658000	890000	1280000	1110000	1300000	711000	629000	693000
		10	4990000	4460000	4730000	148000	167000	181000	4590000	4780000	4970000	3880000	2080000	2978000	3830000	3050000	3980000	1600000	1590000	1620000
		12	11400000	10800000	11900000	172000	138000	166400	12300000	12100000	12500000	6650000	5370000	5490000	10800000	9720000	10900000	4320000	4250000	4580000
			MOLM13 cells
		Time (Days)	Safe DMSO			Safe VTP50469			PCGF1 sg1 DMSO			PCGF1 sg1 VTP50469			PCGF1 sg2 DMSO			PCGF1 sg2 VTP50469
		0	30000	30000	30000	30000	30000	30000	30000	30000	30000	30000	30000	30000	30000	30000	30000	30000	30000	30000
		2	44900	40200	43900	45800	39500	42300	71300	69500	74000	66400	72400	54390	40000	44400	45600	41900	52800	61430
		3	81800	80900	85000	73300	67600	69800	166000	172000	181000	139000	151000	175000	92700	99500	103400	87500	84500	110000
		5	494000	472000	510900	255000	215000	244000	968000	947000	1010000	516000	544000	622000	597000	583000	629000	330000	355000	411000
		8	1280000	1260000	1310000	110000	83300	99000	1670000	1920000	1870000	502000	574000	644000	1280000	1110000	1190000	312000	362000	450000
		10	4990000	4460000	4870000	98900	98200	97800	4590000	4780000	4340000	1080000	1180000	1310000	3830000	3050000	3965000	648000	683000	850000
		12	11400000	10800000	11700000	93600	76100	68000	12300000	12100000	11600000	2830000	3000000	3520000	10800000	9720000	10400000	1750000	1860000	2496500

[truncated: 26 more sheets: Ex Data Fig1i Rescue Prolif, Ex Data Fig1j Proliferation, Ex Data Fig1k DepMap, Ex Data Fig1l DepMap, Ex Data Fig1o Dose response , Ex Data Fig1p Proliferation, Figure 2i qRT-PCR, Ex Data Fig2i PCGF1 rescue qPCR, Figure 3b CPM plots, Figure 3d Ly6G expression, Figure 3e MOLM13 CD11b, Figure 3f Kaplan Meier , Figure 3g disease burden, Figure 3h differentiation, Ex Data Fig3e mouse weights, Ex Data Fig3f spleen weight, Figure 6d MOLM13 qRT-PCR, Figure 6e OCIAML qRT-PCR, Figure 6i CPM plots, Figure 6j Proliferation assay …]
